# Supplementary material for: Investigation on the relationship between hemoglobin concentration and stroke risk: a bidirectional Mendelian randomization study
Source: Front Neurol. 2024 Apr 25;15:1327873. doi: 10.3389/fneur.2024.1327873 (PMC11079235; doi:10.3389/fneur.2024.1327873)
Supplement: Supplementary file 1 [file Data_Sheet_1.CSV]

SNP	effect_allele	other_allele	eaf	beta	se	p
rs4298676	G	A	0.483436	0.010679	0.0019132	2.38E-08
rs12097446	G	A	0.0650694	0.020966	0.00383582	4.61E-08
rs1175550	A	G	0.230895	0.0251983	0.00227887	2.02E-28
rs11121529	C	G	0.113625	0.0205556	0.00297929	5.22E-12
rs12136952	G	C	0.329771	0.0110956	0.00201798	3.83E-08
rs868950	A	G	0.465057	0.0162698	0.00191024	1.64E-17
rs7524102	A	G	0.176371	0.0159184	0.00248025	1.38E-10
rs6687993	T	C	0.139887	0.017098	0.00274984	5.04E-10
rs4660253	C	T	0.383051	-0.0162238	0.00198675	3.19E-16
rs9429088	T	A	0.434597	-0.0194239	0.00190779	2.4E-24
rs56011044	C	T	0.0966081	-0.027366	0.00323716	2.82E-17
rs1672917	A	G	0.380363	0.0115674	0.00195818	3.48E-09
rs11208719	A	G	0.19583	0.01473	0.00239181	7.34E-10
rs6428637	A	G	0.421206	0.0105511	0.00191858	3.81E-08
rs616111	C	G	0.418822	0.0119056	0.0019501	1.03E-09
rs791270	A	G	0.15172	-0.0171012	0.00264511	1.01E-10
rs7525164	C	T	0.0292273	-0.0583756	0.00567244	7.73E-25
rs760077	A	T	0.396349	0.0241496	0.00193301	8.13E-36
rs56199187	C	T	0.117568	0.0241538	0.00293066	1.7E-16
rs554019	C	T	0.420264	-0.0167749	0.00192122	2.52E-18
rs2295366	T	G	0.238716	-0.0126545	0.00221745	1.15E-08
rs60639710	G	T	0.366444	0.010916	0.00196488	2.77E-08
rs2228445	T	C	0.0980573	-0.0336141	0.00318718	5.26E-26
rs10864030	G	A	0.318578	0.0119815	0.00202828	3.48E-09
rs3754140	T	C	0.261894	0.0313806	0.00214874	2.64E-48
rs17654742	G	A	0.153566	0.0225441	0.0026435	1.49E-17
rs11122174	C	T	0.396367	-0.0108116	0.00193046	2.14E-08
rs2355867	A	C	0.236322	0.0231787	0.00224418	5.24E-25
rs3811444	C	T	0.334143	0.0195209	0.00200255	1.88E-22
rs11685678	G	A	0.31195	0.0137909	0.00204431	1.52E-11
rs56262900	G	A	0.101626	0.0221143	0.00313885	1.85E-12
rs13409567	T	A	0.307991	0.0156398	0.00204968	2.34E-14
rs4665390	C	T	0.257084	0.0167061	0.00216359	1.15E-14
rs11124926	C	T	0.483242	-0.0162438	0.00190154	1.31E-17
rs56945899	G	A	0.0210314	-0.0581324	0.00662148	1.64E-18
rs61758304	G	A	0.0342279	0.0291429	0.00519805	2.06E-08
rs10168349	G	C	0.335689	-0.053732	0.00200428	2.56E-158
rs17773190	A	G	0.484973	0.0148344	0.00191108	8.34E-15
rs4544423	T	G	0.407289	0.0110407	0.00192793	1.02E-08
rs11686019	G	A	0.238594	0.0122609	0.00222112	3.39E-08
rs66739581	T	C	0.252726	0.0130662	0.00218058	2.07E-09
rs752590	A	G	0.210954	0.0246724	0.0023174	1.81E-26
rs34773350	C	T	0.139147	0.0271144	0.00273313	3.39E-23
rs9287360	C	T	0.311181	0.0111437	0.00204044	4.72E-08
rs1438898	A	C	0.25015	0.0202888	0.00219329	2.24E-20
rs11901391	T	C	0.189044	-0.0145932	0.00242228	1.7E-09
rs13389219	C	T	0.393428	-0.0133583	0.00193643	5.26E-12
rs863678	G	T	0.356455	0.0193216	0.00202606	1.48E-21
rs3791995	C	G	0.331599	-0.0150332	0.00202184	1.04E-13
rs4674326	T	C	0.485469	-0.016484	0.00189296	3.09E-18
rs2943637	A	C	0.489768	0.0110023	0.00189347	6.22E-09
rs35736498	C	T	0.456954	0.0125965	0.00190194	3.52E-11
rs9813210	G	A	0.158374	-0.0141932	0.00259692	4.62E-08
rs35240997	A	G	0.214246	-0.025193	0.00230809	9.76E-28
rs2648308	T	C	0.400296	0.011933	0.00193119	6.45E-10
rs903065	A	C	0.391995	-0.010767	0.00195544	3.67E-08
rs57575542	C	G	0.354374	0.0124662	0.00197451	2.73E-10
rs12635066	G	A	0.34151	0.0119428	0.00204973	5.66E-09
rs9816588	C	A	0.0988863	0.02448	0.00317278	1.2E-14
rs200308031	T	G	0.145917	0.0158925	0.00273596	6.29E-09
rs66782572	A	G	0.463875	-0.0170336	0.0018964	2.66E-19
rs2029466	C	T	0.309406	-0.0227178	0.00205627	2.24E-28
rs6445972	C	T	0.299512	0.014294	0.00206781	4.76E-12
rs59913237	T	A	0.422244	0.01746	0.00192269	1.08E-19
rs4677156	A	T	0.231707	-0.0124112	0.0022632	4.16E-08
rs11924058	A	G	0.456517	0.0110302	0.00192173	9.48E-09
rs13098180	T	A	0.382939	0.0136748	0.00196487	3.41E-12
rs842050	T	G	0.340388	-0.0118992	0.00199821	2.6E-09
rs1290790	A	T	0.44473	-0.0132382	0.00190934	4.11E-12
rs9810106	G	C	0.466715	0.0104859	0.00189425	0.000000031
rs1075871	G	A	0.496474	-0.0161075	0.00189711	2.06E-17
rs4927705	T	A	0.424064	0.0124206	0.00191591	9E-11
rs55944055	A	G	0.0473516	0.0327195	0.00445609	2.09E-13
rs55913146	T	C	0.266353	-0.0133856	0.00214695	4.53E-10
rs12505616	A	G	0.43759	0.0106559	0.00190653	2.28E-08
rs218264	A	T	0.248888	-0.03295	0.00220273	1.37E-50
rs2870238	C	T	0.4968	0.0199067	0.00189206	6.9E-26
rs28432336	A	G	0.378739	0.0205625	0.00196073	9.9E-26
rs13107325	C	T	0.0747873	0.0372889	0.00360167	4.05E-25
rs4833453	C	T	0.172039	0.0163847	0.00252855	9.18E-11
rs6827412	G	A	0.389778	-0.0128483	0.00195059	4.49E-11
rs62344826	G	A	0.0897662	0.0195154	0.00332793	4.52E-09
rs72698506	A	G	0.201113	0.0141168	0.00235713	2.11E-09
rs7702189	G	A	0.407243	-0.0122153	0.00193426	2.7E-10
rs11949100	G	A	0.322791	-0.0143637	0.00203165	1.55E-12
rs357273	A	G	0.159975	-0.0165469	0.00257832	1.38E-10
rs1354674	C	T	0.117115	-0.0190264	0.00295801	1.26E-10
rs30000	G	A	0.25534	0.014538	0.00228314	1.92E-10
rs1479559	C	T	0.127319	0.021244	0.00283871	7.23E-14
rs165944	C	T	0.235709	-0.0146973	0.00223452	4.79E-11
rs77486408	C	A	0.0661811	-0.0274123	0.003837	9.05E-13
rs304368	T	G	0.332373	-0.0117654	0.00204399	8.61E-09
rs9327454	A	G	0.182179	-0.0153554	0.00246485	4.67E-10
rs9686785	C	T	0.437545	-0.0117415	0.00190967	7.82E-10
rs74417235	A	G	0.0956564	0.0204098	0.00323223	2.71E-10
rs4976647	A	C	0.331529	0.0173768	0.0020119	5.77E-18
rs115986297	A	G	0.456573	-0.0203703	0.00190335	9.92E-27
rs12192672	G	A	0.297604	0.0208067	0.00206803	8.21E-24
rs2859337	A	G	0.247248	-0.0155795	0.00220622	1.65E-12
rs2769703	G	A	0.275787	0.0229717	0.00212481	3.05E-27
rs1408272	T	G	0.0797748	0.133182	0.00348363	0
rs16891344	G	T	0.158778	-0.023861	0.00258388	2.59E-20
rs9260229	G	A	0.195941	-0.0272497	0.00238723	3.53E-30
rs559411160	A	T	0.417399	-0.0275687	0.00206611	1.3E-40
rs9274674	C	A	0.326426	-0.0340363	0.00203371	7.16E-63
rs1106841	A	C	0.394982	-0.0112367	0.00193529	6.39E-09
rs699947	A	C	0.497579	-0.0236524	0.00189195	7.32E-36
rs744103	T	A	0.314638	0.0281399	0.00204202	3.34E-43
rs833805	A	G	0.115248	0.0517597	0.00310495	2.16E-62
rs4715354	G	A	0.486186	0.0158194	0.00189358	6.59E-17
rs144917451	C	T	0.0134423	-0.0476643	0.00822409	6.8E-09
rs241812	A	G	0.308808	0.0114458	0.00204902	2.32E-08
rs2745353	C	T	0.480602	0.0187763	0.00189337	3.52E-23
rs9399137	T	C	0.259198	-0.04108	0.00216569	3.1E-80
rs636202	T	C	0.478885	-0.0124528	0.00189613	5.12E-11
rs17087971	G	A	0.281374	0.0122819	0.00211735	6.61E-09
rs2934849	T	C	0.368916	-0.0123863	0.0019593	2.59E-10
rs9366197	C	T	0.3379	0.0110197	0.00200974	4.18E-08
rs9771385	G	A	0.397938	0.0190014	0.00194048	1.22E-22
rs62435145	G	T	0.308318	-0.0248763	0.00211375	5.65E-32
rs11514706	A	C	0.475739	-0.010921	0.00189784	8.69E-09
rs1050338	G	A	0.453973	-0.0114045	0.00190293	2.06E-09
rs148083940	C	G	0.128088	0.0189718	0.00294616	1.2E-10
rs2214833	G	A	0.400924	0.0107989	0.00193156	2.26E-08
rs38796	G	C	0.468687	0.0122337	0.00189832	1.16E-10
rs184318317	A	G	0.0434534	0.0320259	0.0046474	5.53E-12
rs182858271	A	T	0.0168458	0.0537997	0.00801731	1.94E-11
rs138991929	G	A	0.00978351	-0.0668617	0.00973959	6.65E-12
rs61739556	G	C	0.0143326	-0.140479	0.00847701	1.12E-61
rs76931881	C	G	0.00984378	-0.126738	0.0101009	4.12E-36
rs3807989	A	G	0.40892	0.0105588	0.00192653	4.24E-08
rs11556924	C	T	0.389958	-0.0135534	0.00194032	2.85E-12
rs73169671	C	A	0.112679	-0.0210853	0.00299619	1.96E-12
rs10265221	T	C	0.287174	-0.0510391	0.00208766	5.29E-132
rs4240624	G	A	0.0917185	-0.0225513	0.00327708	5.92E-12
rs11784090	C	T	0.135406	0.0168688	0.00276632	1.07E-09
rs72638978	T	C	0.0235196	0.0418578	0.006311	3.3E-11
rs6474401	T	C	0.387134	-0.0204381	0.00194016	6.01E-26
rs4521758	C	T	0.102437	0.0184503	0.0031211	3.39E-09
rs7840279	T	C	0.415832	0.0114058	0.00191793	2.73E-09
rs1375647	G	A	0.192195	-0.0140822	0.0024043	4.71E-09
rs61557287	A	G	0.157039	-0.017343	0.00261213	3.15E-11
rs10956934	C	A	0.48462	-0.0173298	0.0018945	5.83E-20
rs12056626	C	G	0.447783	0.0151407	0.00190638	1.99E-15
rs9649959	A	G	0.345609	-0.0147938	0.00198972	1.04E-13
rs2648876	A	G	0.379478	0.0113812	0.00195259	5.58E-09
rs7032549	G	A	0.414345	0.0144433	0.00191937	5.27E-14
rs6415788	G	T	0.396857	-0.0182699	0.00195908	1.1E-20
rs17278406	G	A	0.301399	-0.0236358	0.00207169	3.77E-30
rs12985	T	C	0.371052	0.0155253	0.00196946	3.2E-15
rs4979080	T	C	0.300097	-0.0144315	0.00207593	3.61E-12
rs112182189	T	G	0.217692	-0.0162831	0.00230293	1.54E-12
rs72761903	T	C	0.0952128	-0.020863	0.00321863	9.05E-11
rs72752884	C	T	0.112897	0.033403	0.00301632	1.68E-28
rs2519093	C	T	0.183971	-0.0633185	0.00244422	5.79E-148
rs41307428	C	T	0.0174282	0.0588728	0.00728144	6.2E-16
rs61854735	T	A	0.167319	0.0172373	0.00254565	1.28E-11
rs10752308	G	A	0.330545	0.011437	0.00201436	1.36E-08
rs11258533	C	T	0.460645	0.0123541	0.00192508	1.39E-10
rs10900027	C	A	0.27653	0.016242	0.00215132	4.36E-14
rs34130368	G	T	0.115091	-0.0181672	0.0029659	9.05E-10
rs1658457	T	C	0.454864	-0.0132235	0.00189739	3.18E-12
rs2015803	C	T	0.247484	-0.0154609	0.00219542	1.89E-12
rs17476364	T	C	0.10988	0.109794	0.00302089	3.16E-289
rs4745984	C	A	0.103356	0.0176435	0.0031268	1.67E-08
rs3088308	A	T	0.0676798	-0.0222047	0.00376574	3.71E-09
rs2576159	A	T	0.319951	0.0113432	0.00202866	2.25E-08
rs7910217	G	A	0.322322	0.0115115	0.00202365	1.28E-08
rs116924819	T	A	0.410734	-0.0117558	0.00195949	1.98E-09
rs2923956	G	C	0.490676	0.0119092	0.00189493	3.28E-10
rs113717499	C	T	0.247746	0.0226209	0.00218823	4.77E-25
rs368417629	G	T	0.234536	-0.0343522	0.00225026	1.29E-52
rs963837	T	C	0.453088	0.0196286	0.00189724	4.37E-25
rs1223121	G	A	0.450087	0.0105243	0.00190149	3.12E-08
rs11039436	A	C	0.321609	0.0130133	0.00212815	9.67E-10
rs174584	G	A	0.355711	0.0239514	0.00197711	8.87E-34
rs10898979	C	T	0.490247	0.0115454	0.00189416	1.09E-09
rs72995678	G	C	0.106193	0.0188315	0.00308201	9.95E-10
rs10891256	C	T	0.494096	0.0121883	0.00189499	1.26E-10
rs60545357	A	C	0.173687	-0.0146827	0.00250045	4.31E-09
rs35124400	C	T	0.371238	0.0226088	0.00195995	8.75E-31
rs11615482	C	A	0.212318	-0.0130915	0.00231283	1.51E-08
rs12811512	C	T	0.151608	-0.0270491	0.00263717	1.1E-24
rs10842255	A	T	0.354084	0.012298	0.00202581	1.27E-09
rs699048	G	T	0.265752	-0.0118261	0.0021477	3.66E-08
rs10785593	C	T	0.48691	-0.0118914	0.00193304	7.67E-10
rs4760682	C	A	0.187102	-0.0357103	0.00242472	4.29E-49
rs10875796	A	G	0.443317	0.0152032	0.00201647	4.72E-14
rs74626145	G	T	0.107807	0.0169781	0.00306445	3.02E-08
rs3741414	C	T	0.243472	0.0147308	0.00220306	2.29E-11
rs11175421	A	T	0.439303	0.0116844	0.00190986	9.48E-10
rs2014116	T	C	0.281999	0.0132391	0.00210443	3.15E-10
rs1426374	G	A	0.293519	-0.0129378	0.00207603	4.61E-10
rs3184504	T	C	0.4818	-0.0493373	0.00189018	3.47E-150
rs9645770	A	G	0.343323	-0.0110849	0.00201268	3.64E-08
rs1169300	G	A	0.290954	0.0190446	0.00208732	7.24E-20
rs4883565	T	C	0.2286	0.0141184	0.00225614	3.91E-10
rs1340817	A	G	0.355572	-0.0160769	0.0019793	4.57E-16
rs797219	G	A	0.476606	-0.011006	0.00190891	8.14E-09
rs1841676	T	G	0.45407	0.0116539	0.00190255	9.05E-10
rs12868938	C	G	0.369202	0.0162095	0.00197579	2.32E-16
rs12889267	A	G	0.168301	-0.0147076	0.00252365	5.61E-09
rs12437397	C	G	0.329554	0.0143106	0.00202197	1.47E-12
rs113670117	C	T	0.0880636	-0.0261884	0.00333142	3.81E-15
rs71420186	G	A	0.0679673	-0.0240673	0.00378791	2.1E-10
rs4365213	T	C	0.449625	-0.0180998	0.0019025	1.84E-21
rs55918235	T	C	0.140074	0.0199432	0.00273668	3.16E-13
rs114609788	C	A	0.0236982	0.0382073	0.00626117	1.05E-09
rs8020977	T	G	0.468859	0.0132613	0.0018965	2.7E-12
rs1257444	A	G	0.45924	0.0110113	0.0019013	6.98E-09
rs2273905	T	C	0.3553	0.0124388	0.0019817	3.46E-10
rs17816699	T	C	0.179015	0.0182782	0.00246895	1.33E-13
rs72711791	A	G	0.0721379	0.0221843	0.00375996	3.63E-09
rs150844304	A	C	0.0245257	-0.0718173	0.00612196	8.83E-32
rs71471520	A	G	0.17908	0.0139295	0.00253526	3.92E-08
rs2043082	G	A	0.357411	-0.0133379	0.00197715	1.52E-11
rs1077835	A	G	0.219527	-0.018366	0.00228978	1.05E-15
rs1369313	A	G	0.43251	-0.0134427	0.00192044	2.56E-12
rs8042545	G	A	0.241476	0.0154086	0.00221685	3.64E-12
rs11072506	A	G	0.2865	-0.0157192	0.00209866	6.88E-14
rs4886755	A	G	0.487865	-0.0266836	0.00189188	3.57E-45
rs11853189	C	T	0.112016	-0.0210611	0.0030036	2.35E-12
rs55639123	A	G	0.237163	0.0125748	0.00224564	2.15E-08
rs28678867	A	G	0.255093	0.0133017	0.00217089	8.94E-10
rs8055187	A	T	0.488945	-0.0165566	0.00189498	2.39E-18
rs11863726	A	G	0.0988241	-0.0179481	0.00321122	2.28E-08
rs41278174	G	A	0.0272317	0.0430003	0.00580861	1.33E-13
rs3809627	C	A	0.400953	0.0163914	0.00193157	2.14E-17
rs2052285	G	A	0.3885	-0.0152035	0.00194113	4.79E-15
rs112894876	G	C	0.0955618	0.0284824	0.0032214	9.43E-19
rs3790082	G	A	0.495994	0.0106301	0.00189223	1.93E-08
rs9302635	T	C	0.18278	-0.0172774	0.00244852	1.71E-12
rs11150141	A	G	0.443705	-0.01188	0.00191151	5.13E-10
rs62051120	T	A	0.0871896	-0.0234092	0.00337422	3.99E-12
rs74035509	C	T	0.0777347	0.0197189	0.00355915	3.02E-08
rs551118	C	G	0.422018	-0.0350175	0.00194627	2.25E-72
rs2010623	A	G	0.484619	-0.0180724	0.00189406	1.41E-21
rs57828851	T	A	0.418779	-0.0162451	0.00192996	3.85E-17
rs1642882	T	A	0.388378	0.0133104	0.00195807	1.06E-11
rs8072184	A	G	0.265522	-0.0131187	0.00213815	8.49E-10
rs12450826	A	T	0.292396	0.0136017	0.00213245	1.79E-10
rs1874228	A	G	0.262088	-0.0163199	0.00216216	4.42E-14
rs13306780	A	C	0.297753	-0.023129	0.00208628	1.46E-28
rs112327620	A	G	0.220472	0.0387776	0.00230839	2.5E-63
rs12952262	C	T	0.165284	-0.0204547	0.00255032	1.05E-15
rs1292041	A	G	0.471719	-0.0178147	0.00190953	1.07E-20
rs9905274	T	C	0.166362	-0.028746	0.00255165	1.94E-29
rs2854194	T	G	0.396106	-0.0129095	0.00193449	2.5E-11
rs77542162	A	G	0.0229974	0.0681202	0.0063147	3.94E-27
rs2748424	C	G	0.189576	0.014904	0.00243804	9.77E-10
rs4986080	G	A	0.288848	0.011959	0.00209574	1.15E-08
rs559406	G	T	0.450815	-0.0146829	0.00190061	1.12E-14
rs35277578	G	A	0.0962743	0.0225299	0.00321602	2.46E-12
rs11082513	C	T	0.453372	-0.0136439	0.00190387	7.7E-13
rs6507878	T	C	0.447285	-0.0171499	0.001914	3.24E-19
rs351978	A	G	0.418943	0.0204608	0.00194444	6.79E-26
rs12985258	T	C	0.401068	0.025354	0.00193652	3.63E-39
rs8887	T	C	0.426501	0.0214604	0.0019302	1.02E-28
rs58542926	C	T	0.0753922	0.0223515	0.00358635	4.59E-10
rs111590167	C	T	0.0431305	-0.0258491	0.00472082	4.36E-08
rs2561566	T	C	0.122909	0.0227954	0.00290634	4.39E-15
rs184088518	G	T	0.023397	-0.0883232	0.00648336	2.92E-42
rs61750953	C	T	0.0150981	-0.0726216	0.00775782	7.89E-21
rs7181	G	A	0.197994	0.0188781	0.00238133	2.24E-15
rs55731973	G	T	0.285641	-0.0173659	0.00209965	1.33E-16
rs3745471	C	T	0.0836553	0.0201409	0.00342283	0.000000004
rs78839561	G	A	0.40601	0.0108862	0.00195139	2.42E-08
rs646407	T	G	0.246435	-0.011958	0.00219306	4.96E-08
rs67676850	T	C	0.258134	0.0122156	0.00215838	1.52E-08
rs1800961	C	T	0.0314759	0.0504123	0.00541648	1.31E-20
rs6512645	G	A	0.402826	0.0154556	0.00193334	1.3E-15
rs55852563	C	G	0.400395	0.0149715	0.00192858	8.3E-15
rs2379120	A	T	0.289396	-0.0140538	0.00210983	2.72E-11
rs2823139	G	A	0.338406	-0.0227739	0.00200881	8.6E-30
rs2823270	A	G	0.299601	-0.0224343	0.00206685	1.9E-27
rs2834287	A	G	0.183766	-0.0180593	0.00247273	2.81E-13
rs128494	T	C	0.233272	0.0231029	0.00226474	1.96E-24
rs2835435	C	T	0.222433	-0.0223097	0.0023076	4.13E-22
rs395379	A	G	0.172264	0.0147376	0.0025064	4.1E-09
rs7285695	T	G	0.184994	-0.0198035	0.00243698	4.43E-16
rs7291756	A	G	0.248581	-0.0150302	0.00218472	6E-12
rs2093380	C	A	0.308014	-0.0112674	0.00204865	0.000000038
rs855791	A	G	0.438592	0.0743713	0.00190947	0
rs2281089	A	G	0.1476	-0.0171749	0.00266736	1.2E-10
rs8138197	G	A	0.471381	0.0209541	0.00189664	2.24E-28
rs2294915	C	T	0.231095	0.0216361	0.00224351	5.22E-22
rs75792643	C	T	0.316043	0.0262222	0.00203773	6.78E-38
