# Supplementary material for: Investigation on the relationship between hemoglobin concentration and stroke risk: a bidirectional Mendelian randomization study
Source: Front Neurol. 2024 Apr 25;15:1327873. doi: 10.3389/fneur.2024.1327873 (PMC11079235; doi:10.3389/fneur.2024.1327873)
Supplement: Supplementary file 2 [file Data_Sheet_2.CSV]

SNP	other_allele	effect_allele	pval	beta	see	eaf
rs10168349	G	C	0.605832	-0.00485312	0.00940467	0.280559
rs1050338	G	A	0.287362	-0.00897804	0.0084386	0.514056
rs10752308	G	A	0.0198303	0.0197655	0.00848473	0.502019
rs1075871	G	A	0.0603573	-0.0157987	0.00841171	0.491538
rs1077835	A	G	0.178088	0.0129914	0.00964708	0.256531
rs10785593	C	T	0.0644407	-0.0155514	0.0084102	0.504869
rs10842255	A	T	0.326489	-0.00895233	0.00912375	0.316957
rs10864030	G	A	0.111692	0.0147922	0.00929955	0.71013
rs10891256	C	T	0.262022	-0.00959315	0.0085529	0.414867
rs10898979	C	T	0.00389834	0.0245288	0.00849844	0.428557
rs10900027	C	A	0.195682	-0.0128074	0.00989791	0.241559
rs10956934	C	A	0.208241	-0.0105967	0.00842069	0.515362
rs1106841	A	C	0.083975	-0.0151099	0.00874374	0.368826
rs11072506	A	G	0.998668	-1.49E-05	0.00894924	0.671525
rs11082513	C	T	0.745432	0.00276215	0.00850759	0.557919
rs11121529	C	G	0.0791498	-0.0246606	0.0140465	0.0999336
rs11122174	C	T	0.0195151	0.0206312	0.00883357	0.34816
rs11124926	C	T	0.669371	-0.00363105	0.00850341	0.443941
rs11150141	A	G	0.0607715	-0.0158757	0.00846638	0.451249
rs111590167	C	T	0.91691	-0.00424347	0.0406748	0.0110416
rs11208719	A	G	0.188375	0.0116432	0.00885147	0.348707
rs11258533	C	T	0.674118	0.00361076	0.00858678	0.525684
rs113670117	C	T	0.984044	-0.000476392	0.0238205	0.0327841
rs113717499	C	T	0.312322	-0.00963061	0.00953183	0.267877
rs11514706	A	C	0.372185	0.00765773	0.00858117	0.40703
rs11556924	C	T	0.0251971	-0.0200548	0.00895955	0.327791
rs115986297	A	G	0.26688	0.00940599	0.00847176	0.560491
rs11615482	C	A	0.00879711	-0.0270045	0.0103077	0.213021
rs11685678	G	A	0.751666	0.00287803	0.00909493	0.313382
rs11686019	G	A	0.159631	0.0141252	0.0100441	0.226255
rs1169300	G	A	0.121231	0.0142241	0.00917906	0.299294
rs1175550	A	G	0.244379	0.0109643	0.00941859	0.27656
rs11784090	C	T	0.921224	-0.00145315	0.0146944	0.0911389
rs11853189	C	T	0.122806	0.0239407	0.0155147	0.0801766
rs11863726	A	G	0.524048	-0.0126405	0.0198401	0.0474974
rs11901391	T	C	0.0931687	-0.0187134	0.0111461	0.17343
rs11924058	A	G	0.301834	0.00886211	0.00858309	0.585536
rs12136952	G	C	0.628847	-0.00436857	0.00903809	0.319046
rs12192672	G	A	0.260014	-0.00991414	0.00880195	0.350119
rs1223121	G	A	0.156067	-0.0119672	0.00843694	0.481969
rs12437397	C	G	0.68747	0.00383343	0.00952902	0.731172
rs12505616	A	G	0.846707	0.00163233	0.0084436	0.499835
rs1257444	A	G	0.824784	-0.00186468	0.00842234	0.507478
rs12635066	G	A	0.50504	0.00587675	0.00881626	0.372154
rs12811512	C	T	0.252686	-0.0140144	0.012252	0.137026
rs128494	T	C	0.0204023	0.0205562	0.00886479	0.644985
rs12889267	A	G	0.997052	4.71E-05	0.0127604	0.125829
rs1292041	A	G	0.15242	0.0120785	0.00844037	0.497621
rs12952262	C	T	0.0935449	-0.0180947	0.01079	0.187265
rs12985	T	C	0.130935	-0.0131544	0.00870909	0.379563
rs12985258	T	C	0.25007	0.0101715	0.00884338	0.349246
rs13098180	T	A	0.207738	0.010808	0.00857905	0.408408
rs13107325	C	T	0.518121	0.023278	0.0360204	0.0141523
rs13306780	A	C	0.90596	0.0011474	0.00971247	0.747425
rs13389219	C	T	0.956229	0.000485274	0.0088414	0.350756
rs1340817	A	G	0.443278	-0.00649718	0.00847455	0.432598
rs13409567	T	A	0.655807	0.00465796	0.0104506	0.206098
rs1354674	C	T	0.128236	0.0177175	0.0116479	0.845084
rs1369313	A	G	0.569268	-0.00479809	0.00843058	0.475059
rs1375647	G	A	0.624285	-0.00450916	0.00920636	0.304521
rs138991929	G	A	0.456647	0.0248365	0.0333654	0.0160774
rs1408272	T	G	0.686009	0.00873531	0.0216072	0.0395554
rs1426374	G	A	0.847145	0.00171738	0.00890933	0.337477
rs1438898	A	C	0.957074	-0.000512199	0.00951579	0.268362
rs144917451	C	T	0.47414	0.0312254	0.0436257	0.0093258
rs1479559	C	T	0.0305837	0.0228151	0.0105506	0.197917
rs148083940	C	G	0.776084	-0.00324899	0.011423	0.169157
rs150844304	A	C	0.724264	0.0215848	0.0611874	0.00487411
rs1658457	T	C	0.466476	0.00615587	0.00845324	0.450883
rs165944	C	T	0.112714	-0.0148745	0.00937794	0.719517
rs1672917	A	G	0.261288	-0.00976099	0.00868917	0.619784
rs16891344	G	T	0.830154	-0.00236815	0.0110401	0.175008
rs17087971	G	A	0.171136	0.0123687	0.00903773	0.320063
rs17278406	G	A	0.380147	0.00897544	0.0102269	0.217803
rs174584	G	A	0.0854968	-0.0146876	0.00854108	0.414314
rs17476364	T	C	0.322393	-0.0176731	0.0178597	0.059563
rs17654742	G	A	0.0846292	0.0193467	0.0112192	0.170521
rs17773190	A	G	0.0758351	0.0160978	0.00906723	0.322206
rs17816699	T	C	0.242187	-0.0137172	0.0117287	0.152344
rs1800961	C	T	0.776657	0.00572887	0.0201948	0.0455275
rs182858271	A	T	0.124532	0.0526138	0.0342532	0.0156301
rs184088518	G	T	0.331196	-0.0432921	0.0445525	0.00934901
rs1841676	T	G	0.340494	-0.00811072	0.00850902	0.570878
rs184318317	A	G	0.0381224	0.0485462	0.0234123	0.033745
rs1874228	A	G	0.288717	-0.0101845	0.00959949	0.738958
rs200308031	T	G	0.233079	-0.0125697	0.010541	0.200578
rs2010623	A	G	0.323218	-0.00840868	0.00851195	0.432745
rs2014116	T	C	0.0175946	0.0233933	0.00985377	0.246223
rs2015803	C	T	0.918037	0.000961847	0.00934684	0.289177
rs2029466	C	T	0.891289	-0.00128053	0.00936929	0.280713
rs2043082	G	A	0.816529	0.00199009	0.00857754	0.406095
rs2052285	G	A	0.570385	-0.00483278	0.00851613	0.558574
rs2093380	C	A	0.770896	-0.0026972	0.00926224	0.704066
rs218264	A	T	0.169641	-0.0134197	0.00977147	0.249724
rs2214833	G	A	0.8377	0.00175244	0.00855533	0.59212
rs2228445	T	C	0.263035	-0.0126481	0.0113005	0.827721
rs2273905	T	C	0.738984	0.00281791	0.00845712	0.543874
rs2281089	A	G	0.708011	0.00373465	0.00997158	0.233171
rs2294915	C	T	0.74258	-0.00308986	0.00940771	0.275377
rs2295366	T	G	0.691129	-0.00419694	0.010563	0.199881
rs2379120	A	T	0.249021	0.0104051	0.00902649	0.670473
rs241812	A	G	0.402458	0.00758732	0.00906231	0.317092
rs2561566	T	C	0.13502	-0.0191435	0.0128085	0.123769
rs2576159	A	T	0.0247565	0.0206988	0.00921923	0.299565
rs2648308	T	C	0.25216	0.00978475	0.00854476	0.578597
rs2648876	A	G	0.309547	0.00927721	0.00912956	0.691784
rs2745353	C	T	0.0388875	0.0173673	0.0084088	0.526101
rs2769703	G	A	0.629886	-0.00466966	0.00969036	0.746844
rs2823139	G	A	0.231995	0.0103993	0.00870062	0.380699
rs2823270	A	G	0.587652	-0.00534403	0.00985543	0.242632
rs2834287	A	G	0.240959	-0.0153955	0.0131294	0.118606
rs2835435	C	T	0.838768	0.00192908	0.00948091	0.270965
rs2854194	T	G	0.713692	0.00322098	0.00877886	0.640688
rs2859337	A	G	0.671169	0.00442641	0.0104263	0.79291
rs28678867	A	G	0.875178	-0.00138775	0.00883438	0.648373
rs2870238	C	T	0.462816	-0.00619761	0.0084411	0.455536
rs2934849	T	C	0.32911	-0.00864255	0.00885591	0.650197
rs2943637	A	C	0.138038	0.012663	0.008538	0.428259
rs30000	G	A	0.0356812	0.0187507	0.00892662	0.668745
rs304368	T	G	0.311061	0.00962472	0.00950121	0.272319
rs3088308	A	T	0.685949	0.00738788	0.0182707	0.0563155
rs3184504	T	C	6.37E-07	-0.0425979	0.0085542	0.592946
rs34130368	C	A	0.816677	-0.00333949	0.0144055	0.0962136
rs34773350	C	T	0.451181	0.0120297	0.0159662	0.0765636
rs35124400	C	T	0.572113	-0.00489462	0.00866392	0.380078
rs351978	A	G	0.749061	-0.00284704	0.0089004	0.658222
rs35240997	A	G	0.630144	-0.00457073	0.00949222	0.269455
rs35277578	G	A	0.0670873	-0.0202648	0.0110671	0.822014
rs357273	A	G	0.562664	-0.00610363	0.0105437	0.198804
rs35736498	C	T	0.564401	-0.00491552	0.00852921	0.444496
rs368417629	G	T	0.0033091	0.0268052	0.00912528	0.311682
rs3741414	C	T	0.336833	-0.0095314	0.00992398	0.234249
rs3745471	C	T	0.536021	-0.0105713	0.0170824	0.0660563
rs3754140	T	C	0.0122911	0.0233717	0.00933496	0.281535
rs3790082	G	A	0.928305	0.000759072	0.00843629	0.482442
rs3791995	C	G	0.334213	-0.00903259	0.00935376	0.714497
rs3807989	A	G	0.230003	0.0101967	0.00849474	0.567664
rs3809627	C	A	0.918123	0.000865494	0.00841936	0.482518
rs3811444	C	T	0.352856	0.00822909	0.00885742	0.346582
rs395379	A	G	0.682934	-0.00437717	0.0107162	0.191018
rs41278174	G	A	0.958371	0.00121838	0.0233416	0.0331181
rs41307428	C	T	0.183167	-0.0173056	0.0130013	0.118199
rs4240624	G	A	0.08745	-0.0205365	0.0120166	0.857033
rs4521758	C	T	0.454975	0.0101769	0.0136211	0.10682
rs4544423	T	G	0.185247	-0.0113121	0.0085389	0.582153
rs4660253	C	T	0.831342	-0.00189864	0.00891461	0.659796
rs4674326	T	C	0.623932	-0.00413606	0.00843603	0.50919
rs4677156	A	T	0.231007	-0.0135275	0.0112939	0.829302
rs4745984	C	A	0.0273149	-0.0400821	0.0181615	0.0581141
rs4760682	C	A	0.974936	-0.00036161	0.0115095	0.839712
rs4833453	C	T	0.962062	0.000486291	0.0102233	0.781056
rs4883565	T	C	0.0257051	0.0235131	0.010541	0.200937
rs4886755	A	G	0.00145211	0.0270396	0.00849211	0.424932
rs4976647	A	C	0.123523	0.0135196	0.00877811	0.359989
rs4979080	T	C	0.91546	0.000928859	0.00875012	0.370092
rs4986080	A	G	0.822797	0.00198017	0.00884207	0.3672
rs554019	C	T	0.144542	0.0127082	0.00870974	0.372267
rs55639123	A	G	0.354324	0.00987459	0.010661	0.19283
rs55731973	G	T	0.595738	0.0047039	0.00886626	0.657575
rs55852563	C	G	0.101468	0.0140243	0.00856297	0.592722
rs55913146	T	C	0.80229	-0.00283469	0.0113213	0.170649
rs55918235	T	C	0.191753	-0.0155835	0.0119376	0.147087
rs55944055	A	G	0.815876	0.00391727	0.016823	0.0671295
rs56011044	C	T	0.682631	0.00492879	0.0120545	0.143382
rs56199187	C	T	0.606856	0.00701993	0.0136424	0.108801
rs56262900	G	A	0.85927	0.00348122	0.0196342	0.0492068
rs56945899	G	A	0.829943	0.00508131	0.0236588	0.0325389
rs58542926	C	T	0.0820144	-0.0298062	0.0171387	0.0645484
rs60639710	G	T	0.859027	-0.00160655	0.00904521	0.679509
rs61557287	A	G	0.654083	0.00612173	0.0136616	0.107263
rs616111	C	G	0.977851	0.000237571	0.00855702	0.580101
rs61739556	G	C	0.24838	0.0470061	0.0407228	0.0112394
rs61750953	C	T	0.332498	0.0411436	0.0424557	0.0101602
rs61758304	G	A	0.165549	0.0265359	0.0191367	0.05197
rs61854735	T	A	0.891022	-0.00155948	0.0113821	0.164149
rs62344826	G	A	0.63608	0.00632794	0.0133731	0.111359
rs62435145	G	T	0.234269	-0.0106218	0.00893017	0.654879
rs636202	T	C	0.384971	-0.00732063	0.0084264	0.484723
rs6428637	A	G	0.874746	-0.00133289	0.00845566	0.459013
rs646407	T	G	0.238495	-0.0121974	0.0103477	0.209521
rs6474401	T	C	0.947363	0.000578875	0.00876839	0.363354
rs6507878	T	C	0.986436	0.000144276	0.00848654	0.446204
rs6512645	G	A	0.700937	0.00328003	0.0085405	0.412951
rs66739581	T	C	0.719621	0.00388795	0.010831	0.186781
rs66782572	A	G	0.127642	-0.0129164	0.00847833	0.555763
rs6687993	T	C	0.0279512	0.0266748	0.0121361	0.139712
rs6827412	G	A	0.654332	-0.0038895	0.00868671	0.621391
rs699048	G	T	0.9051	0.00132212	0.0110896	0.821882
rs699947	A	C	0.89727	-0.00109002	0.00844253	0.455242
rs7032549	G	A	0.635984	0.0041959	0.00886478	0.654245
rs71420186	G	A	0.0735174	-0.0257439	0.0143852	0.095463
rs7181	G	A	0.35778	0.00942605	0.0102501	0.216685
rs72638978	T	C	0.620022	-0.0253061	0.051039	0.00710056
rs72698506	A	G	0.036546	0.0218338	0.0104428	0.203753
rs72711791	A	G	0.18557	0.0180738	0.013653	0.107664
rs72752884	C	T	0.101869	-0.0228677	0.013979	0.10254
rs72761903	T	C	0.0410403	-0.0227845	0.0111518	0.172884
rs7285695	T	G	0.991747	0.000115229	0.01114	0.171289
rs7291756	A	G	0.00863356	-0.0246822	0.00939832	0.281172
rs72995678	G	C	0.867706	-0.00248067	0.0148924	0.088624
rs73169671	C	A	0.0477672	-0.0259092	0.0130892	0.116879
rs74035509	C	T	0.264557	-0.0212098	0.0190105	0.052335
rs744103	T	A	0.41159	-0.00742862	0.00904718	0.67542
rs74417235	A	G	0.482469	-0.00871064	0.0124023	0.132677
rs7524102	A	G	0.686117	0.00596242	0.0147537	0.0901353
rs752590	A	G	0.406593	-0.00787611	0.00949039	0.270214
rs75792643	C	T	0.716335	-0.00341614	0.00940146	0.313695
rs760077	T	A	0.89751	0.00112276	0.00871661	0.376534
rs7702189	G	A	0.554498	-0.00510058	0.00862994	0.610471
rs77486408	C	A	0.586799	-0.0113487	0.0208814	0.0426014
rs77542162	A	G	0.206976	0.0658167	0.0521559	0.00693475
rs7840279	T	C	0.824376	0.00189228	0.00852687	0.421387
rs78839561	G	A	0.0633432	0.015864	0.00854385	0.432381
rs7910217	G	A	0.1363	-0.0137207	0.00921029	0.296922
rs791270	G	A	0.316823	-0.011161	0.0111498	0.17077
rs797219	G	A	0.38932	-0.00734535	0.00853267	0.423751
rs8020977	T	G	0.38285	0.00738638	0.00846425	0.552263
rs8042545	G	A	0.17516	-0.0136978	0.0101031	0.223321
rs8072184	A	G	0.533413	-0.00718449	0.0115357	0.838752
rs8138197	G	A	0.818972	-0.0019406	0.00847913	0.54945
rs833805	A	G	0.196412	0.0178264	0.0137992	0.892027
rs842050	T	G	0.646605	0.00407386	0.0088855	0.662403
rs855791	A	G	0.115484	-0.0138774	0.00881658	0.653558
rs863678	G	T	0.948764	0.000570919	0.00888467	0.644139
rs868950	A	G	0.752957	-0.00264946	0.00841785	0.517265
rs8887	T	C	0.488025	-0.0058773	0.00847541	0.524266
rs9287360	C	T	0.938262	0.000700694	0.00904645	0.683354
rs9302635	T	C	0.0379175	0.0229968	0.0110788	0.175014
rs9327454	A	G	0.832325	0.00239915	0.0113316	0.166284
rs9366197	C	T	0.036246	0.0179672	0.00857965	0.406301
rs9399137	T	C	0.417577	-0.00720806	0.00889192	0.339831
rs963837	T	C	0.969799	-0.000323655	0.00854859	0.48429
rs9645770	A	G	0.404518	-0.00732461	0.00878694	0.637783
rs9649959	A	G	0.680921	0.00359464	0.00874169	0.372185
rs9686785	C	T	0.291328	0.00908858	0.00861303	0.391292
rs9771385	G	A	0.203627	0.0107807	0.00848019	0.511223
rs9813210	G	A	0.669897	-0.00548104	0.0128576	0.1229
rs9816588	C	A	0.329579	0.0143736	0.0147427	0.0904383
rs9905274	T	C	0.149543	0.0156066	0.0108293	0.814966
