# Supplementary material for: Investigation on the relationship between hemoglobin concentration and stroke risk: a bidirectional Mendelian randomization study
Source: Front Neurol. 2024 Apr 25;15:1327873. doi: 10.3389/fneur.2024.1327873 (PMC11079235; doi:10.3389/fneur.2024.1327873)
Supplement: Supplementary file 3 [file Data_Sheet_3.CSV]

SNP	effect_allele	other_allele	eaf	beta	se	p
rs10168349	c	g	0.3411	-0.0064	0.0096	0.505
rs10265221	t	c	0.7151	-0.0115	0.0103	0.2653
rs1050338	a	g	0.456	-0.0143	0.0094	0.1269
rs10752308	a	g	0.366	0.0147	0.0096	0.1256
rs1075871	a	g	0.4967	0.0019	0.0094	0.8385
rs1077835	a	g	0.7854	0.0109	0.0115	0.3467
rs10785593	t	c	0.4894	-0.0238	0.0097	0.01443
rs10842255	a	t	0.6412	0.0013	0.0107	0.9016
rs10864030	a	g	0.6823	-0.0019	0.0097	0.8468
rs10875796	a	g	0.5098	0.011	0.0109	0.3096
rs10891256	t	c	0.4969	0.0119	0.009	0.1861
rs10898979	t	c	0.4904	0.0141	0.0094	0.1349
rs10900027	a	c	0.2755	0.0101	0.0111	0.3665
rs10956934	a	c	0.4687	-0.0023	0.0092	0.8043
rs11039436	a	c	0.4799	-0.0046	0.0106	0.6617
rs1106841	a	c	0.6125	0.0266	0.0094	0.004841
rs11072506	a	g	0.3058	0.0169	0.0102	0.09562
rs11082513	t	c	0.539	0.0034	0.0096	0.7259
rs11121529	c	g	0.8832	0.0044	0.0148	0.767
rs11122174	t	c	0.412	0.0122	0.0093	0.1876
rs11124926	t	c	0.4667	0.005	0.0101	0.6184
rs11150141	a	g	0.5478	0.008	0.0094	0.3938
rs111590167	t	c	0.0383	-0.0146	0.0276	0.5972
rs11175421	a	t	0.4561	-0.0101	0.0094	0.2834
rs11208719	a	g	0.7899	-0.0158	0.0112	0.1597
rs112182189	t	g	0.7894	0.0064	0.012	0.5921
rs112327620	a	g	0.8396	0.0074	0.0222	0.7379
rs11258533	t	c	0.4611	-0.0169	0.0094	0.07085
rs112894876	c	g	0.1112	0.0092	0.0147	0.5346
rs113670117	t	c	0.0847	0.0145	0.0176	0.4116
rs113717499	t	c	0.2586	0.0019	0.0104	0.8559
rs114609788	a	c	0.0257	-0.057	0.0345	0.09884
rs11514706	a	c	0.4956	-0.0095	0.0093	0.3072
rs11556924	t	c	0.363	-0.0045	0.0102	0.6568
rs115986297	a	g	0.447	-0.0027	0.0093	0.7722
rs11615482	a	c	0.2126	8.00E-04	0.0113	0.9415
rs11685678	a	g	0.3058	-0.0022	0.0106	0.8341
rs11686019	a	g	0.2405	8.00E-04	0.0109	0.9414
rs116924819	a	t	0.5598	-0.015	0.0123	0.222
rs1169300	a	g	0.2985	0.0049	0.0101	0.6238
rs1175550	a	g	0.7722	-0.0078	0.0113	0.4876
rs11784090	t	c	0.1305	-0.02	0.0136	0.1418
rs11853189	t	c	0.1002	-0.0402	0.0157	0.01053
rs11863726	a	g	0.9028	0.0283	0.017	0.09646
rs11901391	t	c	0.8142	0.0227	0.0118	0.05387
rs11924058	a	g	0.4286	0.0036	0.0094	0.7005
rs11949100	a	g	0.2998	-0.0015	0.0115	0.8936
rs12056626	c	g	0.4346	0.003	0.0092	0.7442
rs12097446	a	g	0.0622	-0.0355	0.0211	0.0936
rs12136952	c	g	0.3289	0.0011	0.0102	0.9143
rs12192672	a	g	0.2974	0.0194	0.01	0.05076
rs1223121	a	g	0.565	0.0084	0.0094	0.3699
rs12437397	c	g	0.3391	-2.00E-04	0.0108	0.9831
rs12450826	a	t	0.712	0.0377	0.0112	0.0007332
rs12505616	a	g	0.4409	0.0122	0.0092	0.1839
rs1257444	a	g	0.4712	0.0028	0.0089	0.7509
rs12635066	a	g	0.3406	-0.0082	0.0106	0.4385
rs12811512	t	c	0.1432	0.004	0.0131	0.7583
rs128494	t	c	0.2494	-0.0176	0.0108	0.102
rs12868938	c	g	0.6544	-0.028	0.0149	0.06077
rs12889267	a	g	0.8362	0.0019	0.0129	0.886
rs1290790	a	t	0.5491	-0.0179	0.0094	0.05764
rs1292041	a	g	0.4849	0.0023	0.0099	0.8133
rs12952262	t	c	0.1618	0.0145	0.0123	0.2399
rs12985	t	c	0.6203	0.0138	0.0096	0.1496
rs12985258	t	c	0.6077	-0.0052	0.0095	0.5846
rs13098180	a	t	0.3752	0.0127	0.0095	0.1826
rs13107325	t	c	0.0729	-0.001	0.0196	0.9589
rs13389219	t	c	0.4122	-0.014	0.0094	0.1393
rs1340817	a	g	0.6554	-0.0125	0.0098	0.2015
rs13409567	a	t	0.2939	-0.0088	0.0106	0.4043
rs1354674	t	c	0.8759	-0.0222	0.0139	0.1097
rs1369313	a	g	0.5792	0.0132	0.0104	0.2044
rs1375647	a	g	0.1952	-0.0099	0.0115	0.3919
rs138991929	a	g	0.0128	-0.0921	0.0607	0.129
rs1408272	t	g	0.935	-0.037	0.0193	0.05518
rs1426374	a	g	0.2887	-0.0111	0.0102	0.2753
rs1438898	a	c	0.7503	-0.0076	0.0107	0.481
rs144917451	t	c	0.016	-0.0481	0.0457	0.2932
rs1479559	t	c	0.1364	-0.0025	0.0142	0.8614
rs148083940	c	g	0.8762	-0.0082	0.0187	0.66
rs150844304	a	c	0.9684	-0.0607	0.0285	0.03323
rs1642882	a	t	0.5766	-0.0176	0.0102	0.08427
rs1658457	t	c	0.4695	0.0012	0.009	0.8919
rs165944	t	c	0.7617	-2.00E-04	0.0109	0.9851
rs1672917	a	g	0.3874	-8.00E-04	0.0098	0.9383
rs16891344	t	g	0.1648	-0.0066	0.0123	0.5942
rs17087971	a	g	0.2715	-0.0066	0.0104	0.5251
rs17278406	a	g	0.3012	0.0324	0.0101	0.001379
rs174584	a	g	0.3522	-0.0222	0.0098	0.02372
rs17476364	t	c	0.9017	-0.0072	0.0157	0.6461
rs17654742	a	g	0.1441	-9.00E-04	0.0131	0.945
rs17773190	a	g	0.5604	0.0035	0.01	0.7227
rs17816699	t	c	0.8253	-0.012	0.0121	0.3209
rs1800961	t	c	0.0368	0.0091	0.0263	0.7281
rs182858271	a	t	0.9814	0.0612	0.0589	0.2992
rs184088518	t	g	0.0369	0.0645	0.0401	0.1083
rs1841676	t	g	0.4496	-1.00E-04	0.0095	0.9913
rs184318317	a	g	0.9512	0.0222	0.0227	0.3282
rs1874228	a	g	0.2707	-0.0052	0.0103	0.6138
rs2010623	a	g	0.5546	6.00E-04	0.0097	0.9511
rs2014116	t	c	0.7123	-0.0214	0.0103	0.03778
rs2015803	t	c	0.2376	0.0187	0.0109	0.08612
rs2029466	t	c	0.2886	0.0024	0.01	0.8077
rs2043082	a	g	0.3549	-0.0101	0.0097	0.2944
rs2052285	a	g	0.5902	0.009	0.0098	0.3609
rs2093380	a	c	0.6919	-0.003	0.0138	0.8255
rs218264	a	t	0.7473	0.0314	0.0111	0.004511
rs2214833	a	g	0.5962	-0.0025	0.0094	0.7901
rs2228445	t	c	0.1131	0.0086	0.0145	0.5529
rs2273905	t	c	0.3536	-0.0034	0.0098	0.725
rs2281089	a	g	0.8533	-0.0092	0.013	0.4754
rs2294915	t	c	0.2444	-0.0157	0.0106	0.1365
rs2295366	t	g	0.7582	0.0056	0.011	0.6124
rs2379120	a	t	0.2836	0.0037	0.0111	0.7418
rs241812	a	g	0.6996	-0.0014	0.0101	0.8897
rs2519093	t	c	0.2011	0.0509	0.0126	5.11E-05
rs2561566	t	c	0.8739	0.0126	0.0141	0.3704
rs2576159	a	t	0.6749	-0.0021	0.0097	0.8255
rs2648308	t	c	0.4131	-4.00E-04	0.0093	0.9625
rs2648876	a	g	0.3706	-3.00E-04	0.0095	0.9726
rs2745353	t	c	0.5272	0.0047	0.0091	0.602
rs2748424	c	g	0.8102	-0.0094	0.0151	0.5344
rs2769703	a	g	0.737	0.0136	0.0105	0.1921
rs2823139	a	g	0.3364	0.0175	0.0096	0.06853
rs2823270	a	g	0.707	-0.0132	0.01	0.189
rs2834287	a	g	0.8177	0.0028	0.0119	0.8148
rs2835435	t	c	0.2257	0.0215	0.0114	0.05975
rs28432336	a	g	0.6258	0.0096	0.0094	0.3054
rs2854194	t	g	0.4025	0.0131	0.0103	0.2019
rs2859337	a	g	0.257	-0.0182	0.0117	0.1196
rs28678867	a	g	0.2625	0.003	0.0105	0.7774
rs2870238	t	c	0.4896	-0.0189	0.0094	0.04379
rs2923956	c	g	0.4909	0.0014	0.0092	0.8813
rs2934849	t	c	0.3615	-0.0187	0.0096	0.05096
rs2943637	a	c	0.5151	-0.0026	0.0093	0.781
rs30000	a	g	0.7381	0.0035	0.0106	0.7446
rs304368	t	g	0.7615	-0.0012	0.0135	0.9296
rs3088308	a	t	0.9311	-0.0212	0.0183	0.2457
rs3184504	t	c	0.4713	0.0638	0.0093	5.89E-12
rs34130368	t	g	0.1149	-0.0412	0.017	0.01518
rs34773350	t	c	0.1437	-0.009	0.0132	0.4985
rs35124400	t	c	0.3635	0.0198	0.0096	0.04008
rs351978	a	g	0.4367	-0.0069	0.0118	0.5564
rs35240997	a	g	0.7817	0.0115	0.011	0.2967
rs35277578	a	g	0.8857	-0.0278	0.0147	0.05905
rs357273	a	g	0.8361	-0.0019	0.0126	0.8808
rs35736498	t	c	0.4636	-0.0229	0.0129	0.07597
rs3741414	t	c	0.2493	-0.002	0.0107	0.8504
rs3745471	t	c	0.0976	-0.0027	0.0183	0.8834
rs3754140	t	c	0.7455	-0.0117	0.0105	0.2641
rs3790082	a	g	0.4845	-3.00E-04	0.0091	0.9699
rs3791995	c	g	0.3366	0.005	0.0097	0.6055
rs3807989	a	g	0.411	-0.0199	0.0094	0.03431
rs3809627	a	c	0.4185	0.0189	0.0094	0.04545
rs3811444	t	c	0.3398	-0.0016	0.01	0.8762
rs38796	c	g	0.5255	-0.0159	0.0092	0.08601
rs395379	a	g	0.8263	-0.0081	0.0126	0.5183
rs41278174	a	g	0.0216	0.0025	0.0369	0.9453
rs41307428	t	c	0.0522	0.01	0.0292	0.7307
rs4240624	a	g	0.9134	-0.0188	0.0165	0.2525
rs4298676	a	g	0.5343	-0.0087	0.011	0.4273
rs4365213	t	c	0.5555	0.0118	0.0089	0.1828
rs4521758	t	c	0.111	-0.0108	0.0147	0.4616
rs4544423	t	g	0.3989	-0.0014	0.0093	0.88
rs4660253	t	c	0.618	0.0063	0.0096	0.5158
rs4665390	t	c	0.2609	0.0083	0.0109	0.4449
rs4674326	t	c	0.526	-0.0115	0.0097	0.2357
rs4677156	a	t	0.2249	0.0017	0.0112	0.8771
rs4715354	a	g	0.4962	0.0049	0.0088	0.5822
rs4745984	a	c	0.1131	-0.0059	0.0151	0.6972
rs4760682	a	c	0.8095	0.0064	0.0119	0.5927
rs4833453	t	c	0.8407	-6.00E-04	0.0133	0.9663
rs4883565	t	c	0.7656	-0.0079	0.0122	0.5196
rs4886755	a	g	0.4983	-0.0071	0.0098	0.4732
rs4976647	a	c	0.6487	-0.0064	0.0098	0.5131
rs4979080	t	c	0.6992	3.00E-04	0.0103	0.9733
rs4986080	a	g	0.6862	-0.0033	0.019	0.8607
rs551118	c	g	0.4142	0.0057	0.0096	0.549
rs554019	t	c	0.4267	-0.0126	0.0092	0.1717
rs55639123	a	g	0.7783	-0.0138	0.011	0.2107
rs55731973	t	g	0.6971	-0.007	0.0102	0.4954
rs55852563	c	g	0.4076	-8.00E-04	0.0094	0.9348
rs55913146	t	c	0.7374	0.0058	0.0107	0.5912
rs55918235	t	c	0.8645	0.0071	0.0136	0.6037
rs559406	t	g	0.5462	0.017	0.0094	0.07112
rs55944055	a	g	0.9509	-0.0199	0.0216	0.3571
rs56011044	t	c	0.116	-0.0367	0.0158	0.02018
rs56199187	t	c	0.1287	0.0052	0.0167	0.7574
rs56262900	a	g	0.0918	1.00E-04	0.0167	0.9934
rs56945899	a	g	0.026	-0.0265	0.0307	0.3884
rs57575542	c	g	0.621	-0.0014	0.0094	0.8792
rs57828851	a	t	0.5872	-0.0088	0.0097	0.3641
rs58542926	t	c	0.0768	-0.0068	0.0178	0.7017
rs59913237	a	t	0.4163	-0.0132	0.0094	0.1575
rs60545357	a	c	0.825	-0.0169	0.0126	0.179
rs60639710	t	g	0.6387	-0.0085	0.0093	0.3574
rs61557287	a	g	0.84	0.0051	0.0129	0.6894
rs616111	c	g	0.4122	-0.0294	0.0096	0.002302
rs61739556	c	g	0.0151	-0.0296	0.0494	0.549
rs61750953	t	c	0.0186	0.0725	0.0476	0.1275
rs61758304	a	g	0.0345	-0.0338	0.0291	0.2457
rs61854735	a	t	0.1672	0.0245	0.0131	0.0623
rs62051120	a	t	0.0953	-0.0024	0.0162	0.8839
rs62344826	a	g	0.0899	0.0084	0.0163	0.6081
rs62435145	t	g	0.6803	0.0097	0.0114	0.3961
rs636202	t	c	0.483	0.0088	0.0095	0.3554
rs6415788	t	g	0.6077	-0.0061	0.0095	0.5203
rs6428637	a	g	0.58	-3.00E-04	0.0094	0.9736
rs6445972	t	c	0.7075	-0.0067	0.01	0.5019
rs646407	t	g	0.7475	0.0017	0.0109	0.8746
rs6474401	t	c	0.6189	-0.0033	0.0094	0.7256
rs6507878	t	c	0.5477	-0.0079	0.0093	0.392
rs6512645	a	g	0.4058	0.0061	0.0093	0.5148
rs66739581	t	c	0.7335	-0.0062	0.0121	0.6114
rs66782572	a	g	0.4723	0.0028	0.0092	0.7653
rs6687993	t	c	0.8513	-0.0243	0.0138	0.07853
rs6827412	a	g	0.6069	-0.012	0.0096	0.2113
rs699048	t	g	0.7246	-0.0105	0.0105	0.316
rs699947	a	c	0.4771	0.0061	0.0098	0.5289
rs7032549	a	g	0.6006	-0.0069	0.0104	0.509
rs71420186	a	g	0.0634	0.0154	0.0195	0.4318
rs7181	a	g	0.2012	0.0067	0.012	0.5739
rs72638978	t	c	0.9777	0.0173	0.0432	0.6889
rs72698506	a	g	0.8085	-0.0073	0.0117	0.5308
rs72711791	a	g	0.9218	-0.0279	0.0189	0.1393
rs72761903	t	c	0.8936	0.0077	0.016	0.6289
rs7285695	t	g	0.8163	-0.0179	0.0119	0.1316
rs7291756	a	g	0.7348	-0.0042	0.0104	0.6821
rs72995678	c	g	0.1098	0.018	0.0147	0.2212
rs73169671	a	c	0.1216	-0.0025	0.0143	0.8628
rs74035509	t	c	0.0796	0.0567	0.0205	0.005709
rs744103	a	t	0.6916	0.0108	0.0104	0.2987
rs74417235	a	g	0.9013	-0.0199	0.0157	0.2049
rs74626145	t	g	0.1034	0.004	0.0156	0.7991
rs7524102	a	g	0.8239	0.0146	0.0123	0.2373
rs7525164	t	c	0.0328	0.0425	0.0293	0.1471
rs752590	a	g	0.7915	0.0015	0.0114	0.8975
rs75792643	t	c	0.3196	-0.0059	0.0125	0.6347
rs760077	a	t	0.3982	0.0222	0.0096	0.0213
rs7702189	a	g	0.5905	0.0022	0.0097	0.823
rs77486408	a	c	0.0593	-0.0035	0.0198	0.8607
rs77542162	a	g	0.9777	-0.0042	0.0357	0.906
rs7840279	t	c	0.5846	0.0033	0.0105	0.7541
rs78839561	a	g	0.3992	0.0063	0.0099	0.521
rs7910217	a	g	0.3176	0.0026	0.01	0.7931
rs791270	a	g	0.14	-0.0263	0.0145	0.0703
rs797219	a	g	0.5167	3.00E-04	0.0084	0.9755
rs8020977	t	g	0.4697	-0.0067	0.0092	0.4689
rs8042545	a	g	0.2584	0.0048	0.0105	0.6458
rs8055187	a	t	0.5286	-0.008	0.0093	0.3883
rs8072184	a	g	0.2551	0.0224	0.0104	0.03143
rs8138197	a	g	0.4829	0.0018	0.0093	0.8438
rs833805	a	g	0.1127	-0.0296	0.0161	0.06575
rs842050	t	g	0.333	-0.0103	0.0097	0.2908
rs855791	a	g	0.4277	-2.00E-04	0.0095	0.9854
rs863678	t	g	0.6409	0.0065	0.0101	0.5183
rs868950	a	g	0.4766	-0.0085	0.0097	0.3803
rs8887	t	c	0.4337	-0.0183	0.0095	0.0529
rs903065	a	c	0.3576	0.0147	0.0104	0.1589
rs9287360	t	c	0.6816	-0.0044	0.0099	0.6535
rs9302635	t	c	0.8144	-8.00E-04	0.012	0.9448
rs9327454	a	g	0.8143	-0.0204	0.012	0.08887
rs9366197	t	c	0.3518	0.0013	0.01	0.8944
rs9399137	t	c	0.7371	-0.0085	0.0103	0.4092
rs9429088	a	t	0.4484	0.0114	0.0091	0.2087
rs963837	t	c	0.5527	-0.0014	0.0093	0.8789
rs9645770	a	g	0.3351	0.0157	0.0101	0.1177
rs9649959	a	g	0.663	0.0062	0.0098	0.5297
rs9686785	t	c	0.4197	0.0343	0.0098	0.000473
rs9771385	a	g	0.5965	-0.0165	0.0129	0.2003
rs9810106	c	g	0.4681	-0.0161	0.0093	0.0834
rs9813210	a	g	0.1494	-0.0107	0.0129	0.4057
rs9816588	a	c	0.0981	0.0028	0.0155	0.8584
rs9905274	t	c	0.177	0.0169	0.0124	0.1727
