# Supplementary material for: Investigation on the relationship between hemoglobin concentration and stroke risk: a bidirectional Mendelian randomization study
Source: Front Neurol. 2024 Apr 25;15:1327873. doi: 10.3389/fneur.2024.1327873 (PMC11079235; doi:10.3389/fneur.2024.1327873)
Supplement: Supplementary file 6 [file Data_Sheet_6.CSV]

exposure	outcome	method	nsnp	pval	OR	OR_lci95	OR_uci95	before-MRpresso-het-Q	Q-pval	after-MRpresso-heterogeneity Q	Q-pval	before-MRpresso-plei	after-MRpresso-pleiotropy_pval
Hemoglobin Concentration	stroke	MR Egger	187	0.7015	0.96	0.79	1.17	402.0915	4.46E-08	185.085	0.4844108	0.300783	0.5440627
Hemoglobin Concentration	stroke	Weighted median	187	0.0938	0.89	0.77	1.02
Hemoglobin Concentration	stroke	Inverse variance weighted	187	0.0401	0.91	0.84	1	403.7476	4.13E-08	185.4546	0.4974952
Hemoglobin Concentration	stroke	Simple mode	187	0.7642	0.94	0.63	1.41
Hemoglobin Concentration	stroke	Weighted mode	187	0.0771	0.8	0.63	1.02
Hemoglobin Concentration	ischemic stroke	MR Egger	203	0.3828	0.91	0.73	1.13	407.8897	1.53E-08			0.5700023
Hemoglobin Concentration	ischemic stroke	Weighted median	203	0.0188	0.82	0.69	0.97
Hemoglobin Concentration	ischemic stroke	Inverse variance weighted	203	0.0038	0.87	0.79	0.96	408.3952	1.75E-08
Hemoglobin Concentration	ischemic stroke	Simple mode	203	0.394	0.84	0.55	1.26
Hemoglobin Concentration	ischemic stroke	Weighted mode	203	0.0563	0.78	0.61	1.01
Hemoglobin Concentration	large artery stroke	MR Egger	207	0.1041	1.58	0.91	2.73	340.1324	0.000812368	204.9295	0.4488666	0.01809118	0.1089085
Hemoglobin Concentration	large artery stroke	Weighted median	207	0.5556	1.13	0.75	1.71
Hemoglobin Concentration	large artery stroke	Inverse variance weighted	207	0.2203	0.86	0.68	1.09	347.478	0.000365079	211.5279	0.344169
Hemoglobin Concentration	large artery stroke	Simple mode	207	0.965	1.02	0.36	2.94
Hemoglobin Concentration	large artery stroke	Weighted mode	207	0.7222	1.12	0.6	2.07
Hemoglobin Concentration	cardioembolic stroke	MR Egger	214	0.0793	0.69	0.46	1.04	387.1358	7.64014E-07	281.7458	0.1115783	0.6037952	0.5974126
Hemoglobin Concentration	cardioembolic stroke	Weighted median	214	0.0936	0.78	0.58	1.04
Hemoglobin Concentration	cardioembolic stroke	Inverse variance weighted	214	0.0389	0.82	0.69	0.99	387.5347	8.75774E-07	282.056	0.1175342
Hemoglobin Concentration	cardioembolic stroke	Simple mode	214	0.5273	0.78	0.36	1.69
Hemoglobin Concentration	cardioembolic stroke	Weighted mode	214	0.088	0.67	0.42	1.06
Hemoglobin Concentration	small vessel stroke	MR Egger	189	0.4478	0.8	0.45	1.42	329.3547	0.002289903	212.7378	0.09537033	0.9424933
Hemoglobin Concentration	small vessel stroke	Weighted median	189	0.3863	0.82	0.51	1.29
Hemoglobin Concentration	small vessel stroke	Inverse variance weighted	189	0.1253	0.83	0.65	1.05	329.3613	0.002608689	212.7552	0.10408893	0.9015917
Hemoglobin Concentration	small vessel stroke	Simple mode	189	0.9876	0.99	0.32	3.06
Hemoglobin Concentration	small vessel stroke	Weighted mode	189	0.555	0.83	0.44	1.55
Hemoglobin Concentration	R9-stroke	MR Egger	135	0.531	0.91	0.69	1.21	335.6825	2.54E-05	154.2849	0.0718557	0.0128598	0.4787762
Hemoglobin Concentration	R9-stroke	Weighted median	135	0.0067	0.8	0.69	0.94
Hemoglobin Concentration	R9-stroke	Inverse variance weighted	135	0.0006	0.82	0.73	0.92	344.5819	7.40E-06	154.8837	0.07565074
Hemoglobin Concentration	R9-stroke	Simple mode	135	0.2634	0.78	0.51	1.2
Hemoglobin Concentration	R9-stroke	Weighted mode	135	0.1703	0.77	0.54	1.11
