# Supplementary material for: Investigation on the relationship between hemoglobin concentration and stroke risk: a bidirectional Mendelian randomization study
Source: Front Neurol. 2024 Apr 25;15:1327873. doi: 10.3389/fneur.2024.1327873 (PMC11079235; doi:10.3389/fneur.2024.1327873)
Supplement: Supplementary file 7 [file Table_1.XLSX]

## Sheet: TableS13-R9-HBOR
id.exposure	id.outcome	outcome	exposure	method	nsnp	b	se	pval	lo_ci	up_ci	or	or_lci95	or_uci95
ei2GDK	ukb-d-30020_irnt	Haemoglobin concentration || id:ukb-d-30020_irnt	exposure	MR Egger	9	-0.0736374	0.192912	0.713996	-0.451745	0.30447	0.929009	0.636517	1.35591
ei2GDK	ukb-d-30020_irnt	Haemoglobin concentration || id:ukb-d-30020_irnt	exposure	Weighted median	9	-0.015574	0.0194389	0.42303	-0.0536743	0.0225263	0.984547	0.947741	1.02278
ei2GDK	ukb-d-30020_irnt	Haemoglobin concentration || id:ukb-d-30020_irnt	exposure	Inverse variance weighted	9	-0.0663574	0.0466564	0.154952	-0.157804	0.0250891	0.935796	0.854017	1.02541
ei2GDK	ukb-d-30020_irnt	Haemoglobin concentration || id:ukb-d-30020_irnt	exposure	Simple mode	9	-0.0120458	0.0249219	0.641803	-0.0608926	0.036801	0.988026	0.940924	1.03749
ei2GDK	ukb-d-30020_irnt	Haemoglobin concentration || id:ukb-d-30020_irnt	exposure	Weighted mode	9	-0.0108798	0.0233664	0.653904	-0.0566779	0.0349184	0.989179	0.944898	1.03554

## Sheet: TableS14-MEGASTROKE-HB
id.exposure	id.outcome	outcome	exposure	method	nsnp	b	se	pval	lo_ci	up_ci	or	or_lci95	or_uci95
CDykU8	ukb-d-30020_irnt	Haemoglobin concentration || id:ukb-d-30020_irnt	exposure	MR Egger	8	-0.0985747	0.776453	0.903124	-1.62042	1.42327	0.906128	0.197815	4.15069
CDykU8	ukb-d-30020_irnt	Haemoglobin concentration || id:ukb-d-30020_irnt	exposure	Weighted median	8	-0.00347398	0.0177221	0.84459	-0.0382092	0.0312613	0.996532	0.962512	1.03176
CDykU8	ukb-d-30020_irnt	Haemoglobin concentration || id:ukb-d-30020_irnt	exposure	Inverse variance weighted	8	0.1021	0.100891	0.311549	-0.0956472	0.299846	1.10749	0.908785	1.34965
CDykU8	ukb-d-30020_irnt	Haemoglobin concentration || id:ukb-d-30020_irnt	exposure	Simple mode	8	-0.00367522	0.024878	0.886721	-0.0524361	0.0450857	0.996332	0.948915	1.04612
CDykU8	ukb-d-30020_irnt	Haemoglobin concentration || id:ukb-d-30020_irnt	exposure	Weighted mode	8	0.00410793	0.0241334	0.869654	-0.0431935	0.0514094	1.00412	0.957726	1.05275

## Sheet: TableS15-AIS-HBOR
id.exposure	id.outcome	outcome	exposure	method	nsnp	b	se	pval	lo_ci	up_ci	or	or_lci95	or_uci95
VMzqhV	ukb-d-30020_irnt	Haemoglobin concentration || id:ukb-d-30020_irnt	exposure	MR Egger	10	0.283385	0.936775	0.769979	-1.55269	2.11946	1.32762	0.211677	8.32668
VMzqhV	ukb-d-30020_irnt	Haemoglobin concentration || id:ukb-d-30020_irnt	exposure	Weighted median	10	-0.00437185	0.01684	0.795164	-0.0373783	0.0286346	0.995638	0.963312	1.02905
VMzqhV	ukb-d-30020_irnt	Haemoglobin concentration || id:ukb-d-30020_irnt	exposure	Inverse variance weighted	10	0.0113968	0.116948	0.922367	-0.217821	0.240614	1.01146	0.80427	1.27203
VMzqhV	ukb-d-30020_irnt	Haemoglobin concentration || id:ukb-d-30020_irnt	exposure	Simple mode	10	0.00366925	0.0202284	0.86008	-0.0359785	0.043317	1.00368	0.964661	1.04427
VMzqhV	ukb-d-30020_irnt	Haemoglobin concentration || id:ukb-d-30020_irnt	exposure	Weighted mode	10	0.00694028	0.0172189	0.696311	-0.0268088	0.0406894	1.00696	0.973547	1.04153

## Sheet: TableS16-LAS-HBOR
id.exposure	id.outcome	outcome	exposure	method	nsnp	b	se	pval	lo_ci	up_ci	or	or_lci95	or_uci95
WOJyCO	ukb-d-30020_irnt	Haemoglobin concentration || id:ukb-d-30020_irnt	exposure	MR Egger	4	0.00366704	0.0219254	0.882554	-0.0393067	0.0466408	1.00367	0.961456	1.04775
WOJyCO	ukb-d-30020_irnt	Haemoglobin concentration || id:ukb-d-30020_irnt	exposure	Weighted median	4	-0.00473929	0.00842486	0.57375	-0.021252	0.0117734	0.995272	0.978972	1.01184
WOJyCO	ukb-d-30020_irnt	Haemoglobin concentration || id:ukb-d-30020_irnt	exposure	Inverse variance weighted	4	-0.00545689	0.0067802	0.42092	-0.0187461	0.00783231	0.994558	0.981429	1.00786
WOJyCO	ukb-d-30020_irnt	Haemoglobin concentration || id:ukb-d-30020_irnt	exposure	Simple mode	4	-0.010329	0.0107989	0.40939	-0.0314948	0.0108369	0.989724	0.968996	1.0109
WOJyCO	ukb-d-30020_irnt	Haemoglobin concentration || id:ukb-d-30020_irnt	exposure	Weighted mode	4	-0.000296642	0.00975495	0.977651	-0.0194163	0.0188231	0.999703	0.980771	1.019

## Sheet: TableS17-CES-HBOR
id.exposure	id.outcome	outcome	exposure	method	nsnp	b	se	pval	lo_ci	up_ci	or	or_lci95	or_uci95
jc61ey	ukb-d-30020_irnt	Haemoglobin concentration || id:ukb-d-30020_irnt	exposure	MR Egger	8	-0.0985747	0.776453	0.903124	-1.62042	1.42327	0.906128	0.197815	4.15069
jc61ey	ukb-d-30020_irnt	Haemoglobin concentration || id:ukb-d-30020_irnt	exposure	Weighted median	8	-0.00347398	0.0178553	0.845735	-0.0384703	0.0315223	0.996532	0.96226	1.03202
jc61ey	ukb-d-30020_irnt	Haemoglobin concentration || id:ukb-d-30020_irnt	exposure	Inverse variance weighted	8	0.1021	0.100891	0.311549	-0.0956472	0.299846	1.10749	0.908785	1.34965
jc61ey	ukb-d-30020_irnt	Haemoglobin concentration || id:ukb-d-30020_irnt	exposure	Simple mode	8	-0.00367522	0.0228546	0.876787	-0.0484703	0.0411198	0.996332	0.952686	1.04198
jc61ey	ukb-d-30020_irnt	Haemoglobin concentration || id:ukb-d-30020_irnt	exposure	Weighted mode	8	0.00410793	0.0253106	0.875655	-0.0455009	0.0537167	1.00412	0.955519	1.05519

## Sheet: TableS18-SVS-HBOR
id.exposure	id.outcome	outcome	exposure	method	nsnp	b	se	pval	lo_ci	up_ci	or	or_lci95	or_uci95
xN1y2o	ukb-d-30020_irnt	Haemoglobin concentration || id:ukb-d-30020_irnt	exposure	MR Egger	33	-0.00150887	0.00873332	0.863954	-0.0186262	0.0156084	0.998492	0.981546	1.01573
xN1y2o	ukb-d-30020_irnt	Haemoglobin concentration || id:ukb-d-30020_irnt	exposure	Weighted median	33	0.00327566	0.00412921	0.427609	-0.00481759	0.0113689	1.00328	0.995194	1.01143
xN1y2o	ukb-d-30020_irnt	Haemoglobin concentration || id:ukb-d-30020_irnt	exposure	Inverse variance weighted	33	0.00178459	0.00420219	0.671069	-0.00645171	0.0100209	1.00179	0.993569	1.01007
xN1y2o	ukb-d-30020_irnt	Haemoglobin concentration || id:ukb-d-30020_irnt	exposure	Simple mode	33	-0.00247857	0.0100712	0.807172	-0.022218	0.0172609	0.997524	0.978027	1.01741
xN1y2o	ukb-d-30020_irnt	Haemoglobin concentration || id:ukb-d-30020_irnt	exposure	Weighted mode	33	-0.000755851	0.00896911	0.933365	-0.0183353	0.0168236	0.999244	0.981832	1.01697
