# Supplementary material for: Investigation on the relationship between hemoglobin concentration and stroke risk: a bidirectional Mendelian randomization study
Source: Front Neurol. 2024 Apr 25;15:1327873. doi: 10.3389/fneur.2024.1327873 (PMC11079235; doi:10.3389/fneur.2024.1327873)
Supplement: Supplementary file 9 [file Table_3.XLSX]

## Sheet: before MRpresso
SNP	effect_allele.exposure	other_allele.exposure	effect_allele.outcome	other_allele.outcome	beta.exposure	beta.outcome	eaf.exposure	eaf.outcome	remove	palindromic	ambiguous	id.outcome	se.outcome	pval.outcome	outcome	mr_keep.outcome	pval_origin.outcome	data_source.outcome	se.exposure	exposure	mr_keep.exposure	pval.exposure	pval_origin.exposure	id.exposure	data_source.exposure	action	mr_keep	samplesize.outcome
rs10168349	G	C	G	C	-0.053732	0.0171	0.335689	0.3415	FALSE	TRUE	FALSE	6jKfGD	0.0201	0.3945	outcome	TRUE	reported	textfile	0.00200428	exposure	TRUE	2.56314e-158	inferred	iCUp1l	textfile	2	TRUE	NA
rs10265221	T	C	T	C	-0.0510391	0.0129	0.287174	0.7151	FALSE	FALSE	FALSE	6jKfGD	0.0218	0.5552	outcome	TRUE	reported	textfile	0.00208766	exposure	TRUE	5.28573e-132	inferred	iCUp1l	textfile	2	TRUE	NA
rs1050338	G	A	G	A	-0.0114045	0.0201	0.453973	0.543	FALSE	FALSE	FALSE	6jKfGD	0.0193	0.2989	outcome	TRUE	reported	textfile	0.00190293	exposure	TRUE	2.05845e-09	inferred	iCUp1l	textfile	2	TRUE	NA
rs10752308	G	A	G	A	0.011437	-0.0558	0.330545	0.6327	FALSE	FALSE	FALSE	6jKfGD	0.0198	0.004874	outcome	TRUE	reported	textfile	0.00201436	exposure	TRUE	1.36491e-08	inferred	iCUp1l	textfile	2	TRUE	NA
rs1075871	G	A	G	A	-0.0161075	-0.0193	0.496474	0.5027	FALSE	FALSE	FALSE	6jKfGD	0.0194	0.3215	outcome	TRUE	reported	textfile	0.00189711	exposure	TRUE	2.05668e-17	inferred	iCUp1l	textfile	2	TRUE	NA
rs1077835	A	G	A	G	-0.018366	-0.0185	0.219527	0.786	FALSE	FALSE	FALSE	6jKfGD	0.0238	0.4362	outcome	TRUE	reported	textfile	0.00228978	exposure	TRUE	1.05009e-15	inferred	iCUp1l	textfile	2	TRUE	NA
rs10785593	C	T	C	T	-0.0118914	0.0363	0.48691	0.5123	FALSE	FALSE	FALSE	6jKfGD	0.0191	0.05744	outcome	TRUE	reported	textfile	0.00193304	exposure	TRUE	7.66773e-10	inferred	iCUp1l	textfile	2	TRUE	NA
rs10842255	A	T	A	T	0.012298	-0.0056	0.354084	0.3631	FALSE	TRUE	FALSE	6jKfGD	0.0219	0.7975	outcome	TRUE	reported	textfile	0.00202581	exposure	TRUE	1.27387e-09	inferred	iCUp1l	textfile	2	TRUE	NA
rs10864030	G	A	G	A	0.0119815	-0.0204	0.318578	0.3186	FALSE	FALSE	FALSE	6jKfGD	0.0207	0.3247	outcome	TRUE	reported	textfile	0.00202828	exposure	TRUE	3.47925e-09	inferred	iCUp1l	textfile	2	TRUE	NA
rs10875796	A	G	A	G	0.0152032	0.0122	0.443317	0.5139	FALSE	FALSE	FALSE	6jKfGD	0.0207	0.5549	outcome	TRUE	reported	textfile	0.00201647	exposure	TRUE	4.71733e-14	inferred	iCUp1l	textfile	2	TRUE	NA
rs10891256	C	T	C	T	0.0121883	-0.0307	0.494096	0.4993	FALSE	FALSE	FALSE	6jKfGD	0.0191	0.1087	outcome	TRUE	reported	textfile	0.00189499	exposure	TRUE	1.26056e-10	inferred	iCUp1l	textfile	2	TRUE	NA
rs10898979	C	T	C	T	0.0115454	-0.0521	0.490247	0.5099	FALSE	FALSE	FALSE	6jKfGD	0.0197	0.008022	outcome	TRUE	reported	textfile	0.00189416	exposure	TRUE	1.09259e-09	inferred	iCUp1l	textfile	2	TRUE	NA
rs10900027	C	A	C	A	0.016242	-0.0569	0.27653	0.7229	FALSE	FALSE	FALSE	6jKfGD	0.0242	0.01848	outcome	TRUE	reported	textfile	0.00215132	exposure	TRUE	4.35983e-14	inferred	iCUp1l	textfile	2	TRUE	NA
rs10956934	C	A	C	A	-0.0173298	-0.0031	0.48462	0.5328	FALSE	FALSE	FALSE	6jKfGD	0.0182	0.8647	outcome	TRUE	reported	textfile	0.0018945	exposure	TRUE	5.83058e-20	inferred	iCUp1l	textfile	2	TRUE	NA
rs11039436	A	C	A	C	0.0130133	0.0083	0.321609	0.484	FALSE	FALSE	FALSE	6jKfGD	0.0203	0.6843	outcome	TRUE	reported	textfile	0.00212815	exposure	TRUE	9.6653e-10	inferred	iCUp1l	textfile	2	TRUE	NA
rs1106841	A	C	A	C	-0.0112367	0.0221	0.394982	0.6121	FALSE	FALSE	FALSE	6jKfGD	0.0197	0.2604	outcome	TRUE	reported	textfile	0.00193529	exposure	TRUE	6.39028e-09	inferred	iCUp1l	textfile	2	TRUE	NA
rs11072506	A	G	A	G	-0.0157192	0.0059	0.2865	0.3097	FALSE	FALSE	FALSE	6jKfGD	0.0211	0.7789	outcome	TRUE	reported	textfile	0.00209866	exposure	TRUE	6.88145e-14	inferred	iCUp1l	textfile	2	TRUE	NA
rs11082513	C	T	C	T	-0.0136439	-0.008	0.453372	0.4621	FALSE	FALSE	FALSE	6jKfGD	0.0193	0.6772	outcome	TRUE	reported	textfile	0.00190387	exposure	TRUE	7.69938e-13	inferred	iCUp1l	textfile	2	TRUE	NA
rs11121529	C	G	C	G	0.0205556	-0.0431	0.113625	0.1167	FALSE	TRUE	FALSE	6jKfGD	0.032	0.1778	outcome	TRUE	reported	textfile	0.00297929	exposure	TRUE	5.21873e-12	inferred	iCUp1l	textfile	2	TRUE	NA
rs11122174	C	T	C	T	-0.0108116	-0.0051	0.396367	0.5873	FALSE	FALSE	FALSE	6jKfGD	0.0191	0.7911	outcome	TRUE	reported	textfile	0.00193046	exposure	TRUE	2.13697e-08	inferred	iCUp1l	textfile	2	TRUE	NA
rs11124926	C	T	C	T	-0.0162438	-0.0124	0.483242	0.534	FALSE	FALSE	FALSE	6jKfGD	0.0207	0.5505	outcome	TRUE	reported	textfile	0.00190154	exposure	TRUE	1.31412e-17	inferred	iCUp1l	textfile	2	TRUE	NA
rs11150141	A	G	A	G	-0.01188	-0.0194	0.443705	0.5458	FALSE	FALSE	FALSE	6jKfGD	0.0195	0.3206	outcome	TRUE	reported	textfile	0.00191151	exposure	TRUE	5.13306e-10	inferred	iCUp1l	textfile	2	TRUE	NA
rs111590167	C	T	C	T	-0.0258491	0.0902	0.0431305	0.9594	FALSE	FALSE	FALSE	6jKfGD	0.0617	0.1436	outcome	TRUE	reported	textfile	0.00472082	exposure	TRUE	4.36147e-08	inferred	iCUp1l	textfile	2	TRUE	NA
rs11175421	A	T	A	T	0.0116844	-0.0039	0.439303	0.46	FALSE	TRUE	TRUE	6jKfGD	0.0195	0.8401	outcome	TRUE	reported	textfile	0.00190986	exposure	TRUE	9.47955e-10	inferred	iCUp1l	textfile	2	FALSE	NA
rs11208719	A	G	A	G	0.01473	-0.0507	0.19583	0.7892	FALSE	FALSE	FALSE	6jKfGD	0.0232	0.0288	outcome	TRUE	reported	textfile	0.00239181	exposure	TRUE	7.34298e-10	inferred	iCUp1l	textfile	2	TRUE	NA
rs112182189	T	G	T	G	-0.0162831	-0.0336	0.217692	0.7886	FALSE	FALSE	FALSE	6jKfGD	0.0235	0.1526	outcome	TRUE	reported	textfile	0.00230293	exposure	TRUE	1.54264e-12	inferred	iCUp1l	textfile	2	TRUE	NA
rs112327620	A	G	A	G	0.0387776	0.0439	0.220472	0.8373	FALSE	FALSE	FALSE	6jKfGD	0.0408	0.282	outcome	TRUE	reported	textfile	0.00230839	exposure	TRUE	2.50092e-63	inferred	iCUp1l	textfile	2	TRUE	NA
rs11258533	C	T	C	T	0.0123541	0.0042	0.460645	0.5424	FALSE	FALSE	FALSE	6jKfGD	0.0198	0.8332	outcome	TRUE	reported	textfile	0.00192508	exposure	TRUE	1.38578e-10	inferred	iCUp1l	textfile	2	TRUE	NA
rs112894876	G	C	G	C	0.0284824	-0.0235	0.0955618	0.1133	FALSE	TRUE	FALSE	6jKfGD	0.0312	0.4522	outcome	TRUE	reported	textfile	0.0032214	exposure	TRUE	9.43392e-19	inferred	iCUp1l	textfile	2	TRUE	NA
rs113670117	C	T	C	T	-0.0261884	0.0391	0.0880636	0.9153	FALSE	FALSE	FALSE	6jKfGD	0.0379	0.3017	outcome	TRUE	reported	textfile	0.00333142	exposure	TRUE	3.80981e-15	inferred	iCUp1l	textfile	2	TRUE	NA
rs113717499	C	T	C	T	0.0226209	0.0154	0.247746	0.7399	FALSE	FALSE	FALSE	6jKfGD	0.0217	0.4771	outcome	TRUE	reported	textfile	0.00218823	exposure	TRUE	4.7665e-25	inferred	iCUp1l	textfile	2	TRUE	NA
rs114609788	C	A	C	A	0.0382073	-0.0072	0.0236982	0.9735	FALSE	FALSE	FALSE	6jKfGD	0.0722	0.9211	outcome	TRUE	reported	textfile	0.00626117	exposure	TRUE	1.04578e-09	inferred	iCUp1l	textfile	2	TRUE	NA
rs11514706	A	C	A	C	-0.010921	-0.0435	0.475739	0.494	FALSE	FALSE	FALSE	6jKfGD	0.0195	0.02577	outcome	TRUE	reported	textfile	0.00189784	exposure	TRUE	8.69312e-09	inferred	iCUp1l	textfile	2	TRUE	NA
rs11556924	C	T	C	T	-0.0135534	-0.0169	0.389958	0.6391	FALSE	FALSE	FALSE	6jKfGD	0.0221	0.4446	outcome	TRUE	reported	textfile	0.00194032	exposure	TRUE	2.84579e-12	inferred	iCUp1l	textfile	2	TRUE	NA
rs115986297	A	G	A	G	-0.0203703	-0.0096	0.456573	0.4448	FALSE	FALSE	FALSE	6jKfGD	0.0192	0.6169	outcome	TRUE	reported	textfile	0.00190335	exposure	TRUE	9.92393e-27	inferred	iCUp1l	textfile	2	TRUE	NA
rs11615482	C	A	C	A	-0.0130915	0.0046	0.212318	0.7874	FALSE	FALSE	FALSE	6jKfGD	0.0239	0.8465	outcome	TRUE	reported	textfile	0.00231283	exposure	TRUE	1.51037e-08	inferred	iCUp1l	textfile	2	TRUE	NA
rs11685678	G	A	G	A	0.0137909	-0.009	0.31195	0.6929	FALSE	FALSE	FALSE	6jKfGD	0.022	0.6812	outcome	TRUE	reported	textfile	0.00204431	exposure	TRUE	1.51984e-11	inferred	iCUp1l	textfile	2	TRUE	NA
rs11686019	G	A	G	A	0.0122609	-0.0216	0.238594	0.7576	FALSE	FALSE	FALSE	6jKfGD	0.0228	0.3421	outcome	TRUE	reported	textfile	0.00222112	exposure	TRUE	3.38724e-08	inferred	iCUp1l	textfile	2	TRUE	NA
rs116924819	T	A	T	A	-0.0117558	-0.0182	0.410734	0.4358	FALSE	TRUE	TRUE	6jKfGD	0.0237	0.442	outcome	TRUE	reported	textfile	0.00195949	exposure	TRUE	1.98026e-09	inferred	iCUp1l	textfile	2	FALSE	NA
rs1169300	G	A	G	A	0.0190446	0.0197	0.290954	0.7024	FALSE	FALSE	FALSE	6jKfGD	0.0213	0.3554	outcome	TRUE	reported	textfile	0.00208732	exposure	TRUE	7.24361e-20	inferred	iCUp1l	textfile	2	TRUE	NA
rs1175550	A	G	A	G	0.0251983	0.0033	0.230895	0.7736	FALSE	FALSE	FALSE	6jKfGD	0.0237	0.8879	outcome	TRUE	reported	textfile	0.00227887	exposure	TRUE	2.01941e-28	inferred	iCUp1l	textfile	2	TRUE	NA
rs11784090	C	T	C	T	0.0168688	0.0192	0.135406	0.8667	FALSE	FALSE	FALSE	6jKfGD	0.0288	0.5043	outcome	TRUE	reported	textfile	0.00276632	exposure	TRUE	1.07457e-09	inferred	iCUp1l	textfile	2	TRUE	NA
rs11853189	C	T	C	T	-0.0210611	0.0298	0.112016	0.9009	FALSE	FALSE	FALSE	6jKfGD	0.0333	0.3716	outcome	TRUE	reported	textfile	0.0030036	exposure	TRUE	2.35015e-12	inferred	iCUp1l	textfile	2	TRUE	NA
rs11863726	A	G	A	G	-0.0179481	0.0443	0.0988241	0.9014	FALSE	FALSE	FALSE	6jKfGD	0.0367	0.2267	outcome	TRUE	reported	textfile	0.00321122	exposure	TRUE	2.28139e-08	inferred	iCUp1l	textfile	2	TRUE	NA
rs11901391	T	C	T	C	-0.0145932	-0.0106	0.189044	0.8131	FALSE	FALSE	FALSE	6jKfGD	0.0242	0.6618	outcome	TRUE	reported	textfile	0.00242228	exposure	TRUE	1.69558e-09	inferred	iCUp1l	textfile	2	TRUE	NA
rs11924058	A	G	A	G	0.0110302	-0.0217	0.456517	0.4246	FALSE	FALSE	FALSE	6jKfGD	0.0196	0.2672	outcome	TRUE	reported	textfile	0.00192173	exposure	TRUE	9.48309e-09	inferred	iCUp1l	textfile	2	TRUE	NA
rs11949100	G	A	G	A	-0.0143637	-0.018	0.322791	0.6993	FALSE	FALSE	FALSE	6jKfGD	0.0227	0.4283	outcome	TRUE	reported	textfile	0.00203165	exposure	TRUE	1.5497e-12	inferred	iCUp1l	textfile	2	TRUE	NA
rs12056626	C	G	C	G	0.0151407	0.0054	0.447783	0.4347	FALSE	TRUE	TRUE	6jKfGD	0.0188	0.7735	outcome	TRUE	reported	textfile	0.00190638	exposure	TRUE	1.98753e-15	inferred	iCUp1l	textfile	2	FALSE	NA
rs12097446	G	A	G	A	0.020966	0.0217	0.0650694	0.9368	FALSE	FALSE	FALSE	6jKfGD	0.0457	0.6359	outcome	TRUE	reported	textfile	0.00383582	exposure	TRUE	4.60705e-08	inferred	iCUp1l	textfile	2	TRUE	NA
rs12136952	G	C	G	C	0.0110956	-0.0135	0.329771	0.3293	FALSE	TRUE	FALSE	6jKfGD	0.0218	0.5363	outcome	TRUE	reported	textfile	0.00201798	exposure	TRUE	3.83319e-08	inferred	iCUp1l	textfile	2	TRUE	NA
rs12192672	G	A	G	A	0.0208067	-0.0278	0.297604	0.7069	FALSE	FALSE	FALSE	6jKfGD	0.0209	0.1821	outcome	TRUE	reported	textfile	0.00206803	exposure	TRUE	8.20586e-24	inferred	iCUp1l	textfile	2	TRUE	NA
rs1223121	G	A	G	A	0.0105243	-0.0221	0.450087	0.4306	FALSE	FALSE	FALSE	6jKfGD	0.0194	0.2567	outcome	TRUE	reported	textfile	0.00190149	exposure	TRUE	3.11646e-08	inferred	iCUp1l	textfile	2	TRUE	NA
rs12437397	C	G	C	G	0.0143106	0.0158	0.329554	0.3358	FALSE	TRUE	FALSE	6jKfGD	0.0213	0.4564	outcome	TRUE	reported	textfile	0.00202197	exposure	TRUE	1.46722e-12	inferred	iCUp1l	textfile	2	TRUE	NA
rs12450826	A	T	A	T	0.0136017	-0.027	0.292396	0.2909	FALSE	TRUE	FALSE	6jKfGD	0.0221	0.2222	outcome	TRUE	reported	textfile	0.00213245	exposure	TRUE	1.78903e-10	inferred	iCUp1l	textfile	2	TRUE	NA
rs12505616	A	G	A	G	0.0106559	-0.0068	0.43759	0.4402	FALSE	FALSE	FALSE	6jKfGD	0.0194	0.7235	outcome	TRUE	reported	textfile	0.00190653	exposure	TRUE	2.28171e-08	inferred	iCUp1l	textfile	2	TRUE	NA
rs1257444	A	G	A	G	0.0110113	0.0104	0.45924	0.4706	FALSE	FALSE	FALSE	6jKfGD	0.0194	0.5924	outcome	TRUE	reported	textfile	0.0019013	exposure	TRUE	6.97778e-09	inferred	iCUp1l	textfile	2	TRUE	NA
rs12635066	G	A	G	A	0.0119428	0.0152	0.34151	0.6569	FALSE	FALSE	FALSE	6jKfGD	0.0208	0.4646	outcome	TRUE	reported	textfile	0.00204973	exposure	TRUE	5.65939e-09	inferred	iCUp1l	textfile	2	TRUE	NA
rs12811512	C	T	C	T	-0.0270491	0.0059	0.151608	0.8556	FALSE	FALSE	FALSE	6jKfGD	0.0289	0.8369	outcome	TRUE	reported	textfile	0.00263717	exposure	TRUE	1.10226e-24	inferred	iCUp1l	textfile	2	TRUE	NA
rs128494	T	C	T	C	0.0231029	-0.0059	0.233272	0.2547	FALSE	FALSE	FALSE	6jKfGD	0.0222	0.7909	outcome	TRUE	reported	textfile	0.00226474	exposure	TRUE	1.95985e-24	inferred	iCUp1l	textfile	2	TRUE	NA
rs12868938	C	G	C	G	0.0162095	0.0243	0.369202	0.3463	FALSE	TRUE	FALSE	6jKfGD	0.0298	0.4161	outcome	TRUE	reported	textfile	0.00197579	exposure	TRUE	2.32402e-16	inferred	iCUp1l	textfile	2	TRUE	NA
rs12889267	A	G	A	G	-0.0147076	-0.0187	0.168301	0.8374	FALSE	FALSE	FALSE	6jKfGD	0.0273	0.4937	outcome	TRUE	reported	textfile	0.00252365	exposure	TRUE	5.61265e-09	inferred	iCUp1l	textfile	2	TRUE	NA
rs1290790	A	T	A	T	-0.0132382	0.0329	0.44473	0.4526	FALSE	TRUE	TRUE	6jKfGD	0.0195	0.09107	outcome	TRUE	reported	textfile	0.00190934	exposure	TRUE	4.10872e-12	inferred	iCUp1l	textfile	2	FALSE	NA
rs1292041	A	G	A	G	-0.0178147	-0.0109	0.471719	0.4846	FALSE	FALSE	FALSE	6jKfGD	0.0202	0.5888	outcome	TRUE	reported	textfile	0.00190953	exposure	TRUE	1.06508e-20	inferred	iCUp1l	textfile	2	TRUE	NA
rs12952262	C	T	C	T	-0.0204547	-0.0681	0.165284	0.8389	FALSE	FALSE	FALSE	6jKfGD	0.0257	0.007913	outcome	TRUE	reported	textfile	0.00255032	exposure	TRUE	1.05363e-15	inferred	iCUp1l	textfile	2	TRUE	NA
rs12985	T	C	T	C	0.0155253	0.0112	0.371052	0.6214	FALSE	FALSE	FALSE	6jKfGD	0.0202	0.577	outcome	TRUE	reported	textfile	0.00196946	exposure	TRUE	3.19552e-15	inferred	iCUp1l	textfile	2	TRUE	NA
rs12985258	T	C	T	C	0.025354	-0.0011	0.401068	0.6052	FALSE	FALSE	FALSE	6jKfGD	0.0196	0.9536	outcome	TRUE	reported	textfile	0.00193652	exposure	TRUE	3.63169e-39	inferred	iCUp1l	textfile	2	TRUE	NA
rs13098180	T	A	T	A	0.0136748	0.0334	0.382939	0.3709	FALSE	TRUE	FALSE	6jKfGD	0.0196	0.08862	outcome	TRUE	reported	textfile	0.00196487	exposure	TRUE	3.41128e-12	inferred	iCUp1l	textfile	2	TRUE	NA
rs13107325	C	T	C	T	0.0372889	0.0299	0.0747873	0.9231	FALSE	FALSE	FALSE	6jKfGD	0.0435	0.4921	outcome	TRUE	reported	textfile	0.00360167	exposure	TRUE	4.04622e-25	inferred	iCUp1l	textfile	2	TRUE	NA
rs13389219	C	T	C	T	-0.0133583	-0.0145	0.393428	0.5861	FALSE	FALSE	FALSE	6jKfGD	0.0199	0.4645	outcome	TRUE	reported	textfile	0.00193643	exposure	TRUE	5.25855e-12	inferred	iCUp1l	textfile	2	TRUE	NA
rs1340817	A	G	A	G	-0.0160769	-0.0099	0.355572	0.6592	FALSE	FALSE	FALSE	6jKfGD	0.0202	0.6242	outcome	TRUE	reported	textfile	0.0019793	exposure	TRUE	4.5661e-16	inferred	iCUp1l	textfile	2	TRUE	NA
rs13409567	T	A	T	A	0.0156398	-0.0246	0.307991	0.2928	FALSE	TRUE	FALSE	6jKfGD	0.022	0.2634	outcome	TRUE	reported	textfile	0.00204968	exposure	TRUE	2.34096e-14	inferred	iCUp1l	textfile	2	TRUE	NA
rs1354674	C	T	C	T	-0.0190264	0.0075	0.117115	0.1266	FALSE	FALSE	FALSE	6jKfGD	0.0293	0.7972	outcome	TRUE	reported	textfile	0.00295801	exposure	TRUE	1.25801e-10	inferred	iCUp1l	textfile	2	TRUE	NA
rs1369313	A	G	A	G	-0.0134427	0.0363	0.43251	0.5879	FALSE	FALSE	FALSE	6jKfGD	0.0225	0.1076	outcome	TRUE	reported	textfile	0.00192044	exposure	TRUE	2.56324e-12	inferred	iCUp1l	textfile	2	TRUE	NA
rs1375647	G	A	G	A	-0.0140822	-0.0237	0.192195	0.8038	FALSE	FALSE	FALSE	6jKfGD	0.0239	0.3207	outcome	TRUE	reported	textfile	0.0024043	exposure	TRUE	4.7105e-09	inferred	iCUp1l	textfile	2	TRUE	NA
rs138991929	G	A	G	A	-0.0668617	0.0461	0.00978351	0.9871	FALSE	FALSE	FALSE	6jKfGD	0.1173	0.6944	outcome	TRUE	reported	textfile	0.00973959	exposure	TRUE	6.65193e-12	inferred	iCUp1l	textfile	2	TRUE	NA
rs1408272	T	G	T	G	0.133182	-0.0902	0.0797748	0.9362	FALSE	FALSE	FALSE	6jKfGD	0.041	0.02789	outcome	TRUE	reported	textfile	0.00348363	exposure	TRUE	0	inferred	iCUp1l	textfile	2	TRUE	NA
rs1426374	G	A	G	A	-0.0129378	-0.0124	0.293519	0.7128	FALSE	FALSE	FALSE	6jKfGD	0.0219	0.5721	outcome	TRUE	reported	textfile	0.00207603	exposure	TRUE	4.60544e-10	inferred	iCUp1l	textfile	2	TRUE	NA
rs1438898	A	C	A	C	0.0202888	-0.0072	0.25015	0.7498	FALSE	FALSE	FALSE	6jKfGD	0.0226	0.7501	outcome	TRUE	reported	textfile	0.00219329	exposure	TRUE	2.23663e-20	inferred	iCUp1l	textfile	2	TRUE	NA
rs144917451	C	T	C	T	-0.0476643	0.093	0.0134423	0.9838	FALSE	FALSE	FALSE	6jKfGD	0.11	0.3981	outcome	TRUE	reported	textfile	0.00822409	exposure	TRUE	6.80397e-09	inferred	iCUp1l	textfile	2	TRUE	NA
rs1479559	C	T	C	T	0.021244	-0.0159	0.127319	0.8645	FALSE	FALSE	FALSE	6jKfGD	0.0296	0.5911	outcome	TRUE	reported	textfile	0.00283871	exposure	TRUE	7.22693e-14	inferred	iCUp1l	textfile	2	TRUE	NA
rs148083940	C	G	C	G	0.0189718	-0.0437	0.128088	0.1232	FALSE	TRUE	FALSE	6jKfGD	0.036	0.2251	outcome	TRUE	reported	textfile	0.00294616	exposure	TRUE	1.19867e-10	inferred	iCUp1l	textfile	2	TRUE	NA
rs150844304	A	C	A	C	-0.0718173	0.0124	0.0245257	0.9676	FALSE	FALSE	FALSE	6jKfGD	0.0625	0.8428	outcome	TRUE	reported	textfile	0.00612196	exposure	TRUE	8.83078e-32	inferred	iCUp1l	textfile	2	TRUE	NA
rs1642882	T	A	T	A	0.0133104	0.0027	0.388378	0.415	FALSE	TRUE	FALSE	6jKfGD	0.02	0.8933	outcome	TRUE	reported	textfile	0.00195807	exposure	TRUE	1.06292e-11	inferred	iCUp1l	textfile	2	TRUE	NA
rs1658457	T	C	T	C	-0.0132235	0.0167	0.454864	0.4722	FALSE	FALSE	FALSE	6jKfGD	0.0189	0.3754	outcome	TRUE	reported	textfile	0.00189739	exposure	TRUE	3.18498e-12	inferred	iCUp1l	textfile	2	TRUE	NA
rs165944	C	T	C	T	-0.0146973	0.0023	0.235709	0.2375	FALSE	FALSE	FALSE	6jKfGD	0.0229	0.9206	outcome	TRUE	reported	textfile	0.00223452	exposure	TRUE	4.78791e-11	inferred	iCUp1l	textfile	2	TRUE	NA
rs1672917	A	G	A	G	0.0115674	0.0255	0.380363	0.3864	FALSE	FALSE	FALSE	6jKfGD	0.0201	0.205	outcome	TRUE	reported	textfile	0.00195818	exposure	TRUE	3.47929e-09	inferred	iCUp1l	textfile	2	TRUE	NA
rs16891344	G	T	G	T	-0.023861	0	0.158778	0.8327	FALSE	FALSE	FALSE	6jKfGD	0.0255	0.999	outcome	TRUE	reported	textfile	0.00258388	exposure	TRUE	2.59345e-20	inferred	iCUp1l	textfile	2	TRUE	NA
rs17087971	G	A	G	A	0.0122819	0.0018	0.281374	0.7269	FALSE	FALSE	FALSE	6jKfGD	0.0219	0.9339	outcome	TRUE	reported	textfile	0.00211735	exposure	TRUE	6.60781e-09	inferred	iCUp1l	textfile	2	TRUE	NA
rs17278406	G	A	G	A	-0.0236358	-0.0383	0.301399	0.6958	FALSE	FALSE	FALSE	6jKfGD	0.0213	0.07217	outcome	TRUE	reported	textfile	0.00207169	exposure	TRUE	3.77272e-30	inferred	iCUp1l	textfile	2	TRUE	NA
rs174584	G	A	G	A	0.0239514	0.0324	0.355711	0.6487	FALSE	FALSE	FALSE	6jKfGD	0.0206	0.1152	outcome	TRUE	reported	textfile	0.00197711	exposure	TRUE	8.86656e-34	inferred	iCUp1l	textfile	2	TRUE	NA
rs17476364	T	C	T	C	0.109794	-0.0238	0.10988	0.9026	FALSE	FALSE	FALSE	6jKfGD	0.0335	0.479	outcome	TRUE	reported	textfile	0.00302089	exposure	TRUE	3.1612e-289	inferred	iCUp1l	textfile	2	TRUE	NA
rs17654742	G	A	G	A	0.0225441	-0.0057	0.153566	0.8568	FALSE	FALSE	FALSE	6jKfGD	0.0279	0.8384	outcome	TRUE	reported	textfile	0.0026435	exposure	TRUE	1.48738e-17	inferred	iCUp1l	textfile	2	TRUE	NA
rs17773190	A	G	A	G	0.0148344	0.021	0.484973	0.5649	FALSE	FALSE	FALSE	6jKfGD	0.0207	0.3126	outcome	TRUE	reported	textfile	0.00191108	exposure	TRUE	8.33947e-15	inferred	iCUp1l	textfile	2	TRUE	NA
rs17816699	T	C	T	C	0.0182782	0.0136	0.179015	0.8259	FALSE	FALSE	FALSE	6jKfGD	0.0256	0.5966	outcome	TRUE	reported	textfile	0.00246895	exposure	TRUE	1.32913e-13	inferred	iCUp1l	textfile	2	TRUE	NA
rs1800961	C	T	C	T	0.0504123	-0.0974	0.0314759	0.9628	FALSE	FALSE	FALSE	6jKfGD	0.06	0.1042	outcome	TRUE	reported	textfile	0.00541648	exposure	TRUE	1.31238e-20	inferred	iCUp1l	textfile	2	TRUE	NA
rs182858271	A	T	A	T	0.0537997	-0.0503	0.0168458	0.0194	FALSE	TRUE	FALSE	6jKfGD	0.123	0.6828	outcome	TRUE	reported	textfile	0.00801731	exposure	TRUE	1.94035e-11	inferred	iCUp1l	textfile	2	TRUE	NA
rs184088518	G	T	G	T	-0.0883232	-0.17	0.023397	0.963	FALSE	FALSE	FALSE	6jKfGD	0.0997	0.08823	outcome	TRUE	reported	textfile	0.00648336	exposure	TRUE	2.9207e-42	inferred	iCUp1l	textfile	2	TRUE	NA
rs1841676	T	G	T	G	0.0116539	-0.0232	0.45407	0.4497	FALSE	FALSE	FALSE	6jKfGD	0.0194	0.2324	outcome	TRUE	reported	textfile	0.00190255	exposure	TRUE	9.045e-10	inferred	iCUp1l	textfile	2	TRUE	NA
rs184318317	A	G	A	G	0.0320259	-0.0263	0.0434534	0.9493	FALSE	FALSE	FALSE	6jKfGD	0.0496	0.5957	outcome	TRUE	reported	textfile	0.0046474	exposure	TRUE	5.53457e-12	inferred	iCUp1l	textfile	2	TRUE	NA
rs1874228	A	G	A	G	-0.0163199	0.0039	0.262088	0.2738	FALSE	FALSE	FALSE	6jKfGD	0.0216	0.8569	outcome	TRUE	reported	textfile	0.00216216	exposure	TRUE	4.42124e-14	inferred	iCUp1l	textfile	2	TRUE	NA
rs2010623	A	G	A	G	-0.0180724	-0.0021	0.484619	0.557	FALSE	FALSE	FALSE	6jKfGD	0.0201	0.9151	outcome	TRUE	reported	textfile	0.00189406	exposure	TRUE	1.40619e-21	inferred	iCUp1l	textfile	2	TRUE	NA
rs2014116	T	C	T	C	0.0132391	-0.0428	0.281999	0.7083	FALSE	FALSE	FALSE	6jKfGD	0.0216	0.04759	outcome	TRUE	reported	textfile	0.00210443	exposure	TRUE	3.15301e-10	inferred	iCUp1l	textfile	2	TRUE	NA
rs2015803	C	T	C	T	-0.0154609	-0.0491	0.247484	0.7632	FALSE	FALSE	FALSE	6jKfGD	0.023	0.03239	outcome	TRUE	reported	textfile	0.00219542	exposure	TRUE	1.89034e-12	inferred	iCUp1l	textfile	2	TRUE	NA
rs2029466	C	T	C	T	-0.0227178	-0.0028	0.309406	0.7124	FALSE	FALSE	FALSE	6jKfGD	0.021	0.8932	outcome	TRUE	reported	textfile	0.00205627	exposure	TRUE	2.23996e-28	inferred	iCUp1l	textfile	2	TRUE	NA
rs2043082	G	A	G	A	-0.0133379	0.0341	0.357411	0.651	FALSE	FALSE	FALSE	6jKfGD	0.023	0.1387	outcome	TRUE	reported	textfile	0.00197715	exposure	TRUE	1.51952e-11	inferred	iCUp1l	textfile	2	TRUE	NA
rs2052285	G	A	G	A	-0.0152035	-0.0121	0.3885	0.4104	FALSE	FALSE	FALSE	6jKfGD	0.0206	0.5576	outcome	TRUE	reported	textfile	0.00194113	exposure	TRUE	4.79049e-15	inferred	iCUp1l	textfile	2	TRUE	NA
rs2093380	C	A	C	A	-0.0112674	0.0173	0.308014	0.306	FALSE	FALSE	FALSE	6jKfGD	0.0287	0.5462	outcome	TRUE	reported	textfile	0.00204865	exposure	TRUE	3.79975e-08	inferred	iCUp1l	textfile	2	TRUE	NA
rs218264	A	T	A	T	-0.03295	0.0188	0.248888	0.2566	FALSE	TRUE	FALSE	6jKfGD	0.0223	0.3981	outcome	TRUE	reported	textfile	0.00220273	exposure	TRUE	1.36649e-50	inferred	iCUp1l	textfile	2	TRUE	NA
rs2214833	G	A	G	A	0.0107989	0.0137	0.400924	0.4031	FALSE	FALSE	FALSE	6jKfGD	0.0194	0.4808	outcome	TRUE	reported	textfile	0.00193156	exposure	TRUE	2.2607e-08	inferred	iCUp1l	textfile	2	TRUE	NA
rs2228445	T	C	T	C	-0.0336141	0.0247	0.0980573	0.1125	FALSE	FALSE	FALSE	6jKfGD	0.0306	0.419	outcome	TRUE	reported	textfile	0.00318718	exposure	TRUE	5.26357e-26	inferred	iCUp1l	textfile	2	TRUE	NA
rs2273905	T	C	T	C	0.0124388	0.0051	0.3553	0.3571	FALSE	FALSE	FALSE	6jKfGD	0.0204	0.8019	outcome	TRUE	reported	textfile	0.0019817	exposure	TRUE	3.45539e-10	inferred	iCUp1l	textfile	2	TRUE	NA
rs2281089	A	G	A	G	-0.0171749	0.0072	0.1476	0.8532	FALSE	FALSE	FALSE	6jKfGD	0.0275	0.7938	outcome	TRUE	reported	textfile	0.00266736	exposure	TRUE	1.20332e-10	inferred	iCUp1l	textfile	2	TRUE	NA
rs2294915	C	T	C	T	0.0216361	0.0102	0.231095	0.7531	FALSE	FALSE	FALSE	6jKfGD	0.0221	0.6455	outcome	TRUE	reported	textfile	0.00224351	exposure	TRUE	5.2187e-22	inferred	iCUp1l	textfile	2	TRUE	NA
rs2295366	T	G	T	G	-0.0126545	-0.0183	0.238716	0.7603	FALSE	FALSE	FALSE	6jKfGD	0.0225	0.4169	outcome	TRUE	reported	textfile	0.00221745	exposure	TRUE	1.15133e-08	inferred	iCUp1l	textfile	2	TRUE	NA
rs2379120	A	T	A	T	-0.0140538	0.0211	0.289396	0.2799	FALSE	TRUE	FALSE	6jKfGD	0.0234	0.3671	outcome	TRUE	reported	textfile	0.00210983	exposure	TRUE	2.71776e-11	inferred	iCUp1l	textfile	2	TRUE	NA
rs241812	A	G	A	G	0.0114458	0.0158	0.308808	0.6998	FALSE	FALSE	FALSE	6jKfGD	0.0217	0.4672	outcome	TRUE	reported	textfile	0.00204902	exposure	TRUE	2.32376e-08	inferred	iCUp1l	textfile	2	TRUE	NA
rs2519093	C	T	C	T	-0.0633185	-0.1249	0.183971	0.794	FALSE	FALSE	FALSE	6jKfGD	0.0265	2.43e-06	outcome	TRUE	reported	textfile	0.00244422	exposure	TRUE	5.78899e-148	inferred	iCUp1l	textfile	2	TRUE	NA
rs2561566	T	C	T	C	0.0227954	0.0128	0.122909	0.8728	FALSE	FALSE	FALSE	6jKfGD	0.0297	0.6679	outcome	TRUE	reported	textfile	0.00290634	exposure	TRUE	4.38733e-15	inferred	iCUp1l	textfile	2	TRUE	NA
rs2576159	A	T	A	T	0.0113432	0.0228	0.319951	0.3255	FALSE	TRUE	FALSE	6jKfGD	0.0202	0.2589	outcome	TRUE	reported	textfile	0.00202866	exposure	TRUE	2.2515e-08	inferred	iCUp1l	textfile	2	TRUE	NA
rs2648308	T	C	T	C	0.011933	-0.0157	0.400296	0.4132	FALSE	FALSE	FALSE	6jKfGD	0.0193	0.4161	outcome	TRUE	reported	textfile	0.00193119	exposure	TRUE	6.44715e-10	inferred	iCUp1l	textfile	2	TRUE	NA
rs2648876	A	G	A	G	0.0113812	-0.0306	0.379478	0.3677	FALSE	FALSE	FALSE	6jKfGD	0.0198	0.1222	outcome	TRUE	reported	textfile	0.00195259	exposure	TRUE	5.58371e-09	inferred	iCUp1l	textfile	2	TRUE	NA
rs2745353	C	T	C	T	0.0187763	-0.0275	0.480602	0.4763	FALSE	FALSE	FALSE	6jKfGD	0.019	0.1484	outcome	TRUE	reported	textfile	0.00189337	exposure	TRUE	3.51617e-23	inferred	iCUp1l	textfile	2	TRUE	NA
rs2748424	C	G	C	G	0.014904	-0.0111	0.189576	0.1868	FALSE	TRUE	FALSE	6jKfGD	0.0293	0.7043	outcome	TRUE	reported	textfile	0.00243804	exposure	TRUE	9.77097e-10	inferred	iCUp1l	textfile	2	TRUE	NA
rs2769703	G	A	G	A	0.0229717	-0.0415	0.275787	0.2611	FALSE	FALSE	FALSE	6jKfGD	0.0221	0.06027	outcome	TRUE	reported	textfile	0.00212481	exposure	TRUE	3.0473e-27	inferred	iCUp1l	textfile	2	TRUE	NA
rs2823139	G	A	G	A	-0.0227739	-0.0297	0.338406	0.6649	FALSE	FALSE	FALSE	6jKfGD	0.0201	0.1392	outcome	TRUE	reported	textfile	0.00200881	exposure	TRUE	8.60334e-30	inferred	iCUp1l	textfile	2	TRUE	NA
rs2823270	A	G	A	G	-0.0224343	-0.0065	0.299601	0.7055	FALSE	FALSE	FALSE	6jKfGD	0.0207	0.7545	outcome	TRUE	reported	textfile	0.00206685	exposure	TRUE	1.90168e-27	inferred	iCUp1l	textfile	2	TRUE	NA
rs2834287	A	G	A	G	-0.0180593	-0.0087	0.183766	0.8176	FALSE	FALSE	FALSE	6jKfGD	0.025	0.7267	outcome	TRUE	reported	textfile	0.00247273	exposure	TRUE	2.80616e-13	inferred	iCUp1l	textfile	2	TRUE	NA
rs2835435	C	T	C	T	-0.0223097	-0.0202	0.222433	0.7755	FALSE	FALSE	FALSE	6jKfGD	0.0247	0.4124	outcome	TRUE	reported	textfile	0.0023076	exposure	TRUE	4.12666e-22	inferred	iCUp1l	textfile	2	TRUE	NA
rs28432336	A	G	A	G	0.0205625	0.055	0.378739	0.6267	FALSE	FALSE	FALSE	6jKfGD	0.0199	0.005757	outcome	TRUE	reported	textfile	0.00196073	exposure	TRUE	9.89524e-26	inferred	iCUp1l	textfile	2	TRUE	NA
rs2854194	T	G	T	G	-0.0129095	0.0347	0.396106	0.4028	FALSE	FALSE	FALSE	6jKfGD	0.0199	0.08092	outcome	TRUE	reported	textfile	0.00193449	exposure	TRUE	2.50055e-11	inferred	iCUp1l	textfile	2	TRUE	NA
rs2859337	A	G	A	G	-0.0155795	-0.0278	0.247248	0.2586	FALSE	FALSE	FALSE	6jKfGD	0.0242	0.2517	outcome	TRUE	reported	textfile	0.00220622	exposure	TRUE	1.64566e-12	inferred	iCUp1l	textfile	2	TRUE	NA
rs28678867	A	G	A	G	0.0133017	-0.0134	0.255093	0.2629	FALSE	FALSE	FALSE	6jKfGD	0.0221	0.5455	outcome	TRUE	reported	textfile	0.00217089	exposure	TRUE	8.93814e-10	inferred	iCUp1l	textfile	2	TRUE	NA
rs2870238	C	T	C	T	0.0199067	0.0315	0.4968	0.5109	FALSE	FALSE	FALSE	6jKfGD	0.0191	0.09971	outcome	TRUE	reported	textfile	0.00189206	exposure	TRUE	6.90054e-26	inferred	iCUp1l	textfile	2	TRUE	NA
rs2923956	G	C	G	C	0.0119092	-0.0141	0.490676	0.4902	FALSE	TRUE	TRUE	6jKfGD	0.0192	0.4601	outcome	TRUE	reported	textfile	0.00189493	exposure	TRUE	3.28339e-10	inferred	iCUp1l	textfile	2	FALSE	NA
rs2934849	T	C	T	C	-0.0123863	-0.0032	0.368916	0.3665	FALSE	FALSE	FALSE	6jKfGD	0.0228	0.8888	outcome	TRUE	reported	textfile	0.0019593	exposure	TRUE	2.58536e-10	inferred	iCUp1l	textfile	2	TRUE	NA
rs2943637	A	C	A	C	0.0110023	0.0149	0.489768	0.5154	FALSE	FALSE	FALSE	6jKfGD	0.0192	0.4386	outcome	TRUE	reported	textfile	0.00189347	exposure	TRUE	6.22291e-09	inferred	iCUp1l	textfile	2	TRUE	NA
rs30000	G	A	G	A	0.014538	0.0054	0.25534	0.2615	FALSE	FALSE	FALSE	6jKfGD	0.0221	0.8056	outcome	TRUE	reported	textfile	0.00228314	exposure	TRUE	1.92076e-10	inferred	iCUp1l	textfile	2	TRUE	NA
rs304368	T	G	T	G	-0.0117654	-0.001	0.332373	0.7522	FALSE	FALSE	FALSE	6jKfGD	0.0248	0.9663	outcome	TRUE	reported	textfile	0.00204399	exposure	TRUE	8.60821e-09	inferred	iCUp1l	textfile	2	TRUE	NA
rs3088308	A	T	A	T	-0.0222047	-0.0003	0.0676798	0.0692	FALSE	TRUE	FALSE	6jKfGD	0.0395	0.9935	outcome	TRUE	reported	textfile	0.00376574	exposure	TRUE	3.71284e-09	inferred	iCUp1l	textfile	2	TRUE	NA
rs3184504	T	C	T	C	-0.0493373	0.0588	0.4818	0.4668	FALSE	FALSE	FALSE	6jKfGD	0.0194	0.002459	outcome	TRUE	reported	textfile	0.00189018	exposure	TRUE	3.46864e-150	inferred	iCUp1l	textfile	2	TRUE	NA
rs34130368	G	T	G	T	-0.0181672	0.0532	0.115091	0.8845	FALSE	FALSE	FALSE	6jKfGD	0.034	0.1177	outcome	TRUE	reported	textfile	0.0029659	exposure	TRUE	9.04798e-10	inferred	iCUp1l	textfile	2	TRUE	NA
rs34773350	C	T	C	T	0.0271144	-0.0181	0.139147	0.8557	FALSE	FALSE	FALSE	6jKfGD	0.0278	0.5154	outcome	TRUE	reported	textfile	0.00273313	exposure	TRUE	3.38577e-23	inferred	iCUp1l	textfile	2	TRUE	NA
rs35124400	C	T	C	T	0.0226088	-0.0185	0.371238	0.6345	FALSE	FALSE	FALSE	6jKfGD	0.02	0.3543	outcome	TRUE	reported	textfile	0.00195995	exposure	TRUE	8.74833e-31	inferred	iCUp1l	textfile	2	TRUE	NA
rs351978	A	G	A	G	0.0204608	-0.0364	0.418943	0.4352	FALSE	FALSE	FALSE	6jKfGD	0.0229	0.1124	outcome	TRUE	reported	textfile	0.00194444	exposure	TRUE	6.78842e-26	inferred	iCUp1l	textfile	2	TRUE	NA
rs35240997	A	G	A	G	-0.025193	0.0269	0.214246	0.7798	FALSE	FALSE	FALSE	6jKfGD	0.023	0.2422	outcome	TRUE	reported	textfile	0.00230809	exposure	TRUE	9.76372e-28	inferred	iCUp1l	textfile	2	TRUE	NA
rs35277578	G	A	G	A	0.0225299	0.0736	0.0962743	0.1187	FALSE	FALSE	FALSE	6jKfGD	0.0303	0.01506	outcome	TRUE	reported	textfile	0.00321602	exposure	TRUE	2.46066e-12	inferred	iCUp1l	textfile	2	TRUE	NA
rs357273	A	G	A	G	-0.0165469	-0.0069	0.159975	0.835	FALSE	FALSE	FALSE	6jKfGD	0.0263	0.7926	outcome	TRUE	reported	textfile	0.00257832	exposure	TRUE	1.38343e-10	inferred	iCUp1l	textfile	2	TRUE	NA
rs35736498	C	T	C	T	0.0125965	0.0179	0.456954	0.5449	FALSE	FALSE	FALSE	6jKfGD	0.0249	0.4736	outcome	TRUE	reported	textfile	0.00190194	exposure	TRUE	3.52042e-11	inferred	iCUp1l	textfile	2	TRUE	NA
rs3741414	C	T	C	T	0.0147308	-0.0044	0.243472	0.7539	FALSE	FALSE	FALSE	6jKfGD	0.0226	0.8454	outcome	TRUE	reported	textfile	0.00220306	exposure	TRUE	2.28543e-11	inferred	iCUp1l	textfile	2	TRUE	NA
rs3745471	C	T	C	T	0.0201409	-0.0438	0.0836553	0.9073	FALSE	FALSE	FALSE	6jKfGD	0.0364	0.228	outcome	TRUE	reported	textfile	0.00342283	exposure	TRUE	3.99784e-09	inferred	iCUp1l	textfile	2	TRUE	NA
rs3754140	T	C	T	C	0.0313806	0.0001	0.261894	0.7456	FALSE	FALSE	FALSE	6jKfGD	0.022	0.9966	outcome	TRUE	reported	textfile	0.00214874	exposure	TRUE	2.64115e-48	inferred	iCUp1l	textfile	2	TRUE	NA
rs3790082	G	A	G	A	0.0106301	0.0167	0.495994	0.5151	FALSE	FALSE	FALSE	6jKfGD	0.0189	0.3775	outcome	TRUE	reported	textfile	0.00189223	exposure	TRUE	1.93445e-08	inferred	iCUp1l	textfile	2	TRUE	NA
rs3791995	C	G	C	G	-0.0150332	0.0128	0.331599	0.3352	FALSE	TRUE	FALSE	6jKfGD	0.0201	0.5247	outcome	TRUE	reported	textfile	0.00202184	exposure	TRUE	1.04248e-13	inferred	iCUp1l	textfile	2	TRUE	NA
rs3807989	A	G	A	G	0.0105588	-0.0868	0.40892	0.4104	FALSE	FALSE	FALSE	6jKfGD	0.0193	6.75e-06	outcome	TRUE	reported	textfile	0.00192653	exposure	TRUE	4.23563e-08	inferred	iCUp1l	textfile	2	TRUE	NA
rs3809627	C	A	C	A	0.0163914	-0.0438	0.400953	0.5825	FALSE	FALSE	FALSE	6jKfGD	0.0194	0.02415	outcome	TRUE	reported	textfile	0.00193157	exposure	TRUE	2.13779e-17	inferred	iCUp1l	textfile	2	TRUE	NA
rs3811444	C	T	C	T	0.0195209	-0.0145	0.334143	0.6607	FALSE	FALSE	FALSE	6jKfGD	0.0208	0.4872	outcome	TRUE	reported	textfile	0.00200255	exposure	TRUE	1.88099e-22	inferred	iCUp1l	textfile	2	TRUE	NA
rs38796	G	C	G	C	0.0122337	0.0265	0.468687	0.4741	FALSE	TRUE	TRUE	6jKfGD	0.0192	0.1681	outcome	TRUE	reported	textfile	0.00189832	exposure	TRUE	1.15991e-10	inferred	iCUp1l	textfile	2	FALSE	NA
rs395379	A	G	A	G	0.0147376	-0.0416	0.172264	0.8247	FALSE	FALSE	FALSE	6jKfGD	0.0268	0.12	outcome	TRUE	reported	textfile	0.0025064	exposure	TRUE	4.10298e-09	inferred	iCUp1l	textfile	2	TRUE	NA
rs41278174	G	A	G	A	0.0430003	-0.0263	0.0272317	0.9785	FALSE	FALSE	FALSE	6jKfGD	0.0852	0.7574	outcome	TRUE	reported	textfile	0.00580861	exposure	TRUE	1.33287e-13	inferred	iCUp1l	textfile	2	TRUE	NA
rs41307428	C	T	C	T	0.0588728	-0.0515	0.0174282	0.9387	FALSE	FALSE	FALSE	6jKfGD	0.0573	0.3685	outcome	TRUE	reported	textfile	0.00728144	exposure	TRUE	6.19993e-16	inferred	iCUp1l	textfile	2	TRUE	NA
rs4240624	G	A	G	A	-0.0225513	0.0164	0.0917185	0.085	FALSE	FALSE	FALSE	6jKfGD	0.0352	0.6413	outcome	TRUE	reported	textfile	0.00327708	exposure	TRUE	5.92162e-12	inferred	iCUp1l	textfile	2	TRUE	NA
rs4298676	G	A	G	A	0.010679	0.0377	0.483436	0.4711	FALSE	FALSE	FALSE	6jKfGD	0.0208	0.07033	outcome	TRUE	reported	textfile	0.0019132	exposure	TRUE	2.38113e-08	inferred	iCUp1l	textfile	2	TRUE	NA
rs4365213	T	C	T	C	-0.0180998	0.034	0.449625	0.5551	FALSE	FALSE	FALSE	6jKfGD	0.0191	0.07533	outcome	TRUE	reported	textfile	0.0019025	exposure	TRUE	1.84012e-21	inferred	iCUp1l	textfile	2	TRUE	NA
rs4521758	C	T	C	T	0.0184503	-0.0531	0.102437	0.8891	FALSE	FALSE	FALSE	6jKfGD	0.0309	0.08593	outcome	TRUE	reported	textfile	0.0031211	exposure	TRUE	3.39061e-09	inferred	iCUp1l	textfile	2	TRUE	NA
rs4544423	T	G	T	G	0.0110407	-0.007	0.407289	0.3973	FALSE	FALSE	FALSE	6jKfGD	0.0193	0.7172	outcome	TRUE	reported	textfile	0.00192793	exposure	TRUE	1.02396e-08	inferred	iCUp1l	textfile	2	TRUE	NA
rs4660253	C	T	C	T	-0.0162238	-0.0118	0.383051	0.3811	FALSE	FALSE	FALSE	6jKfGD	0.02	0.5549	outcome	TRUE	reported	textfile	0.00198675	exposure	TRUE	3.18784e-16	inferred	iCUp1l	textfile	2	TRUE	NA
rs4665390	C	T	C	T	0.0167061	0.0144	0.257084	0.7373	FALSE	FALSE	FALSE	6jKfGD	0.0226	0.5243	outcome	TRUE	reported	textfile	0.00216359	exposure	TRUE	1.14994e-14	inferred	iCUp1l	textfile	2	TRUE	NA
rs4674326	T	C	T	C	-0.016484	-0.0184	0.485469	0.5251	FALSE	FALSE	FALSE	6jKfGD	0.0189	0.3314	outcome	TRUE	reported	textfile	0.00189296	exposure	TRUE	3.09133e-18	inferred	iCUp1l	textfile	2	TRUE	NA
rs4677156	A	T	A	T	-0.0124112	0.0254	0.231707	0.2238	FALSE	TRUE	FALSE	6jKfGD	0.0235	0.2794	outcome	TRUE	reported	textfile	0.0022632	exposure	TRUE	4.16011e-08	inferred	iCUp1l	textfile	2	TRUE	NA
rs4715354	G	A	G	A	0.0158194	-0.0263	0.486186	0.5106	FALSE	FALSE	FALSE	6jKfGD	0.0193	0.1723	outcome	TRUE	reported	textfile	0.00189358	exposure	TRUE	6.58617e-17	inferred	iCUp1l	textfile	2	TRUE	NA
rs4745984	C	A	C	A	0.0176435	-0.014	0.103356	0.8856	FALSE	FALSE	FALSE	6jKfGD	0.0317	0.6598	outcome	TRUE	reported	textfile	0.0031268	exposure	TRUE	1.67433e-08	inferred	iCUp1l	textfile	2	TRUE	NA
rs4760682	C	A	C	A	-0.0357103	0.0223	0.187102	0.19	FALSE	FALSE	FALSE	6jKfGD	0.0252	0.3752	outcome	TRUE	reported	textfile	0.00242472	exposure	TRUE	4.28677e-49	inferred	iCUp1l	textfile	2	TRUE	NA
rs4833453	C	T	C	T	0.0163847	-0.036	0.172039	0.1589	FALSE	FALSE	FALSE	6jKfGD	0.0286	0.2093	outcome	TRUE	reported	textfile	0.00252855	exposure	TRUE	9.17957e-11	inferred	iCUp1l	textfile	2	TRUE	NA
rs4883565	T	C	T	C	0.0141184	0.0391	0.2286	0.765	FALSE	FALSE	FALSE	6jKfGD	0.0263	0.1366	outcome	TRUE	reported	textfile	0.00225614	exposure	TRUE	3.90527e-10	inferred	iCUp1l	textfile	2	TRUE	NA
rs4886755	A	G	A	G	-0.0266836	-0.0009	0.487865	0.495	FALSE	FALSE	FALSE	6jKfGD	0.0188	0.9633	outcome	TRUE	reported	textfile	0.00189188	exposure	TRUE	3.57433e-45	inferred	iCUp1l	textfile	2	TRUE	NA
rs4976647	A	C	A	C	0.0173768	0.0011	0.331529	0.645	FALSE	FALSE	FALSE	6jKfGD	0.0205	0.9575	outcome	TRUE	reported	textfile	0.0020119	exposure	TRUE	5.77034e-18	inferred	iCUp1l	textfile	2	TRUE	NA
rs4979080	T	C	T	C	-0.0144315	0.0038	0.300097	0.6972	FALSE	FALSE	FALSE	6jKfGD	0.0217	0.8595	outcome	TRUE	reported	textfile	0.00207593	exposure	TRUE	3.60593e-12	inferred	iCUp1l	textfile	2	TRUE	NA
rs4986080	G	A	G	A	0.011959	-0.029	0.288848	0.3152	FALSE	FALSE	FALSE	6jKfGD	0.0367	0.4292	outcome	TRUE	reported	textfile	0.00209574	exposure	TRUE	1.15433e-08	inferred	iCUp1l	textfile	2	TRUE	NA
rs551118	C	G	C	G	-0.0350175	-0.0237	0.422018	0.4119	FALSE	TRUE	TRUE	6jKfGD	0.02	0.2374	outcome	TRUE	reported	textfile	0.00194627	exposure	TRUE	2.24647e-72	inferred	iCUp1l	textfile	2	FALSE	NA
rs554019	C	T	C	T	-0.0167749	0.0084	0.420264	0.5725	FALSE	FALSE	FALSE	6jKfGD	0.0191	0.6618	outcome	TRUE	reported	textfile	0.00192122	exposure	TRUE	2.51586e-18	inferred	iCUp1l	textfile	2	TRUE	NA
rs55639123	A	G	A	G	0.0125748	-0.0335	0.237163	0.7829	FALSE	FALSE	FALSE	6jKfGD	0.023	0.1459	outcome	TRUE	reported	textfile	0.00224564	exposure	TRUE	2.14784e-08	inferred	iCUp1l	textfile	2	TRUE	NA
rs55731973	G	T	G	T	-0.0173659	0.0166	0.285641	0.3056	FALSE	FALSE	FALSE	6jKfGD	0.0216	0.4437	outcome	TRUE	reported	textfile	0.00209965	exposure	TRUE	1.33002e-16	inferred	iCUp1l	textfile	2	TRUE	NA
rs55852563	C	G	C	G	0.0149715	0.032	0.400395	0.4088	FALSE	TRUE	FALSE	6jKfGD	0.0194	0.09862	outcome	TRUE	reported	textfile	0.00192858	exposure	TRUE	8.29662e-15	inferred	iCUp1l	textfile	2	TRUE	NA
rs55913146	T	C	T	C	-0.0133856	-0.0205	0.266353	0.7379	FALSE	FALSE	FALSE	6jKfGD	0.0228	0.369	outcome	TRUE	reported	textfile	0.00214695	exposure	TRUE	4.5263e-10	inferred	iCUp1l	textfile	2	TRUE	NA
rs55918235	T	C	T	C	0.0199432	0.0138	0.140074	0.8658	FALSE	FALSE	FALSE	6jKfGD	0.029	0.6332	outcome	TRUE	reported	textfile	0.00273668	exposure	TRUE	3.16064e-13	inferred	iCUp1l	textfile	2	TRUE	NA
rs559406	G	T	G	T	-0.0146829	-0.015	0.450815	0.4562	FALSE	FALSE	FALSE	6jKfGD	0.0192	0.4337	outcome	TRUE	reported	textfile	0.00190061	exposure	TRUE	1.11536e-14	inferred	iCUp1l	textfile	2	TRUE	NA
rs55944055	A	G	A	G	0.0327195	-0.0737	0.0473516	0.9502	FALSE	FALSE	FALSE	6jKfGD	0.0465	0.1132	outcome	TRUE	reported	textfile	0.00445609	exposure	TRUE	2.09409e-13	inferred	iCUp1l	textfile	2	TRUE	NA
rs56011044	C	T	C	T	-0.027366	0.0273	0.0966081	0.8796	FALSE	FALSE	FALSE	6jKfGD	0.0321	0.3962	outcome	TRUE	reported	textfile	0.00323716	exposure	TRUE	2.82199e-17	inferred	iCUp1l	textfile	2	TRUE	NA
rs56199187	C	T	C	T	0.0241538	-0.0151	0.117568	0.8732	FALSE	FALSE	FALSE	6jKfGD	0.0339	0.6561	outcome	TRUE	reported	textfile	0.00293066	exposure	TRUE	1.69694e-16	inferred	iCUp1l	textfile	2	TRUE	NA
rs56262900	G	A	G	A	0.0221143	-0.0189	0.101626	0.9099	FALSE	FALSE	FALSE	6jKfGD	0.0359	0.5983	outcome	TRUE	reported	textfile	0.00313885	exposure	TRUE	1.84995e-12	inferred	iCUp1l	textfile	2	TRUE	NA
rs56945899	G	A	G	A	-0.0581324	0.0152	0.0210314	0.9728	FALSE	FALSE	FALSE	6jKfGD	0.0697	0.8272	outcome	TRUE	reported	textfile	0.00662148	exposure	TRUE	1.64398e-18	inferred	iCUp1l	textfile	2	TRUE	NA
rs57575542	C	G	C	G	0.0124662	0.0205	0.354374	0.3811	FALSE	TRUE	FALSE	6jKfGD	0.0195	0.2926	outcome	TRUE	reported	textfile	0.00197451	exposure	TRUE	2.72677e-10	inferred	iCUp1l	textfile	2	TRUE	NA
rs57828851	T	A	T	A	-0.0162451	0.0052	0.418779	0.404	FALSE	TRUE	FALSE	6jKfGD	0.0189	0.784	outcome	TRUE	reported	textfile	0.00192996	exposure	TRUE	3.85179e-17	inferred	iCUp1l	textfile	2	TRUE	NA
rs58542926	C	T	C	T	0.0223515	-0.0137	0.0753922	0.9241	FALSE	FALSE	FALSE	6jKfGD	0.0388	0.724	outcome	TRUE	reported	textfile	0.00358635	exposure	TRUE	4.59398e-10	inferred	iCUp1l	textfile	2	TRUE	NA
rs59913237	T	A	T	A	0.01746	-0.0133	0.422244	0.4141	FALSE	TRUE	TRUE	6jKfGD	0.0193	0.4923	outcome	TRUE	reported	textfile	0.00192269	exposure	TRUE	1.07555e-19	inferred	iCUp1l	textfile	2	FALSE	NA
rs60545357	A	C	A	C	-0.0146827	-0.0298	0.173687	0.8263	FALSE	FALSE	FALSE	6jKfGD	0.0251	0.2339	outcome	TRUE	reported	textfile	0.00250045	exposure	TRUE	4.30509e-09	inferred	iCUp1l	textfile	2	TRUE	NA
rs60639710	G	T	G	T	0.010916	0.027	0.366444	0.3564	FALSE	FALSE	FALSE	6jKfGD	0.0204	0.1856	outcome	TRUE	reported	textfile	0.00196488	exposure	TRUE	2.7673e-08	inferred	iCUp1l	textfile	2	TRUE	NA
rs61557287	A	G	A	G	-0.017343	-0.06	0.157039	0.837	FALSE	FALSE	FALSE	6jKfGD	0.0268	0.02522	outcome	TRUE	reported	textfile	0.00261213	exposure	TRUE	3.14943e-11	inferred	iCUp1l	textfile	2	TRUE	NA
rs616111	C	G	C	G	0.0119056	-0.0305	0.418822	0.4137	FALSE	TRUE	FALSE	6jKfGD	0.0199	0.124	outcome	TRUE	reported	textfile	0.0019501	exposure	TRUE	1.02722e-09	inferred	iCUp1l	textfile	2	TRUE	NA
rs61739556	G	C	G	C	-0.140479	-0.0574	0.0143326	0.0149	FALSE	TRUE	FALSE	6jKfGD	0.1095	0.6	outcome	TRUE	reported	textfile	0.00847701	exposure	TRUE	1.11508e-61	inferred	iCUp1l	textfile	2	TRUE	NA
rs61750953	C	T	C	T	-0.0726216	-0.1645	0.0150981	0.9772	FALSE	FALSE	FALSE	6jKfGD	0.0925	0.07534	outcome	TRUE	reported	textfile	0.00775782	exposure	TRUE	7.89232e-21	inferred	iCUp1l	textfile	2	TRUE	NA
rs61758304	G	A	G	A	0.0291429	-0.0614	0.0342279	0.9657	FALSE	FALSE	FALSE	6jKfGD	0.0616	0.3186	outcome	TRUE	reported	textfile	0.00519805	exposure	TRUE	2.06451e-08	inferred	iCUp1l	textfile	2	TRUE	NA
rs61854735	T	A	T	A	0.0172373	-0.0125	0.167319	0.165	FALSE	TRUE	FALSE	6jKfGD	0.0262	0.6335	outcome	TRUE	reported	textfile	0.00254565	exposure	TRUE	1.27651e-11	inferred	iCUp1l	textfile	2	TRUE	NA
rs62051120	T	A	T	A	-0.0234092	-0.0421	0.0871896	0.095	FALSE	TRUE	FALSE	6jKfGD	0.0351	0.2308	outcome	TRUE	reported	textfile	0.00337422	exposure	TRUE	3.9864e-12	inferred	iCUp1l	textfile	2	TRUE	NA
rs62344826	G	A	G	A	0.0195154	-0.0119	0.0897662	0.91	FALSE	FALSE	FALSE	6jKfGD	0.0349	0.7336	outcome	TRUE	reported	textfile	0.00332793	exposure	TRUE	4.51505e-09	inferred	iCUp1l	textfile	2	TRUE	NA
rs62435145	G	T	G	T	-0.0248763	-0.011	0.308318	0.3174	FALSE	FALSE	FALSE	6jKfGD	0.0245	0.654	outcome	TRUE	reported	textfile	0.00211375	exposure	TRUE	5.65231e-32	inferred	iCUp1l	textfile	2	TRUE	NA
rs636202	T	C	T	C	-0.0124528	-0.0002	0.478885	0.478	FALSE	FALSE	FALSE	6jKfGD	0.0196	0.9921	outcome	TRUE	reported	textfile	0.00189613	exposure	TRUE	5.11731e-11	inferred	iCUp1l	textfile	2	TRUE	NA
rs6415788	G	T	G	T	-0.0182699	-0.009	0.396857	0.3902	FALSE	FALSE	FALSE	6jKfGD	0.0198	0.6513	outcome	TRUE	reported	textfile	0.00195908	exposure	TRUE	1.10196e-20	inferred	iCUp1l	textfile	2	TRUE	NA
rs6428637	A	G	A	G	0.0105511	-0.0037	0.421206	0.5794	FALSE	FALSE	FALSE	6jKfGD	0.0197	0.8518	outcome	TRUE	reported	textfile	0.00191858	exposure	TRUE	3.81017e-08	inferred	iCUp1l	textfile	2	TRUE	NA
rs6445972	C	T	C	T	0.014294	-0.0205	0.299512	0.2953	FALSE	FALSE	FALSE	6jKfGD	0.0208	0.3255	outcome	TRUE	reported	textfile	0.00206781	exposure	TRUE	4.75758e-12	inferred	iCUp1l	textfile	2	TRUE	NA
rs646407	T	G	T	G	-0.011958	-0.017	0.246435	0.7484	FALSE	FALSE	FALSE	6jKfGD	0.0229	0.4569	outcome	TRUE	reported	textfile	0.00219306	exposure	TRUE	4.96232e-08	inferred	iCUp1l	textfile	2	TRUE	NA
rs6474401	T	C	T	C	-0.0204381	0.0003	0.387134	0.62	FALSE	FALSE	FALSE	6jKfGD	0.0198	0.9891	outcome	TRUE	reported	textfile	0.00194016	exposure	TRUE	6.00701e-26	inferred	iCUp1l	textfile	2	TRUE	NA
rs6507878	T	C	T	C	-0.0171499	0.0029	0.447285	0.5461	FALSE	FALSE	FALSE	6jKfGD	0.0191	0.8797	outcome	TRUE	reported	textfile	0.001914	exposure	TRUE	3.23972e-19	inferred	iCUp1l	textfile	2	TRUE	NA
rs6512645	G	A	G	A	0.0154556	-0.0638	0.402826	0.5958	FALSE	FALSE	FALSE	6jKfGD	0.0192	0.000881	outcome	TRUE	reported	textfile	0.00193334	exposure	TRUE	1.30367e-15	inferred	iCUp1l	textfile	2	TRUE	NA
rs66739581	T	C	T	C	0.0130662	-0.0033	0.252726	0.7303	FALSE	FALSE	FALSE	6jKfGD	0.0255	0.8955	outcome	TRUE	reported	textfile	0.00218058	exposure	TRUE	2.0718e-09	inferred	iCUp1l	textfile	2	TRUE	NA
rs66782572	A	G	A	G	-0.0170336	0.003	0.463875	0.4761	FALSE	FALSE	FALSE	6jKfGD	0.0192	0.8743	outcome	TRUE	reported	textfile	0.0018964	exposure	TRUE	2.65717e-19	inferred	iCUp1l	textfile	2	TRUE	NA
rs6687993	T	C	T	C	0.017098	-0.0654	0.139887	0.851	FALSE	FALSE	FALSE	6jKfGD	0.0292	0.02503	outcome	TRUE	reported	textfile	0.00274984	exposure	TRUE	5.04121e-10	inferred	iCUp1l	textfile	2	TRUE	NA
rs6827412	G	A	G	A	-0.0128483	0.0145	0.389778	0.3937	FALSE	FALSE	FALSE	6jKfGD	0.0198	0.4633	outcome	TRUE	reported	textfile	0.00195059	exposure	TRUE	4.49169e-11	inferred	iCUp1l	textfile	2	TRUE	NA
rs699048	G	T	G	T	-0.0118261	-0.0251	0.265752	0.2782	FALSE	FALSE	FALSE	6jKfGD	0.0223	0.2598	outcome	TRUE	reported	textfile	0.0021477	exposure	TRUE	3.66241e-08	inferred	iCUp1l	textfile	2	TRUE	NA
rs699947	A	C	A	C	-0.0236524	0.003	0.497579	0.4728	FALSE	FALSE	FALSE	6jKfGD	0.0206	0.8855	outcome	TRUE	reported	textfile	0.00189195	exposure	TRUE	7.31648e-36	inferred	iCUp1l	textfile	2	TRUE	NA
rs7032549	G	A	G	A	0.0144433	-0.0324	0.414345	0.3993	FALSE	FALSE	FALSE	6jKfGD	0.0219	0.1396	outcome	TRUE	reported	textfile	0.00191937	exposure	TRUE	5.27118e-14	inferred	iCUp1l	textfile	2	TRUE	NA
rs71420186	G	A	G	A	-0.0240673	-0.0053	0.0679673	0.9385	FALSE	FALSE	FALSE	6jKfGD	0.0425	0.9009	outcome	TRUE	reported	textfile	0.00378791	exposure	TRUE	2.10176e-10	inferred	iCUp1l	textfile	2	TRUE	NA
rs7181	G	A	G	A	0.0188781	0.0068	0.197994	0.8003	FALSE	FALSE	FALSE	6jKfGD	0.0254	0.7886	outcome	TRUE	reported	textfile	0.00238133	exposure	TRUE	2.23521e-15	inferred	iCUp1l	textfile	2	TRUE	NA
rs72638978	T	C	T	C	0.0418578	-0.0293	0.0235196	0.9759	FALSE	FALSE	FALSE	6jKfGD	0.0939	0.7553	outcome	TRUE	reported	textfile	0.006311	exposure	TRUE	3.30016e-11	inferred	iCUp1l	textfile	2	TRUE	NA
rs72698506	A	G	A	G	0.0141168	0.027	0.201113	0.811	FALSE	FALSE	FALSE	6jKfGD	0.0248	0.2757	outcome	TRUE	reported	textfile	0.00235713	exposure	TRUE	2.11164e-09	inferred	iCUp1l	textfile	2	TRUE	NA
rs72711791	A	G	A	G	0.0221843	0.0223	0.0721379	0.9209	FALSE	FALSE	FALSE	6jKfGD	0.0411	0.5883	outcome	TRUE	reported	textfile	0.00375996	exposure	TRUE	3.63188e-09	inferred	iCUp1l	textfile	2	TRUE	NA
rs72761903	T	C	T	C	-0.020863	0.0324	0.0952128	0.8932	FALSE	FALSE	FALSE	6jKfGD	0.0321	0.3123	outcome	TRUE	reported	textfile	0.00321863	exposure	TRUE	9.05444e-11	inferred	iCUp1l	textfile	2	TRUE	NA
rs7285695	T	G	T	G	-0.0198035	0.0042	0.184994	0.8172	FALSE	FALSE	FALSE	6jKfGD	0.0253	0.869	outcome	TRUE	reported	textfile	0.00243698	exposure	TRUE	4.42788e-16	inferred	iCUp1l	textfile	2	TRUE	NA
rs7291756	A	G	A	G	-0.0150302	0.0016	0.248581	0.7347	FALSE	FALSE	FALSE	6jKfGD	0.0218	0.9409	outcome	TRUE	reported	textfile	0.00218472	exposure	TRUE	5.99822e-12	inferred	iCUp1l	textfile	2	TRUE	NA
rs72995678	G	C	G	C	0.0188315	0.0007	0.106193	0.1092	FALSE	TRUE	FALSE	6jKfGD	0.0311	0.9807	outcome	TRUE	reported	textfile	0.00308201	exposure	TRUE	9.95463e-10	inferred	iCUp1l	textfile	2	TRUE	NA
rs73169671	C	A	C	A	-0.0210853	-0.0364	0.112679	0.877	FALSE	FALSE	FALSE	6jKfGD	0.0302	0.2278	outcome	TRUE	reported	textfile	0.00299619	exposure	TRUE	1.95901e-12	inferred	iCUp1l	textfile	2	TRUE	NA
rs74035509	C	T	C	T	0.0197189	-0.126	0.0777347	0.9192	FALSE	FALSE	FALSE	6jKfGD	0.0414	0.002317	outcome	TRUE	reported	textfile	0.00355915	exposure	TRUE	3.01885e-08	inferred	iCUp1l	textfile	2	TRUE	NA
rs744103	T	A	T	A	0.0281399	0.011	0.314638	0.3091	FALSE	TRUE	FALSE	6jKfGD	0.0221	0.6176	outcome	TRUE	reported	textfile	0.00204202	exposure	TRUE	3.34306e-43	inferred	iCUp1l	textfile	2	TRUE	NA
rs74417235	A	G	A	G	0.0204098	-0.07	0.0956564	0.9011	FALSE	FALSE	FALSE	6jKfGD	0.0331	0.03454	outcome	TRUE	reported	textfile	0.00323223	exposure	TRUE	2.71099e-10	inferred	iCUp1l	textfile	2	TRUE	NA
rs74626145	G	T	G	T	0.0169781	-0.002	0.107807	0.8967	FALSE	FALSE	FALSE	6jKfGD	0.0334	0.9531	outcome	TRUE	reported	textfile	0.00306445	exposure	TRUE	3.01882e-08	inferred	iCUp1l	textfile	2	TRUE	NA
rs7524102	A	G	A	G	0.0159184	0.0438	0.176371	0.822	FALSE	FALSE	FALSE	6jKfGD	0.0262	0.09453	outcome	TRUE	reported	textfile	0.00248025	exposure	TRUE	1.38019e-10	inferred	iCUp1l	textfile	2	TRUE	NA
rs7525164	C	T	C	T	-0.0583756	-0.0731	0.0292273	0.9662	FALSE	FALSE	FALSE	6jKfGD	0.0603	0.2253	outcome	TRUE	reported	textfile	0.00567244	exposure	TRUE	7.7295e-25	inferred	iCUp1l	textfile	2	TRUE	NA
rs752590	A	G	A	G	0.0246724	0.017	0.210954	0.7907	FALSE	FALSE	FALSE	6jKfGD	0.0242	0.4824	outcome	TRUE	reported	textfile	0.0023174	exposure	TRUE	1.80876e-26	inferred	iCUp1l	textfile	2	TRUE	NA
rs75792643	C	T	C	T	0.0262222	0.0504	0.316043	0.6742	FALSE	FALSE	FALSE	6jKfGD	0.0261	0.05367	outcome	TRUE	reported	textfile	0.00203773	exposure	TRUE	6.78457e-38	inferred	iCUp1l	textfile	2	TRUE	NA
rs760077	A	T	A	T	0.0241496	0.0815	0.396349	0.3995	FALSE	TRUE	FALSE	6jKfGD	0.0198	4.01e-05	outcome	TRUE	reported	textfile	0.00193301	exposure	TRUE	8.12528e-36	inferred	iCUp1l	textfile	2	TRUE	NA
rs7702189	G	A	G	A	-0.0122153	-0.0306	0.407243	0.4065	FALSE	FALSE	FALSE	6jKfGD	0.0205	0.1363	outcome	TRUE	reported	textfile	0.00193426	exposure	TRUE	2.69757e-10	inferred	iCUp1l	textfile	2	TRUE	NA
rs77486408	C	A	C	A	-0.0274123	0.0161	0.0661811	0.94	FALSE	FALSE	FALSE	6jKfGD	0.0427	0.7059	outcome	TRUE	reported	textfile	0.003837	exposure	TRUE	9.05207e-13	inferred	iCUp1l	textfile	2	TRUE	NA
rs77542162	A	G	A	G	0.0681202	-0.1471	0.0229974	0.9769	FALSE	FALSE	FALSE	6jKfGD	0.078	0.05925	outcome	TRUE	reported	textfile	0.0063147	exposure	TRUE	3.94118e-27	inferred	iCUp1l	textfile	2	TRUE	NA
rs7840279	T	C	T	C	0.0114058	0.0116	0.415832	0.5844	FALSE	FALSE	FALSE	6jKfGD	0.0201	0.564	outcome	TRUE	reported	textfile	0.00191793	exposure	TRUE	2.73214e-09	inferred	iCUp1l	textfile	2	TRUE	NA
rs78839561	G	A	G	A	0.0108862	-0.0084	0.40601	0.6029	FALSE	FALSE	FALSE	6jKfGD	0.0204	0.6797	outcome	TRUE	reported	textfile	0.00195139	exposure	TRUE	2.42337e-08	inferred	iCUp1l	textfile	2	TRUE	NA
rs7910217	G	A	G	A	0.0115115	-0.0384	0.322322	0.6825	FALSE	FALSE	FALSE	6jKfGD	0.0206	0.06229	outcome	TRUE	reported	textfile	0.00202365	exposure	TRUE	1.28172e-08	inferred	iCUp1l	textfile	2	TRUE	NA
rs791270	A	G	A	G	-0.0171012	-0.0469	0.15172	0.1359	FALSE	FALSE	FALSE	6jKfGD	0.0297	0.1137	outcome	TRUE	reported	textfile	0.00264511	exposure	TRUE	1.01156e-10	inferred	iCUp1l	textfile	2	TRUE	NA
rs797219	G	A	G	A	-0.011006	-0.0029	0.476606	0.4812	FALSE	FALSE	FALSE	6jKfGD	0.0193	0.8805	outcome	TRUE	reported	textfile	0.00190891	exposure	TRUE	8.13707e-09	inferred	iCUp1l	textfile	2	TRUE	NA
rs8020977	T	G	T	G	0.0132613	-0.0123	0.468859	0.4712	FALSE	FALSE	FALSE	6jKfGD	0.0192	0.5212	outcome	TRUE	reported	textfile	0.0018965	exposure	TRUE	2.70006e-12	inferred	iCUp1l	textfile	2	TRUE	NA
rs8042545	G	A	G	A	0.0154086	-0.0447	0.241476	0.7412	FALSE	FALSE	FALSE	6jKfGD	0.0218	0.03973	outcome	TRUE	reported	textfile	0.00221685	exposure	TRUE	3.63547e-12	inferred	iCUp1l	textfile	2	TRUE	NA
rs8055187	A	T	A	T	-0.0165566	0.0321	0.488945	0.4719	FALSE	TRUE	TRUE	6jKfGD	0.0197	0.1027	outcome	TRUE	reported	textfile	0.00189498	exposure	TRUE	2.39204e-18	inferred	iCUp1l	textfile	2	FALSE	NA
rs8072184	A	G	A	G	-0.0131187	0.0238	0.265522	0.2521	FALSE	FALSE	FALSE	6jKfGD	0.022	0.2801	outcome	TRUE	reported	textfile	0.00213815	exposure	TRUE	8.48716e-10	inferred	iCUp1l	textfile	2	TRUE	NA
rs8138197	G	A	G	A	0.0209541	-0.004	0.471381	0.5158	FALSE	FALSE	FALSE	6jKfGD	0.0192	0.8349	outcome	TRUE	reported	textfile	0.00189664	exposure	TRUE	2.24125e-28	inferred	iCUp1l	textfile	2	TRUE	NA
rs833805	A	G	A	G	0.0517597	-0.0243	0.115248	0.1146	FALSE	FALSE	FALSE	6jKfGD	0.0337	0.4711	outcome	TRUE	reported	textfile	0.00310495	exposure	TRUE	2.16381e-62	inferred	iCUp1l	textfile	2	TRUE	NA
rs842050	T	G	T	G	-0.0118992	0.0297	0.340388	0.3343	FALSE	FALSE	FALSE	6jKfGD	0.0199	0.136	outcome	TRUE	reported	textfile	0.00199821	exposure	TRUE	2.60184e-09	inferred	iCUp1l	textfile	2	TRUE	NA
rs855791	A	G	A	G	0.0743713	-0.0131	0.438592	0.425	FALSE	FALSE	FALSE	6jKfGD	0.0194	0.4996	outcome	TRUE	reported	textfile	0.00190947	exposure	TRUE	0	inferred	iCUp1l	textfile	2	TRUE	NA
rs863678	G	T	G	T	0.0193216	-0.017	0.356455	0.3594	FALSE	FALSE	FALSE	6jKfGD	0.021	0.4172	outcome	TRUE	reported	textfile	0.00202606	exposure	TRUE	1.47679e-21	inferred	iCUp1l	textfile	2	TRUE	NA
rs868950	A	G	A	G	0.0162698	0.0077	0.465057	0.4761	FALSE	FALSE	FALSE	6jKfGD	0.0196	0.6952	outcome	TRUE	reported	textfile	0.00191024	exposure	TRUE	1.63528e-17	inferred	iCUp1l	textfile	2	TRUE	NA
rs8887	T	C	T	C	0.0214604	-0.0338	0.426501	0.4348	FALSE	FALSE	FALSE	6jKfGD	0.0198	0.0875	outcome	TRUE	reported	textfile	0.0019302	exposure	TRUE	1.02285e-28	inferred	iCUp1l	textfile	2	TRUE	NA
rs903065	A	C	A	C	-0.010767	0.0022	0.391995	0.361	FALSE	FALSE	FALSE	6jKfGD	0.0203	0.915	outcome	TRUE	reported	textfile	0.00195544	exposure	TRUE	3.66709e-08	inferred	iCUp1l	textfile	2	TRUE	NA
rs9287360	C	T	C	T	0.0111437	-0.0042	0.311181	0.3199	FALSE	FALSE	FALSE	6jKfGD	0.0202	0.8353	outcome	TRUE	reported	textfile	0.00204044	exposure	TRUE	4.72341e-08	inferred	iCUp1l	textfile	2	TRUE	NA
rs9302635	T	C	T	C	-0.0172774	0.022	0.18278	0.8151	FALSE	FALSE	FALSE	6jKfGD	0.0248	0.375	outcome	TRUE	reported	textfile	0.00244852	exposure	TRUE	1.71041e-12	inferred	iCUp1l	textfile	2	TRUE	NA
rs9327454	A	G	A	G	-0.0153554	-0.0391	0.182179	0.8147	FALSE	FALSE	FALSE	6jKfGD	0.026	0.1317	outcome	TRUE	reported	textfile	0.00246485	exposure	TRUE	4.67179e-10	inferred	iCUp1l	textfile	2	TRUE	NA
rs9366197	C	T	C	T	0.0110197	0.0103	0.3379	0.6456	FALSE	FALSE	FALSE	6jKfGD	0.0212	0.6248	outcome	TRUE	reported	textfile	0.00200974	exposure	TRUE	4.17825e-08	inferred	iCUp1l	textfile	2	TRUE	NA
rs9399137	T	C	T	C	-0.04108	-0.0493	0.259198	0.7359	FALSE	FALSE	FALSE	6jKfGD	0.0215	0.02203	outcome	TRUE	reported	textfile	0.00216569	exposure	TRUE	3.10347e-80	inferred	iCUp1l	textfile	2	TRUE	NA
rs9429088	T	A	T	A	-0.0194239	0.0224	0.434597	0.4521	FALSE	TRUE	TRUE	6jKfGD	0.0188	0.2341	outcome	TRUE	reported	textfile	0.00190779	exposure	TRUE	2.40177e-24	inferred	iCUp1l	textfile	2	FALSE	NA
rs963837	T	C	T	C	0.0196286	-0.0124	0.453088	0.5509	FALSE	FALSE	FALSE	6jKfGD	0.0195	0.5234	outcome	TRUE	reported	textfile	0.00189724	exposure	TRUE	4.36926e-25	inferred	iCUp1l	textfile	2	TRUE	NA
rs9645770	A	G	A	G	-0.0110849	0.0327	0.343323	0.3346	FALSE	FALSE	FALSE	6jKfGD	0.0208	0.1165	outcome	TRUE	reported	textfile	0.00201268	exposure	TRUE	3.63899e-08	inferred	iCUp1l	textfile	2	TRUE	NA
rs9649959	A	G	A	G	-0.0147938	0.0114	0.345609	0.6661	FALSE	FALSE	FALSE	6jKfGD	0.0204	0.5761	outcome	TRUE	reported	textfile	0.00198972	exposure	TRUE	1.04476e-13	inferred	iCUp1l	textfile	2	TRUE	NA
rs9686785	C	T	C	T	-0.0117415	-0.0091	0.437545	0.5814	FALSE	FALSE	FALSE	6jKfGD	0.0192	0.6361	outcome	TRUE	reported	textfile	0.00190967	exposure	TRUE	7.82465e-10	inferred	iCUp1l	textfile	2	TRUE	NA
rs9771385	G	A	G	A	0.0190014	0.0473	0.397938	0.4011	FALSE	FALSE	FALSE	6jKfGD	0.0283	0.09466	outcome	TRUE	reported	textfile	0.00194048	exposure	TRUE	1.21725e-22	inferred	iCUp1l	textfile	2	TRUE	NA
rs9810106	G	C	G	C	0.0104859	-0.0326	0.466715	0.4691	FALSE	TRUE	TRUE	6jKfGD	0.0193	0.09074	outcome	TRUE	reported	textfile	0.00189425	exposure	TRUE	3.10081e-08	inferred	iCUp1l	textfile	2	FALSE	NA
rs9813210	G	A	G	A	-0.0141932	-0.0118	0.158374	0.8513	FALSE	FALSE	FALSE	6jKfGD	0.0274	0.6672	outcome	TRUE	reported	textfile	0.00259692	exposure	TRUE	4.61871e-08	inferred	iCUp1l	textfile	2	TRUE	NA
rs9816588	C	A	C	A	0.02448	0.0058	0.0988863	0.9029	FALSE	FALSE	FALSE	6jKfGD	0.0335	0.8618	outcome	TRUE	reported	textfile	0.00317278	exposure	TRUE	1.20385e-14	inferred	iCUp1l	textfile	2	TRUE	NA
rs9905274	T	C	T	C	-0.028746	0.0333	0.166362	0.1785	FALSE	FALSE	FALSE	6jKfGD	0.0263	0.2046	outcome	TRUE	reported	textfile	0.00255165	exposure	TRUE	1.93912e-29	inferred	iCUp1l	textfile	2	TRUE	NA

## Sheet: delete SNPs
rs11175421		MRpresso
rs116924819		rs760077
rs12056626		rs74035509
rs1290790		rs6512645
rs2923956		rs3807989
rs38796		rs3184504
rs551118		rs28432336
rs59913237		rs2519093
rs8055187		rs10752308
rs9429088
rs9810106
rs760077
rs74035509
rs6512645
rs3807989
rs3184504
rs28432336
rs2519093
rs10752308

## Sheet: after MRpresso and phenoscanner
SNP	effect_allele.exposure	other_allele.exposure	effect_allele.outcome	other_allele.outcome	beta.exposure	beta.outcome	eaf.exposure	eaf.outcome	remove	palindromic	ambiguous	id.outcome	se.outcome	pval.outcome	outcome	mr_keep.outcome	pval_origin.outcome	data_source.outcome	se.exposure	exposure	mr_keep.exposure	pval.exposure	pval_origin.exposure	id.exposure	data_source.exposure	action	mr_keep	samplesize.outcome
rs10265221	T	C	T	C	-0.0510391	0.0129	0.287174	0.7151	FALSE	FALSE	FALSE	ErKzEg	0.0218	0.5552	outcome	TRUE	reported	textfile	0.00208766	exposure	TRUE	5.29e-132	inferred	AUUMiF	textfile	2	TRUE	NA
rs1050338	G	A	G	A	-0.0114045	0.0201	0.453973	0.543	FALSE	FALSE	FALSE	ErKzEg	0.0193	0.2989	outcome	TRUE	reported	textfile	0.00190293	exposure	TRUE	2.06e-09	inferred	AUUMiF	textfile	2	TRUE	NA
rs1075871	G	A	G	A	-0.0161075	-0.0193	0.496474	0.5027	FALSE	FALSE	FALSE	ErKzEg	0.0194	0.3215	outcome	TRUE	reported	textfile	0.00189711	exposure	TRUE	2.06e-17	inferred	AUUMiF	textfile	2	TRUE	NA
rs10785593	C	T	C	T	-0.0118914	0.0363	0.48691	0.5123	FALSE	FALSE	FALSE	ErKzEg	0.0191	0.05744	outcome	TRUE	reported	textfile	0.00193304	exposure	TRUE	7.67e-10	inferred	AUUMiF	textfile	2	TRUE	NA
rs10842255	A	T	A	T	0.012298	-0.0056	0.354084	0.3631	FALSE	TRUE	FALSE	ErKzEg	0.0219	0.7975	outcome	TRUE	reported	textfile	0.00202581	exposure	TRUE	1.27e-09	inferred	AUUMiF	textfile	2	TRUE	NA
rs10864030	G	A	G	A	0.0119815	-0.0204	0.318578	0.3186	FALSE	FALSE	FALSE	ErKzEg	0.0207	0.3247	outcome	TRUE	reported	textfile	0.00202828	exposure	TRUE	3.48e-09	inferred	AUUMiF	textfile	2	TRUE	NA
rs10875796	A	G	A	G	0.0152032	0.0122	0.443317	0.5139	FALSE	FALSE	FALSE	ErKzEg	0.0207	0.5549	outcome	TRUE	reported	textfile	0.00201647	exposure	TRUE	4.72e-14	inferred	AUUMiF	textfile	2	TRUE	NA
rs10891256	C	T	C	T	0.0121883	-0.0307	0.494096	0.4993	FALSE	FALSE	FALSE	ErKzEg	0.0191	0.1087	outcome	TRUE	reported	textfile	0.00189499	exposure	TRUE	1.26e-10	inferred	AUUMiF	textfile	2	TRUE	NA
rs10898979	C	T	C	T	0.0115454	-0.0521	0.490247	0.5099	FALSE	FALSE	FALSE	ErKzEg	0.0197	0.008022	outcome	TRUE	reported	textfile	0.00189416	exposure	TRUE	1.09e-09	inferred	AUUMiF	textfile	2	TRUE	NA
rs10900027	C	A	C	A	0.016242	-0.0569	0.27653	0.7229	FALSE	FALSE	FALSE	ErKzEg	0.0242	0.01848	outcome	TRUE	reported	textfile	0.00215132	exposure	TRUE	4.36e-14	inferred	AUUMiF	textfile	2	TRUE	NA
rs10956934	C	A	C	A	-0.0173298	-0.0031	0.48462	0.5328	FALSE	FALSE	FALSE	ErKzEg	0.0182	0.8647	outcome	TRUE	reported	textfile	0.0018945	exposure	TRUE	5.83e-20	inferred	AUUMiF	textfile	2	TRUE	NA
rs11039436	A	C	A	C	0.0130133	0.0083	0.321609	0.484	FALSE	FALSE	FALSE	ErKzEg	0.0203	0.6843	outcome	TRUE	reported	textfile	0.00212815	exposure	TRUE	9.67e-10	inferred	AUUMiF	textfile	2	TRUE	NA
rs11072506	A	G	A	G	-0.0157192	0.0059	0.2865	0.3097	FALSE	FALSE	FALSE	ErKzEg	0.0211	0.7789	outcome	TRUE	reported	textfile	0.00209866	exposure	TRUE	6.88e-14	inferred	AUUMiF	textfile	2	TRUE	NA
rs11082513	C	T	C	T	-0.0136439	-0.008	0.453372	0.4621	FALSE	FALSE	FALSE	ErKzEg	0.0193	0.6772	outcome	TRUE	reported	textfile	0.00190387	exposure	TRUE	7.7e-13	inferred	AUUMiF	textfile	2	TRUE	NA
rs11122174	C	T	C	T	-0.0108116	-0.0051	0.396367	0.5873	FALSE	FALSE	FALSE	ErKzEg	0.0191	0.7911	outcome	TRUE	reported	textfile	0.00193046	exposure	TRUE	2.14e-08	inferred	AUUMiF	textfile	2	TRUE	NA
rs11124926	C	T	C	T	-0.0162438	-0.0124	0.483242	0.534	FALSE	FALSE	FALSE	ErKzEg	0.0207	0.5505	outcome	TRUE	reported	textfile	0.00190154	exposure	TRUE	1.31e-17	inferred	AUUMiF	textfile	2	TRUE	NA
rs11150141	A	G	A	G	-0.01188	-0.0194	0.443705	0.5458	FALSE	FALSE	FALSE	ErKzEg	0.0195	0.3206	outcome	TRUE	reported	textfile	0.00191151	exposure	TRUE	5.13e-10	inferred	AUUMiF	textfile	2	TRUE	NA
rs111590167	C	T	C	T	-0.0258491	0.0902	0.0431305	0.9594	FALSE	FALSE	FALSE	ErKzEg	0.0617	0.1436	outcome	TRUE	reported	textfile	0.00472082	exposure	TRUE	4.36e-08	inferred	AUUMiF	textfile	2	TRUE	NA
rs11175421	A	T	A	T	0.0116844	-0.0039	0.439303	0.46	FALSE	TRUE	TRUE	ErKzEg	0.0195	0.8401	outcome	TRUE	reported	textfile	0.00190986	exposure	TRUE	9.48e-10	inferred	AUUMiF	textfile	2	FALSE	NA
rs11208719	A	G	A	G	0.01473	-0.0507	0.19583	0.7892	FALSE	FALSE	FALSE	ErKzEg	0.0232	0.0288	outcome	TRUE	reported	textfile	0.00239181	exposure	TRUE	7.34e-10	inferred	AUUMiF	textfile	2	TRUE	NA
rs112182189	T	G	T	G	-0.0162831	-0.0336	0.217692	0.7886	FALSE	FALSE	FALSE	ErKzEg	0.0235	0.1526	outcome	TRUE	reported	textfile	0.00230293	exposure	TRUE	1.54e-12	inferred	AUUMiF	textfile	2	TRUE	NA
rs112327620	A	G	A	G	0.0387776	0.0439	0.220472	0.8373	FALSE	FALSE	FALSE	ErKzEg	0.0408	0.282	outcome	TRUE	reported	textfile	0.00230839	exposure	TRUE	2.5e-63	inferred	AUUMiF	textfile	2	TRUE	NA
rs11258533	C	T	C	T	0.0123541	0.0042	0.460645	0.5424	FALSE	FALSE	FALSE	ErKzEg	0.0198	0.8332	outcome	TRUE	reported	textfile	0.00192508	exposure	TRUE	1.39e-10	inferred	AUUMiF	textfile	2	TRUE	NA
rs112894876	G	C	G	C	0.0284824	-0.0235	0.0955618	0.1133	FALSE	TRUE	FALSE	ErKzEg	0.0312	0.4522	outcome	TRUE	reported	textfile	0.0032214	exposure	TRUE	9.43e-19	inferred	AUUMiF	textfile	2	TRUE	NA
rs113670117	C	T	C	T	-0.0261884	0.0391	0.0880636	0.9153	FALSE	FALSE	FALSE	ErKzEg	0.0379	0.3017	outcome	TRUE	reported	textfile	0.00333142	exposure	TRUE	3.81e-15	inferred	AUUMiF	textfile	2	TRUE	NA
rs113717499	C	T	C	T	0.0226209	0.0154	0.247746	0.7399	FALSE	FALSE	FALSE	ErKzEg	0.0217	0.4771	outcome	TRUE	reported	textfile	0.00218823	exposure	TRUE	4.77e-25	inferred	AUUMiF	textfile	2	TRUE	NA
rs114609788	C	A	C	A	0.0382073	-0.0072	0.0236982	0.9735	FALSE	FALSE	FALSE	ErKzEg	0.0722	0.9211	outcome	TRUE	reported	textfile	0.00626117	exposure	TRUE	1.05e-09	inferred	AUUMiF	textfile	2	TRUE	NA
rs115986297	A	G	A	G	-0.0203703	-0.0096	0.456573	0.4448	FALSE	FALSE	FALSE	ErKzEg	0.0192	0.6169	outcome	TRUE	reported	textfile	0.00190335	exposure	TRUE	9.92e-27	inferred	AUUMiF	textfile	2	TRUE	NA
rs11615482	C	A	C	A	-0.0130915	0.0046	0.212318	0.7874	FALSE	FALSE	FALSE	ErKzEg	0.0239	0.8465	outcome	TRUE	reported	textfile	0.00231283	exposure	TRUE	1.51e-08	inferred	AUUMiF	textfile	2	TRUE	NA
rs11685678	G	A	G	A	0.0137909	-0.009	0.31195	0.6929	FALSE	FALSE	FALSE	ErKzEg	0.022	0.6812	outcome	TRUE	reported	textfile	0.00204431	exposure	TRUE	1.52e-11	inferred	AUUMiF	textfile	2	TRUE	NA
rs11686019	G	A	G	A	0.0122609	-0.0216	0.238594	0.7576	FALSE	FALSE	FALSE	ErKzEg	0.0228	0.3421	outcome	TRUE	reported	textfile	0.00222112	exposure	TRUE	3.39e-08	inferred	AUUMiF	textfile	2	TRUE	NA
rs116924819	T	A	T	A	-0.0117558	-0.0182	0.410734	0.4358	FALSE	TRUE	TRUE	ErKzEg	0.0237	0.442	outcome	TRUE	reported	textfile	0.00195949	exposure	TRUE	1.98e-09	inferred	AUUMiF	textfile	2	FALSE	NA
rs1169300	G	A	G	A	0.0190446	0.0197	0.290954	0.7024	FALSE	FALSE	FALSE	ErKzEg	0.0213	0.3554	outcome	TRUE	reported	textfile	0.00208732	exposure	TRUE	7.24e-20	inferred	AUUMiF	textfile	2	TRUE	NA
rs1175550	A	G	A	G	0.0251983	0.0033	0.230895	0.7736	FALSE	FALSE	FALSE	ErKzEg	0.0237	0.8879	outcome	TRUE	reported	textfile	0.00227887	exposure	TRUE	2.02e-28	inferred	AUUMiF	textfile	2	TRUE	NA
rs11784090	C	T	C	T	0.0168688	0.0192	0.135406	0.8667	FALSE	FALSE	FALSE	ErKzEg	0.0288	0.5043	outcome	TRUE	reported	textfile	0.00276632	exposure	TRUE	1.07e-09	inferred	AUUMiF	textfile	2	TRUE	NA
rs11853189	C	T	C	T	-0.0210611	0.0298	0.112016	0.9009	FALSE	FALSE	FALSE	ErKzEg	0.0333	0.3716	outcome	TRUE	reported	textfile	0.0030036	exposure	TRUE	2.35e-12	inferred	AUUMiF	textfile	2	TRUE	NA
rs11863726	A	G	A	G	-0.0179481	0.0443	0.0988241	0.9014	FALSE	FALSE	FALSE	ErKzEg	0.0367	0.2267	outcome	TRUE	reported	textfile	0.00321122	exposure	TRUE	2.28e-08	inferred	AUUMiF	textfile	2	TRUE	NA
rs11901391	T	C	T	C	-0.0145932	-0.0106	0.189044	0.8131	FALSE	FALSE	FALSE	ErKzEg	0.0242	0.6618	outcome	TRUE	reported	textfile	0.00242228	exposure	TRUE	1.7e-09	inferred	AUUMiF	textfile	2	TRUE	NA
rs11924058	A	G	A	G	0.0110302	-0.0217	0.456517	0.4246	FALSE	FALSE	FALSE	ErKzEg	0.0196	0.2672	outcome	TRUE	reported	textfile	0.00192173	exposure	TRUE	9.48e-09	inferred	AUUMiF	textfile	2	TRUE	NA
rs11949100	G	A	G	A	-0.0143637	-0.018	0.322791	0.6993	FALSE	FALSE	FALSE	ErKzEg	0.0227	0.4283	outcome	TRUE	reported	textfile	0.00203165	exposure	TRUE	1.55e-12	inferred	AUUMiF	textfile	2	TRUE	NA
rs12056626	C	G	C	G	0.0151407	0.0054	0.447783	0.4347	FALSE	TRUE	TRUE	ErKzEg	0.0188	0.7735	outcome	TRUE	reported	textfile	0.00190638	exposure	TRUE	1.99e-15	inferred	AUUMiF	textfile	2	FALSE	NA
rs12097446	G	A	G	A	0.020966	0.0217	0.0650694	0.9368	FALSE	FALSE	FALSE	ErKzEg	0.0457	0.6359	outcome	TRUE	reported	textfile	0.00383582	exposure	TRUE	4.61e-08	inferred	AUUMiF	textfile	2	TRUE	NA
rs12136952	G	C	G	C	0.0110956	-0.0135	0.329771	0.3293	FALSE	TRUE	FALSE	ErKzEg	0.0218	0.5363	outcome	TRUE	reported	textfile	0.00201798	exposure	TRUE	3.83e-08	inferred	AUUMiF	textfile	2	TRUE	NA
rs12192672	G	A	G	A	0.0208067	-0.0278	0.297604	0.7069	FALSE	FALSE	FALSE	ErKzEg	0.0209	0.1821	outcome	TRUE	reported	textfile	0.00206803	exposure	TRUE	8.21e-24	inferred	AUUMiF	textfile	2	TRUE	NA
rs1223121	G	A	G	A	0.0105243	-0.0221	0.450087	0.4306	FALSE	FALSE	FALSE	ErKzEg	0.0194	0.2567	outcome	TRUE	reported	textfile	0.00190149	exposure	TRUE	3.12e-08	inferred	AUUMiF	textfile	2	TRUE	NA
rs12437397	C	G	C	G	0.0143106	0.0158	0.329554	0.3358	FALSE	TRUE	FALSE	ErKzEg	0.0213	0.4564	outcome	TRUE	reported	textfile	0.00202197	exposure	TRUE	1.47e-12	inferred	AUUMiF	textfile	2	TRUE	NA
rs12450826	A	T	A	T	0.0136017	-0.027	0.292396	0.2909	FALSE	TRUE	FALSE	ErKzEg	0.0221	0.2222	outcome	TRUE	reported	textfile	0.00213245	exposure	TRUE	1.79e-10	inferred	AUUMiF	textfile	2	TRUE	NA
rs12505616	A	G	A	G	0.0106559	-0.0068	0.43759	0.4402	FALSE	FALSE	FALSE	ErKzEg	0.0194	0.7235	outcome	TRUE	reported	textfile	0.00190653	exposure	TRUE	2.28e-08	inferred	AUUMiF	textfile	2	TRUE	NA
rs1257444	A	G	A	G	0.0110113	0.0104	0.45924	0.4706	FALSE	FALSE	FALSE	ErKzEg	0.0194	0.5924	outcome	TRUE	reported	textfile	0.0019013	exposure	TRUE	6.98e-09	inferred	AUUMiF	textfile	2	TRUE	NA
rs12635066	G	A	G	A	0.0119428	0.0152	0.34151	0.6569	FALSE	FALSE	FALSE	ErKzEg	0.0208	0.4646	outcome	TRUE	reported	textfile	0.00204973	exposure	TRUE	5.66e-09	inferred	AUUMiF	textfile	2	TRUE	NA
rs12811512	C	T	C	T	-0.0270491	0.0059	0.151608	0.8556	FALSE	FALSE	FALSE	ErKzEg	0.0289	0.8369	outcome	TRUE	reported	textfile	0.00263717	exposure	TRUE	1.1e-24	inferred	AUUMiF	textfile	2	TRUE	NA
rs128494	T	C	T	C	0.0231029	-0.0059	0.233272	0.2547	FALSE	FALSE	FALSE	ErKzEg	0.0222	0.7909	outcome	TRUE	reported	textfile	0.00226474	exposure	TRUE	1.96e-24	inferred	AUUMiF	textfile	2	TRUE	NA
rs1290790	A	T	A	T	-0.0132382	0.0329	0.44473	0.4526	FALSE	TRUE	TRUE	ErKzEg	0.0195	0.09107	outcome	TRUE	reported	textfile	0.00190934	exposure	TRUE	4.11e-12	inferred	AUUMiF	textfile	2	FALSE	NA
rs1292041	A	G	A	G	-0.0178147	-0.0109	0.471719	0.4846	FALSE	FALSE	FALSE	ErKzEg	0.0202	0.5888	outcome	TRUE	reported	textfile	0.00190953	exposure	TRUE	1.07e-20	inferred	AUUMiF	textfile	2	TRUE	NA
rs12952262	C	T	C	T	-0.0204547	-0.0681	0.165284	0.8389	FALSE	FALSE	FALSE	ErKzEg	0.0257	0.007913	outcome	TRUE	reported	textfile	0.00255032	exposure	TRUE	1.05e-15	inferred	AUUMiF	textfile	2	TRUE	NA
rs12985	T	C	T	C	0.0155253	0.0112	0.371052	0.6214	FALSE	FALSE	FALSE	ErKzEg	0.0202	0.577	outcome	TRUE	reported	textfile	0.00196946	exposure	TRUE	3.2e-15	inferred	AUUMiF	textfile	2	TRUE	NA
rs12985258	T	C	T	C	0.025354	-0.0011	0.401068	0.6052	FALSE	FALSE	FALSE	ErKzEg	0.0196	0.9536	outcome	TRUE	reported	textfile	0.00193652	exposure	TRUE	3.63e-39	inferred	AUUMiF	textfile	2	TRUE	NA
rs13098180	T	A	T	A	0.0136748	0.0334	0.382939	0.3709	FALSE	TRUE	FALSE	ErKzEg	0.0196	0.08862	outcome	TRUE	reported	textfile	0.00196487	exposure	TRUE	3.41e-12	inferred	AUUMiF	textfile	2	TRUE	NA
rs1340817	A	G	A	G	-0.0160769	-0.0099	0.355572	0.6592	FALSE	FALSE	FALSE	ErKzEg	0.0202	0.6242	outcome	TRUE	reported	textfile	0.0019793	exposure	TRUE	4.57e-16	inferred	AUUMiF	textfile	2	TRUE	NA
rs13409567	T	A	T	A	0.0156398	-0.0246	0.307991	0.2928	FALSE	TRUE	FALSE	ErKzEg	0.022	0.2634	outcome	TRUE	reported	textfile	0.00204968	exposure	TRUE	2.34e-14	inferred	AUUMiF	textfile	2	TRUE	NA
rs1354674	C	T	C	T	-0.0190264	0.0075	0.117115	0.1266	FALSE	FALSE	FALSE	ErKzEg	0.0293	0.7972	outcome	TRUE	reported	textfile	0.00295801	exposure	TRUE	1.26e-10	inferred	AUUMiF	textfile	2	TRUE	NA
rs1369313	A	G	A	G	-0.0134427	0.0363	0.43251	0.5879	FALSE	FALSE	FALSE	ErKzEg	0.0225	0.1076	outcome	TRUE	reported	textfile	0.00192044	exposure	TRUE	2.56e-12	inferred	AUUMiF	textfile	2	TRUE	NA
rs1375647	G	A	G	A	-0.0140822	-0.0237	0.192195	0.8038	FALSE	FALSE	FALSE	ErKzEg	0.0239	0.3207	outcome	TRUE	reported	textfile	0.0024043	exposure	TRUE	4.71e-09	inferred	AUUMiF	textfile	2	TRUE	NA
rs138991929	G	A	G	A	-0.0668617	0.0461	0.00978351	0.9871	FALSE	FALSE	FALSE	ErKzEg	0.1173	0.6944	outcome	TRUE	reported	textfile	0.00973959	exposure	TRUE	6.65e-12	inferred	AUUMiF	textfile	2	TRUE	NA
rs1408272	T	G	T	G	0.133182	-0.0902	0.0797748	0.9362	FALSE	FALSE	FALSE	ErKzEg	0.041	0.02789	outcome	TRUE	reported	textfile	0.00348363	exposure	TRUE	0	inferred	AUUMiF	textfile	2	TRUE	NA
rs1426374	G	A	G	A	-0.0129378	-0.0124	0.293519	0.7128	FALSE	FALSE	FALSE	ErKzEg	0.0219	0.5721	outcome	TRUE	reported	textfile	0.00207603	exposure	TRUE	4.61e-10	inferred	AUUMiF	textfile	2	TRUE	NA
rs1438898	A	C	A	C	0.0202888	-0.0072	0.25015	0.7498	FALSE	FALSE	FALSE	ErKzEg	0.0226	0.7501	outcome	TRUE	reported	textfile	0.00219329	exposure	TRUE	2.24e-20	inferred	AUUMiF	textfile	2	TRUE	NA
rs144917451	C	T	C	T	-0.0476643	0.093	0.0134423	0.9838	FALSE	FALSE	FALSE	ErKzEg	0.11	0.3981	outcome	TRUE	reported	textfile	0.00822409	exposure	TRUE	6.8e-09	inferred	AUUMiF	textfile	2	TRUE	NA
rs1479559	C	T	C	T	0.021244	-0.0159	0.127319	0.8645	FALSE	FALSE	FALSE	ErKzEg	0.0296	0.5911	outcome	TRUE	reported	textfile	0.00283871	exposure	TRUE	7.23e-14	inferred	AUUMiF	textfile	2	TRUE	NA
rs148083940	C	G	C	G	0.0189718	-0.0437	0.128088	0.1232	FALSE	TRUE	FALSE	ErKzEg	0.036	0.2251	outcome	TRUE	reported	textfile	0.00294616	exposure	TRUE	1.2e-10	inferred	AUUMiF	textfile	2	TRUE	NA
rs1642882	T	A	T	A	0.0133104	0.0027	0.388378	0.415	FALSE	TRUE	FALSE	ErKzEg	0.02	0.8933	outcome	TRUE	reported	textfile	0.00195807	exposure	TRUE	1.06e-11	inferred	AUUMiF	textfile	2	TRUE	NA
rs1658457	T	C	T	C	-0.0132235	0.0167	0.454864	0.4722	FALSE	FALSE	FALSE	ErKzEg	0.0189	0.3754	outcome	TRUE	reported	textfile	0.00189739	exposure	TRUE	3.18e-12	inferred	AUUMiF	textfile	2	TRUE	NA
rs165944	C	T	C	T	-0.0146973	0.0023	0.235709	0.2375	FALSE	FALSE	FALSE	ErKzEg	0.0229	0.9206	outcome	TRUE	reported	textfile	0.00223452	exposure	TRUE	4.79e-11	inferred	AUUMiF	textfile	2	TRUE	NA
rs1672917	A	G	A	G	0.0115674	0.0255	0.380363	0.3864	FALSE	FALSE	FALSE	ErKzEg	0.0201	0.205	outcome	TRUE	reported	textfile	0.00195818	exposure	TRUE	3.48e-09	inferred	AUUMiF	textfile	2	TRUE	NA
rs16891344	G	T	G	T	-0.023861	0	0.158778	0.8327	FALSE	FALSE	FALSE	ErKzEg	0.0255	0.999	outcome	TRUE	reported	textfile	0.00258388	exposure	TRUE	2.59e-20	inferred	AUUMiF	textfile	2	TRUE	NA
rs17087971	G	A	G	A	0.0122819	0.0018	0.281374	0.7269	FALSE	FALSE	FALSE	ErKzEg	0.0219	0.9339	outcome	TRUE	reported	textfile	0.00211735	exposure	TRUE	6.61e-09	inferred	AUUMiF	textfile	2	TRUE	NA
rs17278406	G	A	G	A	-0.0236358	-0.0383	0.301399	0.6958	FALSE	FALSE	FALSE	ErKzEg	0.0213	0.07217	outcome	TRUE	reported	textfile	0.00207169	exposure	TRUE	3.77e-30	inferred	AUUMiF	textfile	2	TRUE	NA
rs17654742	G	A	G	A	0.0225441	-0.0057	0.153566	0.8568	FALSE	FALSE	FALSE	ErKzEg	0.0279	0.8384	outcome	TRUE	reported	textfile	0.0026435	exposure	TRUE	1.49e-17	inferred	AUUMiF	textfile	2	TRUE	NA
rs17773190	A	G	A	G	0.0148344	0.021	0.484973	0.5649	FALSE	FALSE	FALSE	ErKzEg	0.0207	0.3126	outcome	TRUE	reported	textfile	0.00191108	exposure	TRUE	8.34e-15	inferred	AUUMiF	textfile	2	TRUE	NA
rs17816699	T	C	T	C	0.0182782	0.0136	0.179015	0.8259	FALSE	FALSE	FALSE	ErKzEg	0.0256	0.5966	outcome	TRUE	reported	textfile	0.00246895	exposure	TRUE	1.33e-13	inferred	AUUMiF	textfile	2	TRUE	NA
rs182858271	A	T	A	T	0.0537997	-0.0503	0.0168458	0.0194	FALSE	TRUE	FALSE	ErKzEg	0.123	0.6828	outcome	TRUE	reported	textfile	0.00801731	exposure	TRUE	1.94e-11	inferred	AUUMiF	textfile	2	TRUE	NA
rs184088518	G	T	G	T	-0.0883232	-0.17	0.023397	0.963	FALSE	FALSE	FALSE	ErKzEg	0.0997	0.08823	outcome	TRUE	reported	textfile	0.00648336	exposure	TRUE	2.92e-42	inferred	AUUMiF	textfile	2	TRUE	NA
rs1841676	T	G	T	G	0.0116539	-0.0232	0.45407	0.4497	FALSE	FALSE	FALSE	ErKzEg	0.0194	0.2324	outcome	TRUE	reported	textfile	0.00190255	exposure	TRUE	9.05e-10	inferred	AUUMiF	textfile	2	TRUE	NA
rs184318317	A	G	A	G	0.0320259	-0.0263	0.0434534	0.9493	FALSE	FALSE	FALSE	ErKzEg	0.0496	0.5957	outcome	TRUE	reported	textfile	0.0046474	exposure	TRUE	5.53e-12	inferred	AUUMiF	textfile	2	TRUE	NA
rs1874228	A	G	A	G	-0.0163199	0.0039	0.262088	0.2738	FALSE	FALSE	FALSE	ErKzEg	0.0216	0.8569	outcome	TRUE	reported	textfile	0.00216216	exposure	TRUE	4.42e-14	inferred	AUUMiF	textfile	2	TRUE	NA
rs2010623	A	G	A	G	-0.0180724	-0.0021	0.484619	0.557	FALSE	FALSE	FALSE	ErKzEg	0.0201	0.9151	outcome	TRUE	reported	textfile	0.00189406	exposure	TRUE	1.41e-21	inferred	AUUMiF	textfile	2	TRUE	NA
rs2014116	T	C	T	C	0.0132391	-0.0428	0.281999	0.7083	FALSE	FALSE	FALSE	ErKzEg	0.0216	0.04759	outcome	TRUE	reported	textfile	0.00210443	exposure	TRUE	3.15e-10	inferred	AUUMiF	textfile	2	TRUE	NA
rs2015803	C	T	C	T	-0.0154609	-0.0491	0.247484	0.7632	FALSE	FALSE	FALSE	ErKzEg	0.023	0.03239	outcome	TRUE	reported	textfile	0.00219542	exposure	TRUE	1.89e-12	inferred	AUUMiF	textfile	2	TRUE	NA
rs2052285	G	A	G	A	-0.0152035	-0.0121	0.3885	0.4104	FALSE	FALSE	FALSE	ErKzEg	0.0206	0.5576	outcome	TRUE	reported	textfile	0.00194113	exposure	TRUE	4.79e-15	inferred	AUUMiF	textfile	2	TRUE	NA
rs2093380	C	A	C	A	-0.0112674	0.0173	0.308014	0.306	FALSE	FALSE	FALSE	ErKzEg	0.0287	0.5462	outcome	TRUE	reported	textfile	0.00204865	exposure	TRUE	3.8e-08	inferred	AUUMiF	textfile	2	TRUE	NA
rs2214833	G	A	G	A	0.0107989	0.0137	0.400924	0.4031	FALSE	FALSE	FALSE	ErKzEg	0.0194	0.4808	outcome	TRUE	reported	textfile	0.00193156	exposure	TRUE	2.26e-08	inferred	AUUMiF	textfile	2	TRUE	NA
rs2228445	T	C	T	C	-0.0336141	0.0247	0.0980573	0.1125	FALSE	FALSE	FALSE	ErKzEg	0.0306	0.419	outcome	TRUE	reported	textfile	0.00318718	exposure	TRUE	5.26e-26	inferred	AUUMiF	textfile	2	TRUE	NA
rs2281089	A	G	A	G	-0.0171749	0.0072	0.1476	0.8532	FALSE	FALSE	FALSE	ErKzEg	0.0275	0.7938	outcome	TRUE	reported	textfile	0.00266736	exposure	TRUE	1.2e-10	inferred	AUUMiF	textfile	2	TRUE	NA
rs2295366	T	G	T	G	-0.0126545	-0.0183	0.238716	0.7603	FALSE	FALSE	FALSE	ErKzEg	0.0225	0.4169	outcome	TRUE	reported	textfile	0.00221745	exposure	TRUE	1.15e-08	inferred	AUUMiF	textfile	2	TRUE	NA
rs2379120	A	T	A	T	-0.0140538	0.0211	0.289396	0.2799	FALSE	TRUE	FALSE	ErKzEg	0.0234	0.3671	outcome	TRUE	reported	textfile	0.00210983	exposure	TRUE	2.72e-11	inferred	AUUMiF	textfile	2	TRUE	NA
rs241812	A	G	A	G	0.0114458	0.0158	0.308808	0.6998	FALSE	FALSE	FALSE	ErKzEg	0.0217	0.4672	outcome	TRUE	reported	textfile	0.00204902	exposure	TRUE	2.32e-08	inferred	AUUMiF	textfile	2	TRUE	NA
rs2576159	A	T	A	T	0.0113432	0.0228	0.319951	0.3255	FALSE	TRUE	FALSE	ErKzEg	0.0202	0.2589	outcome	TRUE	reported	textfile	0.00202866	exposure	TRUE	2.25e-08	inferred	AUUMiF	textfile	2	TRUE	NA
rs2648308	T	C	T	C	0.011933	-0.0157	0.400296	0.4132	FALSE	FALSE	FALSE	ErKzEg	0.0193	0.4161	outcome	TRUE	reported	textfile	0.00193119	exposure	TRUE	6.45e-10	inferred	AUUMiF	textfile	2	TRUE	NA
rs2648876	A	G	A	G	0.0113812	-0.0306	0.379478	0.3677	FALSE	FALSE	FALSE	ErKzEg	0.0198	0.1222	outcome	TRUE	reported	textfile	0.00195259	exposure	TRUE	5.58e-09	inferred	AUUMiF	textfile	2	TRUE	NA
rs2769703	G	A	G	A	0.0229717	-0.0415	0.275787	0.2611	FALSE	FALSE	FALSE	ErKzEg	0.0221	0.06027	outcome	TRUE	reported	textfile	0.00212481	exposure	TRUE	3.05e-27	inferred	AUUMiF	textfile	2	TRUE	NA
rs2823270	A	G	A	G	-0.0224343	-0.0065	0.299601	0.7055	FALSE	FALSE	FALSE	ErKzEg	0.0207	0.7545	outcome	TRUE	reported	textfile	0.00206685	exposure	TRUE	1.9e-27	inferred	AUUMiF	textfile	2	TRUE	NA
rs2834287	A	G	A	G	-0.0180593	-0.0087	0.183766	0.8176	FALSE	FALSE	FALSE	ErKzEg	0.025	0.7267	outcome	TRUE	reported	textfile	0.00247273	exposure	TRUE	2.81e-13	inferred	AUUMiF	textfile	2	TRUE	NA
rs2835435	C	T	C	T	-0.0223097	-0.0202	0.222433	0.7755	FALSE	FALSE	FALSE	ErKzEg	0.0247	0.4124	outcome	TRUE	reported	textfile	0.0023076	exposure	TRUE	4.13e-22	inferred	AUUMiF	textfile	2	TRUE	NA
rs2854194	T	G	T	G	-0.0129095	0.0347	0.396106	0.4028	FALSE	FALSE	FALSE	ErKzEg	0.0199	0.08092	outcome	TRUE	reported	textfile	0.00193449	exposure	TRUE	2.5e-11	inferred	AUUMiF	textfile	2	TRUE	NA
rs2859337	A	G	A	G	-0.0155795	-0.0278	0.247248	0.2586	FALSE	FALSE	FALSE	ErKzEg	0.0242	0.2517	outcome	TRUE	reported	textfile	0.00220622	exposure	TRUE	1.65e-12	inferred	AUUMiF	textfile	2	TRUE	NA
rs28678867	A	G	A	G	0.0133017	-0.0134	0.255093	0.2629	FALSE	FALSE	FALSE	ErKzEg	0.0221	0.5455	outcome	TRUE	reported	textfile	0.00217089	exposure	TRUE	8.94e-10	inferred	AUUMiF	textfile	2	TRUE	NA
rs2870238	C	T	C	T	0.0199067	0.0315	0.4968	0.5109	FALSE	FALSE	FALSE	ErKzEg	0.0191	0.09971	outcome	TRUE	reported	textfile	0.00189206	exposure	TRUE	6.9e-26	inferred	AUUMiF	textfile	2	TRUE	NA
rs2923956	G	C	G	C	0.0119092	-0.0141	0.490676	0.4902	FALSE	TRUE	TRUE	ErKzEg	0.0192	0.4601	outcome	TRUE	reported	textfile	0.00189493	exposure	TRUE	3.28e-10	inferred	AUUMiF	textfile	2	FALSE	NA
rs2934849	T	C	T	C	-0.0123863	-0.0032	0.368916	0.3665	FALSE	FALSE	FALSE	ErKzEg	0.0228	0.8888	outcome	TRUE	reported	textfile	0.0019593	exposure	TRUE	2.59e-10	inferred	AUUMiF	textfile	2	TRUE	NA
rs2943637	A	C	A	C	0.0110023	0.0149	0.489768	0.5154	FALSE	FALSE	FALSE	ErKzEg	0.0192	0.4386	outcome	TRUE	reported	textfile	0.00189347	exposure	TRUE	6.22e-09	inferred	AUUMiF	textfile	2	TRUE	NA
rs30000	G	A	G	A	0.014538	0.0054	0.25534	0.2615	FALSE	FALSE	FALSE	ErKzEg	0.0221	0.8056	outcome	TRUE	reported	textfile	0.00228314	exposure	TRUE	1.92e-10	inferred	AUUMiF	textfile	2	TRUE	NA
rs304368	T	G	T	G	-0.0117654	-0.001	0.332373	0.7522	FALSE	FALSE	FALSE	ErKzEg	0.0248	0.9663	outcome	TRUE	reported	textfile	0.00204399	exposure	TRUE	8.61e-09	inferred	AUUMiF	textfile	2	TRUE	NA
rs3088308	A	T	A	T	-0.0222047	-0.0003	0.0676798	0.0692	FALSE	TRUE	FALSE	ErKzEg	0.0395	0.9935	outcome	TRUE	reported	textfile	0.00376574	exposure	TRUE	3.71e-09	inferred	AUUMiF	textfile	2	TRUE	NA
rs3184504	T	C	T	C	-0.0493373	0.0588	0.4818	0.4668	FALSE	FALSE	FALSE	ErKzEg	0.0194	0.002459	outcome	TRUE	reported	textfile	0.00189018	exposure	TRUE	3.47e-150	inferred	AUUMiF	textfile	2	TRUE	NA
rs34130368	G	T	G	T	-0.0181672	0.0532	0.115091	0.8845	FALSE	FALSE	FALSE	ErKzEg	0.034	0.1177	outcome	TRUE	reported	textfile	0.0029659	exposure	TRUE	9.05e-10	inferred	AUUMiF	textfile	2	TRUE	NA
rs34773350	C	T	C	T	0.0271144	-0.0181	0.139147	0.8557	FALSE	FALSE	FALSE	ErKzEg	0.0278	0.5154	outcome	TRUE	reported	textfile	0.00273313	exposure	TRUE	3.39e-23	inferred	AUUMiF	textfile	2	TRUE	NA
rs35124400	C	T	C	T	0.0226088	-0.0185	0.371238	0.6345	FALSE	FALSE	FALSE	ErKzEg	0.02	0.3543	outcome	TRUE	reported	textfile	0.00195995	exposure	TRUE	8.75e-31	inferred	AUUMiF	textfile	2	TRUE	NA
rs351978	A	G	A	G	0.0204608	-0.0364	0.418943	0.4352	FALSE	FALSE	FALSE	ErKzEg	0.0229	0.1124	outcome	TRUE	reported	textfile	0.00194444	exposure	TRUE	6.79e-26	inferred	AUUMiF	textfile	2	TRUE	NA
rs35240997	A	G	A	G	-0.025193	0.0269	0.214246	0.7798	FALSE	FALSE	FALSE	ErKzEg	0.023	0.2422	outcome	TRUE	reported	textfile	0.00230809	exposure	TRUE	9.76e-28	inferred	AUUMiF	textfile	2	TRUE	NA
rs35277578	G	A	G	A	0.0225299	0.0736	0.0962743	0.1187	FALSE	FALSE	FALSE	ErKzEg	0.0303	0.01506	outcome	TRUE	reported	textfile	0.00321602	exposure	TRUE	2.46e-12	inferred	AUUMiF	textfile	2	TRUE	NA
rs357273	A	G	A	G	-0.0165469	-0.0069	0.159975	0.835	FALSE	FALSE	FALSE	ErKzEg	0.0263	0.7926	outcome	TRUE	reported	textfile	0.00257832	exposure	TRUE	1.38e-10	inferred	AUUMiF	textfile	2	TRUE	NA
rs35736498	C	T	C	T	0.0125965	0.0179	0.456954	0.5449	FALSE	FALSE	FALSE	ErKzEg	0.0249	0.4736	outcome	TRUE	reported	textfile	0.00190194	exposure	TRUE	3.52e-11	inferred	AUUMiF	textfile	2	TRUE	NA
rs3741414	C	T	C	T	0.0147308	-0.0044	0.243472	0.7539	FALSE	FALSE	FALSE	ErKzEg	0.0226	0.8454	outcome	TRUE	reported	textfile	0.00220306	exposure	TRUE	2.29e-11	inferred	AUUMiF	textfile	2	TRUE	NA
rs3745471	C	T	C	T	0.0201409	-0.0438	0.0836553	0.9073	FALSE	FALSE	FALSE	ErKzEg	0.0364	0.228	outcome	TRUE	reported	textfile	0.00342283	exposure	TRUE	4e-09	inferred	AUUMiF	textfile	2	TRUE	NA
rs3754140	T	C	T	C	0.0313806	0.0001	0.261894	0.7456	FALSE	FALSE	FALSE	ErKzEg	0.022	0.9966	outcome	TRUE	reported	textfile	0.00214874	exposure	TRUE	2.64e-48	inferred	AUUMiF	textfile	2	TRUE	NA
rs3790082	G	A	G	A	0.0106301	0.0167	0.495994	0.5151	FALSE	FALSE	FALSE	ErKzEg	0.0189	0.3775	outcome	TRUE	reported	textfile	0.00189223	exposure	TRUE	1.93e-08	inferred	AUUMiF	textfile	2	TRUE	NA
rs3791995	C	G	C	G	-0.0150332	0.0128	0.331599	0.3352	FALSE	TRUE	FALSE	ErKzEg	0.0201	0.5247	outcome	TRUE	reported	textfile	0.00202184	exposure	TRUE	1.04e-13	inferred	AUUMiF	textfile	2	TRUE	NA
rs38796	G	C	G	C	0.0122337	0.0265	0.468687	0.4741	FALSE	TRUE	TRUE	ErKzEg	0.0192	0.1681	outcome	TRUE	reported	textfile	0.00189832	exposure	TRUE	1.16e-10	inferred	AUUMiF	textfile	2	FALSE	NA
rs41278174	G	A	G	A	0.0430003	-0.0263	0.0272317	0.9785	FALSE	FALSE	FALSE	ErKzEg	0.0852	0.7574	outcome	TRUE	reported	textfile	0.00580861	exposure	TRUE	1.33e-13	inferred	AUUMiF	textfile	2	TRUE	NA
rs41307428	C	T	C	T	0.0588728	-0.0515	0.0174282	0.9387	FALSE	FALSE	FALSE	ErKzEg	0.0573	0.3685	outcome	TRUE	reported	textfile	0.00728144	exposure	TRUE	6.2e-16	inferred	AUUMiF	textfile	2	TRUE	NA
rs4298676	G	A	G	A	0.010679	0.0377	0.483436	0.4711	FALSE	FALSE	FALSE	ErKzEg	0.0208	0.07033	outcome	TRUE	reported	textfile	0.0019132	exposure	TRUE	2.38e-08	inferred	AUUMiF	textfile	2	TRUE	NA
rs4365213	T	C	T	C	-0.0180998	0.034	0.449625	0.5551	FALSE	FALSE	FALSE	ErKzEg	0.0191	0.07533	outcome	TRUE	reported	textfile	0.0019025	exposure	TRUE	1.84e-21	inferred	AUUMiF	textfile	2	TRUE	NA
rs4521758	C	T	C	T	0.0184503	-0.0531	0.102437	0.8891	FALSE	FALSE	FALSE	ErKzEg	0.0309	0.08593	outcome	TRUE	reported	textfile	0.0031211	exposure	TRUE	3.39e-09	inferred	AUUMiF	textfile	2	TRUE	NA
rs4544423	T	G	T	G	0.0110407	-0.007	0.407289	0.3973	FALSE	FALSE	FALSE	ErKzEg	0.0193	0.7172	outcome	TRUE	reported	textfile	0.00192793	exposure	TRUE	1.02e-08	inferred	AUUMiF	textfile	2	TRUE	NA
rs4660253	C	T	C	T	-0.0162238	-0.0118	0.383051	0.3811	FALSE	FALSE	FALSE	ErKzEg	0.02	0.5549	outcome	TRUE	reported	textfile	0.00198675	exposure	TRUE	3.19e-16	inferred	AUUMiF	textfile	2	TRUE	NA
rs4665390	C	T	C	T	0.0167061	0.0144	0.257084	0.7373	FALSE	FALSE	FALSE	ErKzEg	0.0226	0.5243	outcome	TRUE	reported	textfile	0.00216359	exposure	TRUE	1.15e-14	inferred	AUUMiF	textfile	2	TRUE	NA
rs4674326	T	C	T	C	-0.016484	-0.0184	0.485469	0.5251	FALSE	FALSE	FALSE	ErKzEg	0.0189	0.3314	outcome	TRUE	reported	textfile	0.00189296	exposure	TRUE	3.09e-18	inferred	AUUMiF	textfile	2	TRUE	NA
rs4677156	A	T	A	T	-0.0124112	0.0254	0.231707	0.2238	FALSE	TRUE	FALSE	ErKzEg	0.0235	0.2794	outcome	TRUE	reported	textfile	0.0022632	exposure	TRUE	4.16e-08	inferred	AUUMiF	textfile	2	TRUE	NA
rs4715354	G	A	G	A	0.0158194	-0.0263	0.486186	0.5106	FALSE	FALSE	FALSE	ErKzEg	0.0193	0.1723	outcome	TRUE	reported	textfile	0.00189358	exposure	TRUE	6.59e-17	inferred	AUUMiF	textfile	2	TRUE	NA
rs4745984	C	A	C	A	0.0176435	-0.014	0.103356	0.8856	FALSE	FALSE	FALSE	ErKzEg	0.0317	0.6598	outcome	TRUE	reported	textfile	0.0031268	exposure	TRUE	1.67e-08	inferred	AUUMiF	textfile	2	TRUE	NA
rs4833453	C	T	C	T	0.0163847	-0.036	0.172039	0.1589	FALSE	FALSE	FALSE	ErKzEg	0.0286	0.2093	outcome	TRUE	reported	textfile	0.00252855	exposure	TRUE	9.18e-11	inferred	AUUMiF	textfile	2	TRUE	NA
rs4883565	T	C	T	C	0.0141184	0.0391	0.2286	0.765	FALSE	FALSE	FALSE	ErKzEg	0.0263	0.1366	outcome	TRUE	reported	textfile	0.00225614	exposure	TRUE	3.91e-10	inferred	AUUMiF	textfile	2	TRUE	NA
rs4886755	A	G	A	G	-0.0266836	-0.0009	0.487865	0.495	FALSE	FALSE	FALSE	ErKzEg	0.0188	0.9633	outcome	TRUE	reported	textfile	0.00189188	exposure	TRUE	3.57e-45	inferred	AUUMiF	textfile	2	TRUE	NA
rs4976647	A	C	A	C	0.0173768	0.0011	0.331529	0.645	FALSE	FALSE	FALSE	ErKzEg	0.0205	0.9575	outcome	TRUE	reported	textfile	0.0020119	exposure	TRUE	5.77e-18	inferred	AUUMiF	textfile	2	TRUE	NA
rs4979080	T	C	T	C	-0.0144315	0.0038	0.300097	0.6972	FALSE	FALSE	FALSE	ErKzEg	0.0217	0.8595	outcome	TRUE	reported	textfile	0.00207593	exposure	TRUE	3.61e-12	inferred	AUUMiF	textfile	2	TRUE	NA
rs4986080	G	A	G	A	0.011959	-0.029	0.288848	0.3152	FALSE	FALSE	FALSE	ErKzEg	0.0367	0.4292	outcome	TRUE	reported	textfile	0.00209574	exposure	TRUE	1.15e-08	inferred	AUUMiF	textfile	2	TRUE	NA
rs551118	C	G	C	G	-0.0350175	-0.0237	0.422018	0.4119	FALSE	TRUE	TRUE	ErKzEg	0.02	0.2374	outcome	TRUE	reported	textfile	0.00194627	exposure	TRUE	2.25e-72	inferred	AUUMiF	textfile	2	FALSE	NA
rs554019	C	T	C	T	-0.0167749	0.0084	0.420264	0.5725	FALSE	FALSE	FALSE	ErKzEg	0.0191	0.6618	outcome	TRUE	reported	textfile	0.00192122	exposure	TRUE	2.52e-18	inferred	AUUMiF	textfile	2	TRUE	NA
rs55639123	A	G	A	G	0.0125748	-0.0335	0.237163	0.7829	FALSE	FALSE	FALSE	ErKzEg	0.023	0.1459	outcome	TRUE	reported	textfile	0.00224564	exposure	TRUE	2.15e-08	inferred	AUUMiF	textfile	2	TRUE	NA
rs55731973	G	T	G	T	-0.0173659	0.0166	0.285641	0.3056	FALSE	FALSE	FALSE	ErKzEg	0.0216	0.4437	outcome	TRUE	reported	textfile	0.00209965	exposure	TRUE	1.33e-16	inferred	AUUMiF	textfile	2	TRUE	NA
rs55852563	C	G	C	G	0.0149715	0.032	0.400395	0.4088	FALSE	TRUE	FALSE	ErKzEg	0.0194	0.09862	outcome	TRUE	reported	textfile	0.00192858	exposure	TRUE	8.3e-15	inferred	AUUMiF	textfile	2	TRUE	NA
rs55913146	T	C	T	C	-0.0133856	-0.0205	0.266353	0.7379	FALSE	FALSE	FALSE	ErKzEg	0.0228	0.369	outcome	TRUE	reported	textfile	0.00214695	exposure	TRUE	4.53e-10	inferred	AUUMiF	textfile	2	TRUE	NA
rs55918235	T	C	T	C	0.0199432	0.0138	0.140074	0.8658	FALSE	FALSE	FALSE	ErKzEg	0.029	0.6332	outcome	TRUE	reported	textfile	0.00273668	exposure	TRUE	3.16e-13	inferred	AUUMiF	textfile	2	TRUE	NA
rs559406	G	T	G	T	-0.0146829	-0.015	0.450815	0.4562	FALSE	FALSE	FALSE	ErKzEg	0.0192	0.4337	outcome	TRUE	reported	textfile	0.00190061	exposure	TRUE	1.12e-14	inferred	AUUMiF	textfile	2	TRUE	NA
rs55944055	A	G	A	G	0.0327195	-0.0737	0.0473516	0.9502	FALSE	FALSE	FALSE	ErKzEg	0.0465	0.1132	outcome	TRUE	reported	textfile	0.00445609	exposure	TRUE	2.09e-13	inferred	AUUMiF	textfile	2	TRUE	NA
rs56011044	C	T	C	T	-0.027366	0.0273	0.0966081	0.8796	FALSE	FALSE	FALSE	ErKzEg	0.0321	0.3962	outcome	TRUE	reported	textfile	0.00323716	exposure	TRUE	2.82e-17	inferred	AUUMiF	textfile	2	TRUE	NA
rs56199187	C	T	C	T	0.0241538	-0.0151	0.117568	0.8732	FALSE	FALSE	FALSE	ErKzEg	0.0339	0.6561	outcome	TRUE	reported	textfile	0.00293066	exposure	TRUE	1.7e-16	inferred	AUUMiF	textfile	2	TRUE	NA
rs56262900	G	A	G	A	0.0221143	-0.0189	0.101626	0.9099	FALSE	FALSE	FALSE	ErKzEg	0.0359	0.5983	outcome	TRUE	reported	textfile	0.00313885	exposure	TRUE	1.85e-12	inferred	AUUMiF	textfile	2	TRUE	NA
rs56945899	G	A	G	A	-0.0581324	0.0152	0.0210314	0.9728	FALSE	FALSE	FALSE	ErKzEg	0.0697	0.8272	outcome	TRUE	reported	textfile	0.00662148	exposure	TRUE	1.64e-18	inferred	AUUMiF	textfile	2	TRUE	NA
rs57575542	C	G	C	G	0.0124662	0.0205	0.354374	0.3811	FALSE	TRUE	FALSE	ErKzEg	0.0195	0.2926	outcome	TRUE	reported	textfile	0.00197451	exposure	TRUE	2.73e-10	inferred	AUUMiF	textfile	2	TRUE	NA
rs59913237	T	A	T	A	0.01746	-0.0133	0.422244	0.4141	FALSE	TRUE	TRUE	ErKzEg	0.0193	0.4923	outcome	TRUE	reported	textfile	0.00192269	exposure	TRUE	1.08e-19	inferred	AUUMiF	textfile	2	FALSE	NA
rs60545357	A	C	A	C	-0.0146827	-0.0298	0.173687	0.8263	FALSE	FALSE	FALSE	ErKzEg	0.0251	0.2339	outcome	TRUE	reported	textfile	0.00250045	exposure	TRUE	4.31e-09	inferred	AUUMiF	textfile	2	TRUE	NA
rs60639710	G	T	G	T	0.010916	0.027	0.366444	0.3564	FALSE	FALSE	FALSE	ErKzEg	0.0204	0.1856	outcome	TRUE	reported	textfile	0.00196488	exposure	TRUE	2.77e-08	inferred	AUUMiF	textfile	2	TRUE	NA
rs61557287	A	G	A	G	-0.017343	-0.06	0.157039	0.837	FALSE	FALSE	FALSE	ErKzEg	0.0268	0.02522	outcome	TRUE	reported	textfile	0.00261213	exposure	TRUE	3.15e-11	inferred	AUUMiF	textfile	2	TRUE	NA
rs616111	C	G	C	G	0.0119056	-0.0305	0.418822	0.4137	FALSE	TRUE	FALSE	ErKzEg	0.0199	0.124	outcome	TRUE	reported	textfile	0.0019501	exposure	TRUE	1.03e-09	inferred	AUUMiF	textfile	2	TRUE	NA
rs61739556	G	C	G	C	-0.140479	-0.0574	0.0143326	0.0149	FALSE	TRUE	FALSE	ErKzEg	0.1095	0.6	outcome	TRUE	reported	textfile	0.00847701	exposure	TRUE	1.12e-61	inferred	AUUMiF	textfile	2	TRUE	NA
rs61750953	C	T	C	T	-0.0726216	-0.1645	0.0150981	0.9772	FALSE	FALSE	FALSE	ErKzEg	0.0925	0.07534	outcome	TRUE	reported	textfile	0.00775782	exposure	TRUE	7.89e-21	inferred	AUUMiF	textfile	2	TRUE	NA
rs61758304	G	A	G	A	0.0291429	-0.0614	0.0342279	0.9657	FALSE	FALSE	FALSE	ErKzEg	0.0616	0.3186	outcome	TRUE	reported	textfile	0.00519805	exposure	TRUE	2.06e-08	inferred	AUUMiF	textfile	2	TRUE	NA
rs61854735	T	A	T	A	0.0172373	-0.0125	0.167319	0.165	FALSE	TRUE	FALSE	ErKzEg	0.0262	0.6335	outcome	TRUE	reported	textfile	0.00254565	exposure	TRUE	1.28e-11	inferred	AUUMiF	textfile	2	TRUE	NA
rs62051120	T	A	T	A	-0.0234092	-0.0421	0.0871896	0.095	FALSE	TRUE	FALSE	ErKzEg	0.0351	0.2308	outcome	TRUE	reported	textfile	0.00337422	exposure	TRUE	3.99e-12	inferred	AUUMiF	textfile	2	TRUE	NA
rs62344826	G	A	G	A	0.0195154	-0.0119	0.0897662	0.91	FALSE	FALSE	FALSE	ErKzEg	0.0349	0.7336	outcome	TRUE	reported	textfile	0.00332793	exposure	TRUE	4.52e-09	inferred	AUUMiF	textfile	2	TRUE	NA
rs636202	T	C	T	C	-0.0124528	-0.0002	0.478885	0.478	FALSE	FALSE	FALSE	ErKzEg	0.0196	0.9921	outcome	TRUE	reported	textfile	0.00189613	exposure	TRUE	5.12e-11	inferred	AUUMiF	textfile	2	TRUE	NA
rs6428637	A	G	A	G	0.0105511	-0.0037	0.421206	0.5794	FALSE	FALSE	FALSE	ErKzEg	0.0197	0.8518	outcome	TRUE	reported	textfile	0.00191858	exposure	TRUE	3.81e-08	inferred	AUUMiF	textfile	2	TRUE	NA
rs6445972	C	T	C	T	0.014294	-0.0205	0.299512	0.2953	FALSE	FALSE	FALSE	ErKzEg	0.0208	0.3255	outcome	TRUE	reported	textfile	0.00206781	exposure	TRUE	4.76e-12	inferred	AUUMiF	textfile	2	TRUE	NA
rs646407	T	G	T	G	-0.011958	-0.017	0.246435	0.7484	FALSE	FALSE	FALSE	ErKzEg	0.0229	0.4569	outcome	TRUE	reported	textfile	0.00219306	exposure	TRUE	4.96e-08	inferred	AUUMiF	textfile	2	TRUE	NA
rs6474401	T	C	T	C	-0.0204381	0.0003	0.387134	0.62	FALSE	FALSE	FALSE	ErKzEg	0.0198	0.9891	outcome	TRUE	reported	textfile	0.00194016	exposure	TRUE	6.01e-26	inferred	AUUMiF	textfile	2	TRUE	NA
rs6507878	T	C	T	C	-0.0171499	0.0029	0.447285	0.5461	FALSE	FALSE	FALSE	ErKzEg	0.0191	0.8797	outcome	TRUE	reported	textfile	0.001914	exposure	TRUE	3.24e-19	inferred	AUUMiF	textfile	2	TRUE	NA
rs66739581	T	C	T	C	0.0130662	-0.0033	0.252726	0.7303	FALSE	FALSE	FALSE	ErKzEg	0.0255	0.8955	outcome	TRUE	reported	textfile	0.00218058	exposure	TRUE	2.07e-09	inferred	AUUMiF	textfile	2	TRUE	NA
rs6687993	T	C	T	C	0.017098	-0.0654	0.139887	0.851	FALSE	FALSE	FALSE	ErKzEg	0.0292	0.02503	outcome	TRUE	reported	textfile	0.00274984	exposure	TRUE	5.04e-10	inferred	AUUMiF	textfile	2	TRUE	NA
rs6827412	G	A	G	A	-0.0128483	0.0145	0.389778	0.3937	FALSE	FALSE	FALSE	ErKzEg	0.0198	0.4633	outcome	TRUE	reported	textfile	0.00195059	exposure	TRUE	4.49e-11	inferred	AUUMiF	textfile	2	TRUE	NA
rs699048	G	T	G	T	-0.0118261	-0.0251	0.265752	0.2782	FALSE	FALSE	FALSE	ErKzEg	0.0223	0.2598	outcome	TRUE	reported	textfile	0.0021477	exposure	TRUE	3.66e-08	inferred	AUUMiF	textfile	2	TRUE	NA
rs7032549	G	A	G	A	0.0144433	-0.0324	0.414345	0.3993	FALSE	FALSE	FALSE	ErKzEg	0.0219	0.1396	outcome	TRUE	reported	textfile	0.00191937	exposure	TRUE	5.27e-14	inferred	AUUMiF	textfile	2	TRUE	NA
rs7181	G	A	G	A	0.0188781	0.0068	0.197994	0.8003	FALSE	FALSE	FALSE	ErKzEg	0.0254	0.7886	outcome	TRUE	reported	textfile	0.00238133	exposure	TRUE	2.24e-15	inferred	AUUMiF	textfile	2	TRUE	NA
rs72638978	T	C	T	C	0.0418578	-0.0293	0.0235196	0.9759	FALSE	FALSE	FALSE	ErKzEg	0.0939	0.7553	outcome	TRUE	reported	textfile	0.006311	exposure	TRUE	3.3e-11	inferred	AUUMiF	textfile	2	TRUE	NA
rs72698506	A	G	A	G	0.0141168	0.027	0.201113	0.811	FALSE	FALSE	FALSE	ErKzEg	0.0248	0.2757	outcome	TRUE	reported	textfile	0.00235713	exposure	TRUE	2.11e-09	inferred	AUUMiF	textfile	2	TRUE	NA
rs72711791	A	G	A	G	0.0221843	0.0223	0.0721379	0.9209	FALSE	FALSE	FALSE	ErKzEg	0.0411	0.5883	outcome	TRUE	reported	textfile	0.00375996	exposure	TRUE	3.63e-09	inferred	AUUMiF	textfile	2	TRUE	NA
rs72761903	T	C	T	C	-0.020863	0.0324	0.0952128	0.8932	FALSE	FALSE	FALSE	ErKzEg	0.0321	0.3123	outcome	TRUE	reported	textfile	0.00321863	exposure	TRUE	9.05e-11	inferred	AUUMiF	textfile	2	TRUE	NA
rs7285695	T	G	T	G	-0.0198035	0.0042	0.184994	0.8172	FALSE	FALSE	FALSE	ErKzEg	0.0253	0.869	outcome	TRUE	reported	textfile	0.00243698	exposure	TRUE	4.43e-16	inferred	AUUMiF	textfile	2	TRUE	NA
rs7291756	A	G	A	G	-0.0150302	0.0016	0.248581	0.7347	FALSE	FALSE	FALSE	ErKzEg	0.0218	0.9409	outcome	TRUE	reported	textfile	0.00218472	exposure	TRUE	6e-12	inferred	AUUMiF	textfile	2	TRUE	NA
rs72995678	G	C	G	C	0.0188315	0.0007	0.106193	0.1092	FALSE	TRUE	FALSE	ErKzEg	0.0311	0.9807	outcome	TRUE	reported	textfile	0.00308201	exposure	TRUE	9.95e-10	inferred	AUUMiF	textfile	2	TRUE	NA
rs73169671	C	A	C	A	-0.0210853	-0.0364	0.112679	0.877	FALSE	FALSE	FALSE	ErKzEg	0.0302	0.2278	outcome	TRUE	reported	textfile	0.00299619	exposure	TRUE	1.96e-12	inferred	AUUMiF	textfile	2	TRUE	NA
rs74035509	C	T	C	T	0.0197189	-0.126	0.0777347	0.9192	FALSE	FALSE	FALSE	ErKzEg	0.0414	0.002317	outcome	TRUE	reported	textfile	0.00355915	exposure	TRUE	3.02e-08	inferred	AUUMiF	textfile	2	TRUE	NA
rs74417235	A	G	A	G	0.0204098	-0.07	0.0956564	0.9011	FALSE	FALSE	FALSE	ErKzEg	0.0331	0.03454	outcome	TRUE	reported	textfile	0.00323223	exposure	TRUE	2.71e-10	inferred	AUUMiF	textfile	2	TRUE	NA
rs74626145	G	T	G	T	0.0169781	-0.002	0.107807	0.8967	FALSE	FALSE	FALSE	ErKzEg	0.0334	0.9531	outcome	TRUE	reported	textfile	0.00306445	exposure	TRUE	3.02e-08	inferred	AUUMiF	textfile	2	TRUE	NA
rs7525164	C	T	C	T	-0.0583756	-0.0731	0.0292273	0.9662	FALSE	FALSE	FALSE	ErKzEg	0.0603	0.2253	outcome	TRUE	reported	textfile	0.00567244	exposure	TRUE	7.73e-25	inferred	AUUMiF	textfile	2	TRUE	NA
rs752590	A	G	A	G	0.0246724	0.017	0.210954	0.7907	FALSE	FALSE	FALSE	ErKzEg	0.0242	0.4824	outcome	TRUE	reported	textfile	0.0023174	exposure	TRUE	1.81e-26	inferred	AUUMiF	textfile	2	TRUE	NA
rs75792643	C	T	C	T	0.0262222	0.0504	0.316043	0.6742	FALSE	FALSE	FALSE	ErKzEg	0.0261	0.05367	outcome	TRUE	reported	textfile	0.00203773	exposure	TRUE	6.78e-38	inferred	AUUMiF	textfile	2	TRUE	NA
rs7702189	G	A	G	A	-0.0122153	-0.0306	0.407243	0.4065	FALSE	FALSE	FALSE	ErKzEg	0.0205	0.1363	outcome	TRUE	reported	textfile	0.00193426	exposure	TRUE	2.7e-10	inferred	AUUMiF	textfile	2	TRUE	NA
rs77486408	C	A	C	A	-0.0274123	0.0161	0.0661811	0.94	FALSE	FALSE	FALSE	ErKzEg	0.0427	0.7059	outcome	TRUE	reported	textfile	0.003837	exposure	TRUE	9.05e-13	inferred	AUUMiF	textfile	2	TRUE	NA
rs7840279	T	C	T	C	0.0114058	0.0116	0.415832	0.5844	FALSE	FALSE	FALSE	ErKzEg	0.0201	0.564	outcome	TRUE	reported	textfile	0.00191793	exposure	TRUE	2.73e-09	inferred	AUUMiF	textfile	2	TRUE	NA
rs78839561	G	A	G	A	0.0108862	-0.0084	0.40601	0.6029	FALSE	FALSE	FALSE	ErKzEg	0.0204	0.6797	outcome	TRUE	reported	textfile	0.00195139	exposure	TRUE	2.42e-08	inferred	AUUMiF	textfile	2	TRUE	NA
rs7910217	G	A	G	A	0.0115115	-0.0384	0.322322	0.6825	FALSE	FALSE	FALSE	ErKzEg	0.0206	0.06229	outcome	TRUE	reported	textfile	0.00202365	exposure	TRUE	1.28e-08	inferred	AUUMiF	textfile	2	TRUE	NA
rs791270	A	G	A	G	-0.0171012	-0.0469	0.15172	0.1359	FALSE	FALSE	FALSE	ErKzEg	0.0297	0.1137	outcome	TRUE	reported	textfile	0.00264511	exposure	TRUE	1.01e-10	inferred	AUUMiF	textfile	2	TRUE	NA
rs797219	G	A	G	A	-0.011006	-0.0029	0.476606	0.4812	FALSE	FALSE	FALSE	ErKzEg	0.0193	0.8805	outcome	TRUE	reported	textfile	0.00190891	exposure	TRUE	8.14e-09	inferred	AUUMiF	textfile	2	TRUE	NA
rs8020977	T	G	T	G	0.0132613	-0.0123	0.468859	0.4712	FALSE	FALSE	FALSE	ErKzEg	0.0192	0.5212	outcome	TRUE	reported	textfile	0.0018965	exposure	TRUE	2.7e-12	inferred	AUUMiF	textfile	2	TRUE	NA
rs8042545	G	A	G	A	0.0154086	-0.0447	0.241476	0.7412	FALSE	FALSE	FALSE	ErKzEg	0.0218	0.03973	outcome	TRUE	reported	textfile	0.00221685	exposure	TRUE	3.64e-12	inferred	AUUMiF	textfile	2	TRUE	NA
rs8055187	A	T	A	T	-0.0165566	0.0321	0.488945	0.4719	FALSE	TRUE	TRUE	ErKzEg	0.0197	0.1027	outcome	TRUE	reported	textfile	0.00189498	exposure	TRUE	2.39e-18	inferred	AUUMiF	textfile	2	FALSE	NA
rs8072184	A	G	A	G	-0.0131187	0.0238	0.265522	0.2521	FALSE	FALSE	FALSE	ErKzEg	0.022	0.2801	outcome	TRUE	reported	textfile	0.00213815	exposure	TRUE	8.49e-10	inferred	AUUMiF	textfile	2	TRUE	NA
rs8138197	G	A	G	A	0.0209541	-0.004	0.471381	0.5158	FALSE	FALSE	FALSE	ErKzEg	0.0192	0.8349	outcome	TRUE	reported	textfile	0.00189664	exposure	TRUE	2.24e-28	inferred	AUUMiF	textfile	2	TRUE	NA
rs842050	T	G	T	G	-0.0118992	0.0297	0.340388	0.3343	FALSE	FALSE	FALSE	ErKzEg	0.0199	0.136	outcome	TRUE	reported	textfile	0.00199821	exposure	TRUE	2.6e-09	inferred	AUUMiF	textfile	2	TRUE	NA
rs863678	G	T	G	T	0.0193216	-0.017	0.356455	0.3594	FALSE	FALSE	FALSE	ErKzEg	0.021	0.4172	outcome	TRUE	reported	textfile	0.00202606	exposure	TRUE	1.48e-21	inferred	AUUMiF	textfile	2	TRUE	NA
rs868950	A	G	A	G	0.0162698	0.0077	0.465057	0.4761	FALSE	FALSE	FALSE	ErKzEg	0.0196	0.6952	outcome	TRUE	reported	textfile	0.00191024	exposure	TRUE	1.64e-17	inferred	AUUMiF	textfile	2	TRUE	NA
rs903065	A	C	A	C	-0.010767	0.0022	0.391995	0.361	FALSE	FALSE	FALSE	ErKzEg	0.0203	0.915	outcome	TRUE	reported	textfile	0.00195544	exposure	TRUE	3.67e-08	inferred	AUUMiF	textfile	2	TRUE	NA
rs9287360	C	T	C	T	0.0111437	-0.0042	0.311181	0.3199	FALSE	FALSE	FALSE	ErKzEg	0.0202	0.8353	outcome	TRUE	reported	textfile	0.00204044	exposure	TRUE	4.72e-08	inferred	AUUMiF	textfile	2	TRUE	NA
rs9327454	A	G	A	G	-0.0153554	-0.0391	0.182179	0.8147	FALSE	FALSE	FALSE	ErKzEg	0.026	0.1317	outcome	TRUE	reported	textfile	0.00246485	exposure	TRUE	4.67e-10	inferred	AUUMiF	textfile	2	TRUE	NA
rs9366197	C	T	C	T	0.0110197	0.0103	0.3379	0.6456	FALSE	FALSE	FALSE	ErKzEg	0.0212	0.6248	outcome	TRUE	reported	textfile	0.00200974	exposure	TRUE	4.18e-08	inferred	AUUMiF	textfile	2	TRUE	NA
rs9429088	T	A	T	A	-0.0194239	0.0224	0.434597	0.4521	FALSE	TRUE	TRUE	ErKzEg	0.0188	0.2341	outcome	TRUE	reported	textfile	0.00190779	exposure	TRUE	2.4e-24	inferred	AUUMiF	textfile	2	FALSE	NA
rs9645770	A	G	A	G	-0.0110849	0.0327	0.343323	0.3346	FALSE	FALSE	FALSE	ErKzEg	0.0208	0.1165	outcome	TRUE	reported	textfile	0.00201268	exposure	TRUE	3.64e-08	inferred	AUUMiF	textfile	2	TRUE	NA
rs9649959	A	G	A	G	-0.0147938	0.0114	0.345609	0.6661	FALSE	FALSE	FALSE	ErKzEg	0.0204	0.5761	outcome	TRUE	reported	textfile	0.00198972	exposure	TRUE	1.04e-13	inferred	AUUMiF	textfile	2	TRUE	NA
rs9686785	C	T	C	T	-0.0117415	-0.0091	0.437545	0.5814	FALSE	FALSE	FALSE	ErKzEg	0.0192	0.6361	outcome	TRUE	reported	textfile	0.00190967	exposure	TRUE	7.82e-10	inferred	AUUMiF	textfile	2	TRUE	NA
rs9771385	G	A	G	A	0.0190014	0.0473	0.397938	0.4011	FALSE	FALSE	FALSE	ErKzEg	0.0283	0.09466	outcome	TRUE	reported	textfile	0.00194048	exposure	TRUE	1.22e-22	inferred	AUUMiF	textfile	2	TRUE	NA
rs9810106	G	C	G	C	0.0104859	-0.0326	0.466715	0.4691	FALSE	TRUE	TRUE	ErKzEg	0.0193	0.09074	outcome	TRUE	reported	textfile	0.00189425	exposure	TRUE	3.1e-08	inferred	AUUMiF	textfile	2	FALSE	NA
rs9813210	G	A	G	A	-0.0141932	-0.0118	0.158374	0.8513	FALSE	FALSE	FALSE	ErKzEg	0.0274	0.6672	outcome	TRUE	reported	textfile	0.00259692	exposure	TRUE	4.62e-08	inferred	AUUMiF	textfile	2	TRUE	NA
rs9816588	C	A	C	A	0.02448	0.0058	0.0988863	0.9029	FALSE	FALSE	FALSE	ErKzEg	0.0335	0.8618	outcome	TRUE	reported	textfile	0.00317278	exposure	TRUE	1.2e-14	inferred	AUUMiF	textfile	2	TRUE	NA
rs9905274	T	C	T	C	-0.028746	0.0333	0.166362	0.1785	FALSE	FALSE	FALSE	ErKzEg	0.0263	0.2046	outcome	TRUE	reported	textfile	0.00255165	exposure	TRUE	1.94e-29	inferred	AUUMiF	textfile	2	TRUE	NA

## Sheet: phenoscanner result
	efo_id	association_id	pvalue	standard_error	beta_number	range	SNP	trait
1	EFO_0003958	36099131	2e-12	NA	NA	NA	rs10168349	sunburn
2	EFO_0004305	36506353	8e-205	NA	NA	NA	rs10168349	erythrocyte count
3	EFO_0004305	31580542	1e-36	0.005721	0.07229	[0.061-0.084]	rs10168349	erythrocyte count
4	EFO_0004305	22075708	4e-66	0.00373709	0.064196	[0.057-0.072]	rs10168349	erythrocyte count
5	EFO_0004305	93474539	4e-49	0.00421565	0.0621407	[0.054-0.07]	rs10168349	erythrocyte count
6	EFO_0004305	101445177	1e-117	0.00369977	0.0853339	[0.078-0.093]	rs10168349	erythrocyte count
7	EFO_0004305	101369971	1e-22	NA	0.0320267	NA	rs10168349	erythrocyte count
8	EFO_0004305	93535464	1e-184	0.0019	0.0557	[0.052-0.059]	rs10168349	erythrocyte count
9	EFO_0004305	119209706	4e-36	NA	NA	NA	rs10168349	erythrocyte count
10	EFO_0004348	64194865	2e-168	0.00379517	0.105019	[0.098-0.112]	rs10168349	hematocrit
11	EFO_0004348	129691472	5e-10	NA	0.344082	NA	rs10168349	hematocrit
12	EFO_0004348	119206430	5e-36	NA	NA	NA	rs10168349	hematocrit
13	EFO_0004348	31580909	3e-39	0.005704	0.07477	[0.064-0.086]	rs10168349	hematocrit
14	EFO_0004348	62630531	0	0.001946	0.075569	[0.072-0.079]	rs10168349	hematocrit
15	EFO_0004348	93471032	1e-52	0.00421742	0.0644262	[0.056-0.073]	rs10168349	hematocrit
16	EFO_0004348	62510884	3e-53	0.005064	0.077786	[0.068-0.088]	rs10168349	hematocrit
18	EFO_0004348	101370971	4e-29	NA	0.296007	NA	rs10168349	hematocrit
19	EFO_0004348	14002	4e-15	NA	0.19	[0.14-0.23]	rs10168349	hematocrit
20	EFO_0004509	62632356	3e-303	0.001947	0.072482	[0.069-0.076]	rs10168349	hemoglobin measurement
21	EFO_0004509	104325735	6e-12	NA	0.1225	NA	rs10168349	hemoglobin measurement
22	EFO_0004509	93468716	1e-44	0.00414285	0.0580388	[0.05-0.066]	rs10168349	hemoglobin measurement
23	EFO_0004509	119205575	3e-37	NA	NA	NA	rs10168349	hemoglobin measurement
24	EFO_0004509	64192261	2e-237	0.0032426	0.106778	[0.1-0.11]	rs10168349	hemoglobin measurement
25	EFO_0004509	62510785	3e-48	0.004967	0.072526	[0.063-0.082]	rs10168349	hemoglobin measurement
26	EFO_0004509	104325807	2e-17	NA	0.1021	NA	rs10168349	hemoglobin measurement
27	EFO_0004509	93510024	8e-201	0.0018	0.0545	[0.051-0.058]	rs10168349	hemoglobin measurement
28	EFO_0004509	101370740	1e-28	NA	0.101896	NA	rs10168349	hemoglobin measurement
29	EFO_0004509	61935598	2e-182	NA	0.066	NA	rs10168349	hemoglobin measurement
30	EFO_0004509	31580786	3e-32	0.005705	0.06749	[0.056-0.079]	rs10168349	hemoglobin measurement
31	EFO_0006336	93503429	1e-09	0.0022	0.0135	[0.0092-0.0178]	rs10168349	diastolic blood pressure
32	EFO_0007978	62511561	3e-50	0.00495	0.073815	[0.064-0.084]	rs10168349	red blood cell density measurement
33	EFO_0007978	62741668	2e-236	0.001949	0.064	[0.06-0.068]	rs10168349	red blood cell density measurement
34	EFO_0007978	62502539	1e-283	NA	NA	NA	rs10168349	red blood cell density measurement
35	EFO_0004305	101446157	3e-147	0.0024313	0.0628705	[0.058-0.068]	rs10265221	erythrocyte count
36	EFO_0004348	64195602	2e-194	0.00243713	0.0725399	[0.068-0.077]	rs10265221	hematocrit
37	EFO_0004509	64193018	9e-177	0.00243904	0.0691773	[0.064-0.074]	rs10265221	hemoglobin measurement
38	EFO_0004509	62426423	3e-222	NA	NA	NA	rs10265221	hemoglobin measurement
39	EFO_0004518	93547581	3e-122	0.002	0.0481	[0.044-0.052]	rs10265221	creatinine measurement
40	EFO_0004518	106392201	2e-33	0.00447396	0.0539179	[0.045-0.063]	rs10265221	creatinine measurement
41	EFO_0004518	100320537	8e-11	NA	0.07	[0.05-0.09]	rs10265221	creatinine measurement
42	EFO_0004518	96793962	5e-16	NA	8.12	NA	rs10265221	creatinine measurement
43	EFO_0005208	41203675	2e-26	0.124	0.847	[0.6-1.09]	rs10265221	glomerular filtration rate
44	EFO_0005208	47759760	7e-46	0.058	0.829	[0.72-0.94]	rs10265221	glomerular filtration rate
45	EFO_0005208	17401164	7e-11	0.146	0.963	[0.68-1.25]	rs10265221	glomerular filtration rate
48	EFO_0004305	22076044	1e-17	0.00358264	0.0305591	[0.024-0.038]	rs1050338	erythrocyte count
49	EFO_0004348	64195532	7e-10	0.00221704	0.0136841	[0.0093-0.018]	rs1050338	hematocrit
50	EFO_0004305	36506880	2e-22	NA	NA	NA	rs1075871	erythrocyte count
51	EFO_0004305	93535564	4e-18	0.002	0.0175	[0.014-0.021]	rs1075871	erythrocyte count
52	EFO_0004305	101445493	2e-24	0.00221113	0.0225292	[0.018-0.027]	rs1075871	erythrocyte count
53	EFO_0004348	93517266	5e-17	0.0019	0.0162	[0.012-0.02]	rs1075871	hematocrit
54	EFO_0004348	64195105	8e-25	0.00221715	0.0228169	[0.018-0.027]	rs1075871	hematocrit
55	EFO_0004509	64192499	4e-24	0.00221879	0.0224617	[0.018-0.027]	rs1075871	hemoglobin measurement
56	EFO_0004305	93536679	5e-15	0.0019	0.0152	[0.011-0.019]	rs1077835	erythrocyte count
57	EFO_0004348	93518126	2e-13	0.0019	0.0138	[0.01-0.018]	rs1077835	hematocrit
58	EFO_0004509	93511049	2e-16	0.0018	0.0151	[0.012-0.019]	rs1077835	hemoglobin measurement
59	EFO_0004529	96163884	8e-107	0.00462899	0.101625	[0.093-0.111]	rs1077835	lipid measurement
60	EFO_0004530	102700836	3e-85	NA	NA	NA	rs1077835	triglyceride measurement
61	EFO_0004530	96169531	6e-278	0.0048675	0.173404	[0.16-0.18]	rs1077835	triglyceride measurement
62	EFO_0004530	52488745	1e-10	NA	0.0759975	NA	rs1077835	triglyceride measurement
63	EFO_0004530	56275222	3e-86	0.00240881	0.0473972	[0.043-0.052]	rs1077835	triglyceride measurement
64	EFO_0004530	14980388	2e-14	0.008	0.059	[0.043-0.075]	rs1077835	triglyceride measurement
65	EFO_0004530	35847743	3e-21	NA	0.048	NA	rs1077835	triglyceride measurement
66	EFO_0004530	101333334	2e-193	NA	NA	NA	rs1077835	triglyceride measurement
67	EFO_0004530	101334152	3e-17	0.00466825	0.0405788	[0.031-0.05]	rs1077835	triglyceride measurement
68	EFO_0004530	96165677	6e-293	0.00489072	0.178899	[0.17-0.19]	rs1077835	triglyceride measurement
69	EFO_0004530	117711100	4e-123	0.0025451	0.06	[0.055-0.065]	rs1077835	triglyceride measurement
70	EFO_0004530	80056735	3e-12	0.003	0.021	[0.015-0.027]	rs1077835	triglyceride measurement
71	EFO_0004530	47266385	3e-09	0.00411086	0.0244635	[0.016-0.033]	rs1077835	triglyceride measurement
72	EFO_0004530	101335837	1e-103	0.00166294	0.0447226	[0.041-0.048]	rs1077835	triglyceride measurement
73	EFO_0004530	35847748	6e-28	NA	0.048	NA	rs1077835	triglyceride measurement
75	EFO_0004574	102360594	3e-48	0.206	3.01	[2.61-3.41]	rs1077835	total cholesterol measurement
76	EFO_0004574	101345742	4e-53	0.00390075	0.0633784	[0.056-0.071]	rs1077835	total cholesterol measurement
77	EFO_0004574	35852360	1e-37	NA	0.063	NA	rs1077835	total cholesterol measurement
78	EFO_0004574	96225178	1e-57	0.00459502	0.073565	[0.065-0.083]	rs1077835	total cholesterol measurement
79	EFO_0004574	35852350	1e-31	NA	0.066	NA	rs1077835	total cholesterol measurement
80	EFO_0004611	96169531	6e-278	0.0048675	0.173404	[0.16-0.18]	rs1077835	low density lipoprotein cholesterol measurement
81	EFO_0004611	96185481	4e-121	0.00481016	0.112559	[0.1-0.12]	rs1077835	low density lipoprotein cholesterol measurement
82	EFO_0004611	96166698	4e-135	0.00499638	0.123634	[0.11-0.13]	rs1077835	low density lipoprotein cholesterol measurement
83	EFO_0004611	96187738	3e-163	0.00480387	0.13083	[0.12-0.14]	rs1077835	low density lipoprotein cholesterol measurement
84	EFO_0004612	96161959	1e-39	0.00461337	0.0608126	[0.052-0.07]	rs1077835	high density lipoprotein cholesterol measurement
85	EFO_0004612	96165677	6e-293	0.00489072	0.178899	[0.17-0.19]	rs1077835	high density lipoprotein cholesterol measurement
86	EFO_0004612	102361546	4e-158	0.073	1.97	[1.83-2.11]	rs1077835	high density lipoprotein cholesterol measurement
87	EFO_0004612	33932	2e-14	0.02	0.17	[0.13-0.21]	rs1077835	high density lipoprotein cholesterol measurement
88	EFO_0004612	96183534	4e-112	0.00473228	0.106515	[0.097-0.116]	rs1077835	high density lipoprotein cholesterol measurement
89	EFO_0004612	96164728	1e-110	0.00465941	0.104117	[0.095-0.113]	rs1077835	high density lipoprotein cholesterol measurement
90	EFO_0004612	96162473	1e-128	0.00481907	0.116332	[0.11-0.13]	rs1077835	high density lipoprotein cholesterol measurement
91	EFO_0004612	106410601	1e-88	0.0052744	0.105352	[0.095-0.116]	rs1077835	high density lipoprotein cholesterol measurement
92	EFO_0004612	47263653	5e-25	0.114468	1.18183	[0.96-1.41]	rs1077835	high density lipoprotein cholesterol measurement
93	EFO_0004612	93947054	9e-25	0.008	0.08	[0.064-0.096]	rs1077835	high density lipoprotein cholesterol measurement
94	EFO_0004612	35843118	1e-17	NA	0.116	NA	rs1077835	high density lipoprotein cholesterol measurement
95	EFO_0004612	35843123	1e-121	NA	0.094	NA	rs1077835	high density lipoprotein cholesterol measurement
97	EFO_0004612	96137137	1e-37	0.00468975	0.060085	[0.051-0.069]	rs1077835	high density lipoprotein cholesterol measurement
98	EFO_0004612	106385740	2e-30	0.00537368	0.0617312	[0.051-0.072]	rs1077835	high density lipoprotein cholesterol measurement
99	EFO_0004612	35843108	8e-101	NA	0.097	NA	rs1077835	high density lipoprotein cholesterol measurement
100	EFO_0004612	106407183	1e-200	0.00516218	0.207489	[0.2-0.22]	rs1077835	high density lipoprotein cholesterol measurement
101	EFO_0004612	96225178	1e-57	0.00459502	0.073565	[0.065-0.083]	rs1077835	high density lipoprotein cholesterol measurement
102	EFO_0004612	96166139	5e-127	0.00477212	0.114416	[0.11-0.12]	rs1077835	high density lipoprotein cholesterol measurement
103	EFO_0004612	96163884	8e-107	0.00462899	0.101625	[0.093-0.111]	rs1077835	high density lipoprotein cholesterol measurement
104	EFO_0004612	96164321	4e-111	0.00459477	0.1029	[0.094-0.112]	rs1077835	high density lipoprotein cholesterol measurement
105	EFO_0004612	106408822	1e-200	0.00505647	0.176985	[0.17-0.19]	rs1077835	high density lipoprotein cholesterol measurement
106	EFO_0004612	35843113	1e-09	NA	0.076	NA	rs1077835	high density lipoprotein cholesterol measurement
107	EFO_0004612	129422217	7e-10	0.01	0.09	[0.07-0.11]	rs1077835	high density lipoprotein cholesterol measurement
108	EFO_0004612	96148160	0	0.00437968	0.170824	[0.16-0.18]	rs1077835	high density lipoprotein cholesterol measurement
109	EFO_0004614	96134368	3e-152	0.00456356	0.119951	[0.11-0.13]	rs1077835	apolipoprotein a 1 measurement
110	EFO_0004614	106387820	2e-120	0.00523998	0.122429	[0.11-0.13]	rs1077835	apolipoprotein a 1 measurement
111	EFO_0004639	96178172	2e-251	0.00470918	0.15948	[0.15-0.17]	rs1077835	phospholipid measurement
112	EFO_0004639	96148160	0	0.00437968	0.170824	[0.16-0.18]	rs1077835	phospholipid measurement
113	EFO_0004639	96164728	1e-110	0.00465941	0.104117	[0.095-0.113]	rs1077835	phospholipid measurement
114	EFO_0004639	96196647	4e-180	0.00474434	0.135782	[0.13-0.15]	rs1077835	phospholipid measurement
115	EFO_0004639	96177820	9.99999998481684e-316	0.00466	0.176978	[0.17-0.19]	rs1077835	phospholipid measurement
116	EFO_0004732	96196647	4e-180	0.00474434	0.135782	[0.13-0.15]	rs1077835	lipoprotein measurement
117	EFO_0004732	106385124	1e-35	0.00538416	0.0671496	[0.057-0.078]	rs1077835	lipoprotein measurement
118	EFO_0004732	96196280	1e-44	0.00469989	0.0658316	[0.057-0.075]	rs1077835	lipoprotein measurement
119	EFO_0005110	96197558	4e-19	0.00473726	0.0423314	[0.033-0.052]	rs1077835	fatty acid measurement
120	EFO_0005110	96176562	2e-80	0.00479257	0.0910667	[0.082-0.1]	rs1077835	fatty acid measurement
121	EFO_0005110	96177171	7e-96	0.00480305	0.0998071	[0.09-0.109]	rs1077835	fatty acid measurement
122	EFO_0005680	96176909	9e-96	0.00487435	0.101209	[0.092-0.111]	rs1077835	omega-6 polyunsaturated fatty acid measurement
123	EFO_0005689	101338147	2e-43	NA	NA	NA	rs1077835	non-high density lipoprotein cholesterol measurement
124	EFO_0006807	96224275	9e-86	0.00490058	0.0961988	[0.087-0.106]	rs1077835	linoleic acid measurement
125	EFO_0007761	96222049	5e-159	0.00473936	0.12734	[0.12-0.14]	rs1077835	docosahexaenoic acid measurement
126	EFO_0008317	106400353	1e-200	0.00558892	0.207104	[0.2-0.22]	rs1077835	very low density lipoprotein cholesterol measurement
127	EFO_0008317	96212992	3e-40	0.00468378	0.06224	[0.053-0.071]	rs1077835	very low density lipoprotein cholesterol measurement
128	EFO_0008317	96190090	4e-18	0.00474706	0.0411538	[0.032-0.05]	rs1077835	very low density lipoprotein cholesterol measurement
129	EFO_0008317	96216093	9e-35	0.00472365	0.058111	[0.049-0.067]	rs1077835	very low density lipoprotein cholesterol measurement
130	EFO_0008317	96219313	4e-200	0.00501218	0.151296	[0.14-0.16]	rs1077835	very low density lipoprotein cholesterol measurement
131	EFO_0008317	96217900	1e-133	0.00498685	0.12267	[0.11-0.13]	rs1077835	very low density lipoprotein cholesterol measurement
132	EFO_0008317	96158529	5e-245	0.00496466	0.165985	[0.16-0.18]	rs1077835	very low density lipoprotein cholesterol measurement
133	EFO_0008317	96213686	1e-63	0.00495647	0.0835269	[0.074-0.093]	rs1077835	very low density lipoprotein cholesterol measurement
134	EFO_0008317	96212158	1e-45	0.00471444	0.0669234	[0.058-0.076]	rs1077835	very low density lipoprotein cholesterol measurement
135	EFO_0008317	96191808	8e-27	0.00475642	0.0509926	[0.042-0.06]	rs1077835	very low density lipoprotein cholesterol measurement
136	EFO_0008592	106386331	1e-200	0.00509606	0.200818	[0.19-0.21]	rs1077835	high density lipoprotein particle size measurement
137	EFO_0008593	96160613	1e-34	0.00486796	0.0597262	[0.05-0.069]	rs1077835	low density lipoprotein particle size measurement
138	EFO_0008595	96140920	3e-56	0.00495659	0.07834	[0.069-0.088]	rs1077835	intermediate density lipoprotein measurement
139	EFO_0008595	96139412	1e-286	0.00484347	0.175244	[0.17-0.18]	rs1077835	intermediate density lipoprotein measurement
140	EFO_0008595	96143117	7e-255	0.00478341	0.163114	[0.15-0.17]	rs1077835	intermediate density lipoprotein measurement
141	EFO_0008596	96217900	1e-133	0.00498685	0.12267	[0.11-0.13]	rs1077835	chylomicron measurement
142	EFO_0008596	96219313	4e-200	0.00501218	0.151296	[0.14-0.16]	rs1077835	chylomicron measurement
143	EFO_0010116	106386997	8e-187	0.00535225	0.156408	[0.15-0.17]	rs1077835	choline measurement
144	EFO_0010116	96135157	5e-241	0.00468357	0.155281	[0.15-0.16]	rs1077835	choline measurement
145	EFO_0010116	95230249	4e-09	0.0265964	0.15675	[0.1-0.21]	rs1077835	choline measurement
146	EFO_0010119	96176280	5e-153	0.00478295	0.12603	[0.12-0.14]	rs1077835	omega-3 polyunsaturated fatty acid measurement
147	EFO_0010226	94394443	2e-34	0.0075	0.092	[0.077-0.107]	rs1077835	phosphatidylcholine measurement
148	EFO_0010226	106387194	1e-200	0.00532253	0.178201	[0.17-0.19]	rs1077835	phosphatidylcholine measurement
149	EFO_0010226	96796178	2e-12	NA	7.028	NA	rs1077835	phosphatidylcholine measurement
150	EFO_0010226	94395909	2e-34	0.0113	0.1387	[0.12-0.16]	rs1077835	phosphatidylcholine measurement
151	EFO_0010226	94394897	2e-34	0.0111	0.136	[0.11-0.16]	rs1077835	phosphatidylcholine measurement
152	EFO_0010226	94398820	2e-34	0.0111	0.1361	[0.11-0.16]	rs1077835	phosphatidylcholine measurement
153	EFO_0010228	94408650	2e-34	0.0102	0.1252	[0.11-0.15]	rs1077835	phosphatidylethanolamine measurement
154	EFO_0010228	94409597	2e-34	0.0091	0.111	[0.093-0.129]	rs1077835	phosphatidylethanolamine measurement
155	EFO_0010228	94408017	2e-34	0.0076	0.093	[0.078-0.108]	rs1077835	phosphatidylethanolamine measurement
156	EFO_0010228	94409111	2e-34	0.0111	0.136	[0.11-0.16]	rs1077835	phosphatidylethanolamine measurement
157	EFO_0010228	94410233	2e-34	0.011	0.1341	[0.11-0.16]	rs1077835	phosphatidylethanolamine measurement
158	EFO_0010228	97871930	2e-28	0.026	0.293	[0.24-0.34]	rs1077835	phosphatidylethanolamine measurement
159	EFO_0010228	97854968	2e-16	0.026	0.218	[0.17-0.27]	rs1077835	phosphatidylethanolamine measurement
160	EFO_0010351	106408136	1e-200	0.00517126	0.161002	[0.15-0.17]	rs1077835	cholesteryl ester measurement
161	EFO_0010351	106401121	1e-200	0.00549664	0.172122	[0.16-0.18]	rs1077835	cholesteryl ester measurement
162	EFO_0010351	96161959	1e-39	0.00461337	0.0608126	[0.052-0.07]	rs1077835	cholesteryl ester measurement
163	EFO_0010578	106272692	5e-35	NA	NA	NA	rs1077835	complex trait
164	EFO_0010578	106264933	2e-48	NA	NA	NA	rs1077835	complex trait
165	EFO_0010733	96225672	2e-134	0.00484676	0.119567	[0.11-0.13]	rs1077835	polyunsaturated fatty acid measurement
166	EFO_0020943	96139412	1e-286	0.00484347	0.175244	[0.17-0.18]	rs1077835	Cholesterol:total lipids ratio
167	EFO_0020943	96212158	1e-45	0.00471444	0.0669234	[0.058-0.076]	rs1077835	Cholesterol:total lipids ratio
168	EFO_0020943	96166698	4e-135	0.00499638	0.123634	[0.11-0.13]	rs1077835	Cholesterol:total lipids ratio
169	EFO_0020944	96212992	3e-40	0.00468378	0.06224	[0.053-0.071]	rs1077835	Cholesteryl esters:total lipids ratio
170	EFO_0020944	96162473	1e-128	0.00481907	0.116332	[0.11-0.13]	rs1077835	Cholesteryl esters:total lipids ratio
171	EFO_0020945	96213686	1e-63	0.00495647	0.0835269	[0.074-0.093]	rs1077835	Free cholesterol:total lipids ratio
172	EFO_0020945	96217900	1e-133	0.00498685	0.12267	[0.11-0.13]	rs1077835	Free cholesterol:total lipids ratio
173	EFO_0020945	96185481	4e-121	0.00481016	0.112559	[0.1-0.12]	rs1077835	Free cholesterol:total lipids ratio
174	EFO_0020945	96190090	4e-18	0.00474706	0.0411538	[0.032-0.05]	rs1077835	Free cholesterol:total lipids ratio
175	EFO_0020945	96140920	3e-56	0.00495659	0.07834	[0.069-0.088]	rs1077835	Free cholesterol:total lipids ratio
176	EFO_0020946	96219313	4e-200	0.00501218	0.151296	[0.14-0.16]	rs1077835	Phospholipids:total lipids ratio
177	EFO_0020946	106413194	1e-150	0.00572534	0.14993	[0.14-0.16]	rs1077835	Phospholipids:total lipids ratio
178	EFO_0020946	106445846	1e-200	0.00524032	0.195656	[0.19-0.21]	rs1077835	Phospholipids:total lipids ratio
179	EFO_0020946	106414373	9e-62	0.00570219	0.0946376	[0.083-0.106]	rs1077835	Phospholipids:total lipids ratio
180	EFO_0020946	106421015	4e-114	0.00550326	0.125108	[0.11-0.14]	rs1077835	Phospholipids:total lipids ratio
181	EFO_0020946	96191808	8e-27	0.00475642	0.0509926	[0.042-0.06]	rs1077835	Phospholipids:total lipids ratio
182	EFO_0020946	106443306	1e-200	0.00564845	0.203531	[0.19-0.21]	rs1077835	Phospholipids:total lipids ratio
183	EFO_0020947	96158529	5e-245	0.00496466	0.165985	[0.16-0.18]	rs1077835	Triglycerides:total lipids ratio
184	EFO_0020947	96183534	4e-112	0.00473228	0.106515	[0.097-0.116]	rs1077835	Triglycerides:total lipids ratio
185	EFO_0020947	96187738	3e-163	0.00480387	0.13083	[0.12-0.14]	rs1077835	Triglycerides:total lipids ratio
186	EFO_0020947	96143117	7e-255	0.00478341	0.163114	[0.15-0.17]	rs1077835	Triglycerides:total lipids ratio
187	EFO_0020947	96216093	9e-35	0.00472365	0.058111	[0.049-0.067]	rs1077835	Triglycerides:total lipids ratio
188	EFO_0020947	96166139	5e-127	0.00477212	0.114416	[0.11-0.12]	rs1077835	Triglycerides:total lipids ratio
189	EFO_0022144	106401585	1e-200	0.00555577	0.217424	[0.21-0.23]	rs1077835	triglycerides in very small VLDL measurement
190	EFO_0022156	106400545	1e-200	0.00555784	0.220588	[0.21-0.23]	rs1077835	total lipids in very small VLDL measurement
191	EFO_0022157	106410327	1e-200	0.00505526	0.177101	[0.17-0.19]	rs1077835	free cholesterol in large HDL measurement
192	EFO_0022189	106409119	1e-200	0.00506092	0.17367	[0.16-0.18]	rs1077835	total lipids in large HDL
193	EFO_0022190	106409416	1e-200	0.0050661	0.173405	[0.16-0.18]	rs1077835	phospholipids in large HDL measurement
194	EFO_0022229	106407889	1e-200	0.00519964	0.163768	[0.15-0.17]	rs1077835	cholesterol in very large HDL measurement
195	EFO_0022231	106400924	1e-200	0.00551936	0.183456	[0.17-0.19]	rs1077835	cholesterol in very small VLDL measurement
196	EFO_0022232	106413276	2e-82	0.00574655	0.110598	[0.099-0.122]	rs1077835	cholesterol to total lipids in chylomicrons and extremely large VLDL percentage
197	EFO_0022236	106418483	5e-138	0.00559238	0.140097	[0.13-0.15]	rs1077835	cholesterol to total lipids in large VLDL percentage
198	EFO_0022245	106433217	7e-32	0.00544518	0.0640053	[0.053-0.075]	rs1077835	cholesterol to total lipids in very small VLDL percentage
199	EFO_0022250	106419179	2e-144	0.00548181	0.14055	[0.13-0.15]	rs1077835	cholesteryl esters to total lipids in large VLDL percentage
200	EFO_0022264	106384029	1e-200	0.00508742	0.16603	[0.16-0.18]	rs1077835	free cholesterol in HDL measurement
201	EFO_0022267	106411816	4e-125	0.0052118	0.124204	[0.11-0.13]	rs1077835	free cholesterol in medium HDL measurement
202	EFO_0022275	106401328	1e-200	0.00556676	0.20326	[0.19-0.21]	rs1077835	free cholesterol in very small VLDL measurement
203	EFO_0022277	106413795	2e-105	0.00570118	0.124443	[0.11-0.14]	rs1077835	free cholesterol to total lipids in chylomicrons and extremely large VLDL percentage
204	EFO_0022282	106448603	1e-200	0.00511164	0.155889	[0.15-0.17]	rs1077835	free cholesterol to total lipids in medium HDL percentage
205	EFO_0022288	106446327	1e-200	0.00508627	0.18717	[0.18-0.2]	rs1077835	free cholesterol to total lipids in very large HDL percentage
206	EFO_0022289	106416289	6e-85	0.00554153	0.108367	[0.098-0.119]	rs1077835	free cholesterol to total lipids in very large VLDL percentage
207	EFO_0022290	106435790	3e-47	0.00569823	0.0822667	[0.071-0.093]	rs1077835	free cholesterol to total lipids in very small VLDL percentage
208	EFO_0022291	106386538	4e-195	0.00537885	0.160671	[0.15-0.17]	rs1077835	phosphoglycerides measurement
209	EFO_0022295	106411070	4e-88	0.00533891	0.106366	[0.096-0.117]	rs1077835	phospholipids in medium HDL measurement
210	EFO_0022298	106407637	1e-200	0.00515589	0.194643	[0.18-0.2]	rs1077835	phospholipids in very large HDL measurement
211	EFO_0022300	106400757	1e-200	0.00556882	0.227446	[0.22-0.24]	rs1077835	phospholipids in very small VLDL measurement
212	EFO_0022310	106410848	5e-85	0.00530783	0.10384	[0.093-0.114]	rs1077835	total lipids in medium HDL measurement
213	EFO_0022312	106407415	1e-200	0.00516179	0.190303	[0.18-0.2]	rs1077835	total lipids in very large HDL measurement
214	EFO_0022317	106381540	1e-200	0.00557984	0.204004	[0.19-0.21]	rs1077835	triglycerides in HDL measurement
215	EFO_0022320	106381343	1e-200	0.0055752	0.207975	[0.2-0.22]	rs1077835	triglycerides in LDL measurement
216	EFO_0022321	106412048	1e-200	0.00560477	0.180896	[0.17-0.19]	rs1077835	triglycerides in medium HDL measurement
217	EFO_0022322	106405632	1e-200	0.00557531	0.172312	[0.16-0.18]	rs1077835	triglycerides in medium LDL measurement
218	EFO_0022328	106414020	3e-111	0.00577462	0.12958	[0.12-0.14]	rs1077835	triglycerides to total lipids in chylomicrons and extremely large VLDL percentage
219	EFO_0022331	106444079	1e-200	0.00554588	0.196841	[0.19-0.21]	rs1077835	triglycerides to total lipids in large LDL percentage
220	EFO_0022334	106444859	1e-200	0.00557937	0.213887	[0.2-0.22]	rs1077835	triglycerides to total lipids in medium LDL percentage
221	EFO_0022340	106417022	4e-45	0.00555912	0.0783888	[0.067-0.089]	rs1077835	triglycerides to total lipids in very large VLDL percentage
222	EFO_0022341	106436985	3e-24	0.00545662	0.0554833	[0.045-0.066]	rs1077835	triglycerides to total lipids in very small VLDL percentage
223	EFO_0800227	119898979	4e-28	0.0183638	0.201857	[0.17-0.24]	rs1077835	1-stearoyl-GPE (18:0) measurement
224	EFO_0800227	119759304	1e-117	0.0122047	0.281346	[0.26-0.31]	rs1077835	1-stearoyl-GPE (18:0) measurement
225	EFO_0800245	119758515	6e-125	0.0122083	0.290249	[0.27-0.31]	rs1077835	1-palmitoyl-GPE (16:0) measurement
226	EFO_0800255	119759997	1e-72	0.0122552	0.220919	[0.2-0.24]	rs1077835	2-palmitoyl-GPE (16:0) measurement
227	EFO_0800260	101161651	6e-13	NA	0.16	NA	rs1077835	2-arachidonoyl-GPE (20:4) measurement
228	EFO_0800296	119756765	6e-42	0.0122148	0.165709	[0.14-0.19]	rs1077835	1-docosahexaenoyl-GPE (22:6) measurement
229	EFO_0800343	119901586	1e-11	0.0190805	0.129118	[0.092-0.167]	rs1077835	2-stearoyl-GPE (18:0) measurement
230	EFO_0800343	119760065	4e-63	0.0122323	0.205085	[0.18-0.23]	rs1077835	2-stearoyl-GPE (18:0) measurement
231	EFO_0800389	119759177	6e-16	0.0122256	0.0989852	[0.075-0.123]	rs1077835	1-stearoyl-2-oleoyl-GPC (18:0/18:1) measurement
232	EFO_0800409	105622481	3e-61	0.014	0.235	[0.21-0.26]	rs1077835	1-palmitoyl-2-arachidonoyl-GPE (16:0/20:4) measurement
233	EFO_0800410	119758039	3e-272	0.0121545	0.428448	[0.4-0.45]	rs1077835	1-palmitoyl-2-docosahexaenoyl-GPE (16:0/22:6) measurement
234	EFO_0800411	119758914	3e-165	0.0122281	0.335075	[0.31-0.36]	rs1077835	1-stearoyl-2-docosahexaenoyl-GPE (18:0/22:6) measurement
235	EFO_0800432	119757166	2e-14	0.0122207	0.0932917	[0.069-0.117]	rs1077835	1-margaroyl-2-linoleoyl-GPC (17:0/18:2) measurement
236	EFO_0800608	105622603	3e-27	0.017	0.185	[0.15-0.22]	rs1077835	1-palmitoyl-2-oleoyl-GPE (16:0/18:1) measurement
237	EFO_0801140	104925799	2e-09	0.03	0.19	[0.13-0.25]	rs1077835	C36:4 phosphatidylethanolamine measurement
238	OBA_2045067	106253618	1e-09	0.0255	0.1563	[0.11-0.21]	rs1077835	level of Phosphatidylcholine (16:0_16:0) in blood serum
239	OBA_2045071	106253758	1e-10	0.0255	0.1651	[0.12-0.22]	rs1077835	level of Phosphatidylcholine (16:0_18:2) in blood serum
240	OBA_2045106	118833368	3e-09	0.019222	0.114534	[0.077-0.152]	rs1077835	level of Phosphatidylcholine (18:2_18:2) in blood serum
241	OBA_2045142	106255529	2e-28	0.0255	0.2838	[0.23-0.33]	rs1077835	level of Phosphatidylethanolamine (18:1_18:1) in blood serum
242	EFO_0004348	64195927	5e-14	0.00221204	0.0166367	[0.012-0.021]	rs10891256	hematocrit
243	EFO_0004348	93517861	4e-10	0.0018	0.0111	[0.0076-0.0146]	rs10891256	hematocrit
244	EFO_0004509	93510759	7e-10	0.0017	0.0107	[0.0074-0.014]	rs10891256	hemoglobin measurement
245	EFO_0004348	64195913	1e-11	0.00221175	0.0149942	[0.011-0.019]	rs10898979	hematocrit
246	EFO_0004348	93517921	5e-09	0.0017	0.0096	[0.0063-0.0129]	rs10898979	hematocrit
247	EFO_0004509	64193368	2e-09	0.0022128	0.013351	[0.009-0.0177]	rs10898979	hemoglobin measurement
248	EFO_0004305	101446412	1e-17	0.00251184	0.0215119	[0.017-0.026]	rs10900027	erythrocyte count
249	EFO_0004348	62631293	5e-26	0.002116	0.022333	[0.018-0.026]	rs10900027	hematocrit
250	EFO_0004348	62493649	2e-23	NA	NA	NA	rs10900027	hematocrit
251	EFO_0004348	64195771	7e-20	0.00251114	0.0229187	[0.018-0.028]	rs10900027	hematocrit
252	EFO_0004348	93517806	4e-17	0.0018	0.0154	[0.012-0.019]	rs10900027	hematocrit
253	EFO_0004509	62426589	1e-22	NA	NA	NA	rs10900027	hemoglobin measurement
254	EFO_0004509	64193209	5e-19	0.00251271	0.0223759	[0.017-0.027]	rs10900027	hemoglobin measurement
255	EFO_0004509	62633109	9e-26	0.002112	0.022189	[0.018-0.026]	rs10900027	hemoglobin measurement
256	EFO_0004509	93510699	8e-17	0.0018	0.0149	[0.011-0.018]	rs10900027	hemoglobin measurement
257	EFO_0004305	101446211	3e-13	0.00220986	0.0160781	[0.012-0.02]	rs10956934	erythrocyte count
258	EFO_0004348	64195632	5e-29	0.0022141	0.0247735	[0.02-0.029]	rs10956934	hematocrit
259	EFO_0004509	64193074	3e-29	0.00221445	0.024898	[0.021-0.029]	rs10956934	hemoglobin measurement
260	EFO_0004308	21893079	2e-11	0.00402601	0.0271371	[0.019-0.035]	rs11039436	leukocyte count
261	EFO_0004348	62493743	5e-12	NA	NA	NA	rs11039436	hematocrit
262	EFO_0004348	93517901	5e-10	0.0022	0.0136	[0.0093-0.0179]	rs11039436	hematocrit
263	EFO_0004348	62631389	1e-13	0.002195	0.016342	[0.012-0.021]	rs11039436	hematocrit
264	EFO_0004348	21837332	4e-09	0.00396616	0.0233909	[0.016-0.031]	rs11039436	hematocrit
265	EFO_0004509	62426674	2e-12	NA	NA	NA	rs11039436	hemoglobin measurement
266	EFO_0004509	93510799	1e-09	0.0021	0.013	[0.0089-0.0171]	rs11039436	hemoglobin measurement
267	EFO_0004509	62633202	1e-13	0.002195	0.016254	[0.012-0.021]	rs11039436	hemoglobin measurement
268	EFO_0004509	61935678	1e-09	NA	0.014	NA	rs1106841	hemoglobin measurement
269	EFO_0005670	102089701	4e-10	0.000889	0.00557	[0.0038-0.0073]	rs1106841	smoking initiation
270	EFO_0005670	102106280	3e-11	0.000798	0.00531	[0.0037-0.0069]	rs1106841	smoking initiation
271	EFO_0004842	36474489	1e-08	NA	NA	NA	rs11082513	eosinophil count
272	EFO_0005192	36459175	1e-300	NA	NA	NA	rs11082513	red blood cell distribution width
273	EFO_0004309	93530831	8e-28	0.0035	0.0381	[0.031-0.045]	rs11121529	platelet count
274	EFO_0004309	64339275	3e-22	0.00352592	0.0341986	[0.027-0.041]	rs11121529	platelet count
275	EFO_0004309	62745564	2e-41	0.002881	0.0389	[0.033-0.045]	rs11121529	platelet count
276	EFO_0004309	62499573	4e-40	NA	NA	NA	rs11121529	platelet count
277	EFO_0004584	62748165	1e-167	0.002987	0.08247	[0.077-0.088]	rs11121529	mean platelet volume
278	EFO_0004584	62429356	1e-174	NA	NA	NA	rs11121529	mean platelet volume
279	EFO_0004584	64414831	1e-116	0.0034965	0.080326	[0.073-0.087]	rs11121529	mean platelet volume
280	EFO_0004584	94365368	1e-10	0.011757	0.0760426	[0.053-0.099]	rs11121529	mean platelet volume
282	EFO_0004584	22008753	1e-44	0.00564599	0.0783062	[0.067-0.089]	rs11121529	mean platelet volume
283	EFO_0005036	118325442	1e-15	0.010894	0.0869241	[0.066-0.108]	rs11121529	platelet measurement
284	EFO_0005036	118323689	1e-09	0.0123977	0.0750534	[0.051-0.099]	rs11121529	platelet measurement
285	EFO_0005036	118322798	3e-14	0.0124035	0.0944856	[0.07-0.119]	rs11121529	platelet measurement
286	EFO_0005036	118322396	2e-18	0.0124307	0.108907	[0.085-0.133]	rs11121529	platelet measurement
287	EFO_0005091	90537847	8e-15	0.00348747	0.0270977	[0.02-0.034]	rs11121529	monocyte count
288	EFO_0004305	101445106	1e-10	0.00224268	0.0144549	[0.01-0.019]	rs11122174	erythrocyte count
289	EFO_0004348	64194756	5e-14	0.00225119	0.0169781	[0.013-0.021]	rs11122174	hematocrit
290	EFO_0004509	64192159	1e-10	0.00225189	0.0144556	[0.01-0.019]	rs11122174	hemoglobin measurement
291	EFO_0004348	64194816	3e-20	0.00221345	0.0204128	[0.016-0.025]	rs11124926	hematocrit
293	EFO_0004305	101447145	2e-10	0.00222255	0.0141726	[0.0098-0.0185]	rs11150141	erythrocyte count
294	EFO_0004348	93518216	2e-10	0.0018	0.0116	[0.0081-0.0151]	rs11150141	hematocrit
295	EFO_0004509	93511149	2e-10	0.0018	0.0113	[0.0078-0.0148]	rs11150141	hemoglobin measurement
296	EFO_0007978	62503922	2e-11	NA	NA	NA	rs11150141	red blood cell density measurement
297	EFO_0004348	93518016	2e-08	0.002	0.011	[0.0071-0.0149]	rs11175421	hematocrit
298	EFO_0004509	93510924	9e-10	0.0019	0.0117	[0.008-0.0154]	rs11175421	hemoglobin measurement
299	EFO_0007986	64190633	9e-10	0.00224615	0.0137537	[0.0094-0.0182]	rs11175421	reticulocyte count
300	EFO_0007986	63948335	2e-10	0.00225643	0.014351	[0.0099-0.0188]	rs11175421	reticulocyte count
301	EFO_0010700	63945284	9e-10	0.00225722	0.013848	[0.0094-0.0183]	rs11175421	reticulocyte measurement
302	EFO_0010700	64187137	3e-09	0.00224652	0.0133296	[0.0089-0.0177]	rs11175421	reticulocyte measurement
303	EFO_0004528	62488906	1e-34	NA	NA	NA	rs11208719	mean corpuscular hemoglobin concentration
304	EFO_0004348	64195720	1e-10	0.00270451	0.0173685	[0.012-0.023]	rs112182189	hematocrit
305	EFO_0004509	93510614	2e-12	0.0023	0.0163	[0.012-0.021]	rs112182189	hemoglobin measurement
306	EFO_0004509	93511189	3e-63	0.0023	0.0388	[0.034-0.043]	rs112327620	hemoglobin measurement
307	EFO_0004840	106005082	2e-11	0.0097	0.0651	[0.046-0.084]	rs112327620	cortical thickness
308	EFO_0004305	36508282	6e-16	NA	NA	NA	rs11258533	erythrocyte count
309	EFO_0004348	62493641	7e-17	NA	NA	NA	rs11258533	hematocrit
310	EFO_0004348	62631285	4e-18	0.001874	0.016255	[0.013-0.02]	rs11258533	hematocrit
311	EFO_0004348	64195762	3e-15	0.00224808	0.0177237	[0.013-0.022]	rs11258533	hematocrit
312	EFO_0004348	93517786	6e-10	0.0018	0.0108	[0.0073-0.0143]	rs11258533	hematocrit
313	EFO_0004509	62426579	2e-17	NA	NA	NA	rs11258533	hemoglobin measurement
314	EFO_0004509	64193200	1e-15	0.00224927	0.0180457	[0.014-0.022]	rs11258533	hemoglobin measurement
315	EFO_0004509	62633100	2e-18	0.001874	0.016455	[0.013-0.02]	rs11258533	hemoglobin measurement
316	EFO_0004509	93510689	1e-10	0.0017	0.011	[0.0077-0.0143]	rs11258533	hemoglobin measurement
317	EFO_0007978	62503354	9e-13	NA	NA	NA	rs11258533	red blood cell density measurement
318	EFO_0007978	62742557	6e-15	0.001879	0.014689	[0.011-0.018]	rs11258533	red blood cell density measurement
319	EFO_0004348	93518196	4e-21	0.003	0.0287	[0.023-0.035]	rs112894876	hematocrit
320	EFO_0004348	64196265	3e-27	0.00375705	0.0406011	[0.033-0.048]	rs112894876	hematocrit
321	EFO_0004305	36509005	2e-15	NA	NA	NA	rs113670117	erythrocyte count
322	EFO_0004305	101446817	4e-11	0.00389116	0.0256458	[0.018-0.033]	rs113670117	erythrocyte count
323	EFO_0004348	62493923	6e-18	NA	NA	NA	rs113670117	hematocrit
324	EFO_0004348	93518081	4e-14	0.0034	0.0259	[0.019-0.033]	rs113670117	hematocrit
325	EFO_0004348	64196097	1e-17	0.00389261	0.033303	[0.026-0.041]	rs113670117	hematocrit
326	EFO_0004509	62426852	4e-16	NA	NA	NA	rs113670117	hemoglobin measurement
327	EFO_0004509	93510994	4e-15	0.0033	0.0262	[0.02-0.033]	rs113670117	hemoglobin measurement
328	EFO_0004509	64193564	7e-16	0.00389357	0.0314249	[0.024-0.039]	rs113670117	hemoglobin measurement
329	EFO_0004533	80733853	3e-12	0.000408854	0.00292996	[0.0021-0.0037]	rs113670117	alkaline phosphatase measurement
330	EFO_0004533	93489364	2e-10	0.0041	0.026	[0.018-0.034]	rs113670117	alkaline phosphatase measurement
331	EFO_0005091	90540088	5e-09	0.00390841	0.0228989	[0.015-0.031]	rs113670117	monocyte count
332	EFO_0007978	62503720	2e-12	NA	NA	NA	rs113670117	red blood cell density measurement
333	EFO_0007978	62742934	5e-15	0.003278	0.025658	[0.019-0.032]	rs113670117	red blood cell density measurement
334	EFO_0005192	64334416	1e-11	0.00737812	0.0498858	[0.035-0.064]	rs114609788	red blood cell distribution width
335	MONDO_0005148	93486280	9e-22	0.0063	0.0601	[0.048-0.072]	rs11514706	type 2 diabetes mellitus
336	EFO_0000319	36518867	2e-13	NA	NA	NA	rs11556924	cardiovascular disease
337	EFO_0000612	77341851	6e-14	NA	NA	[1.05-1.08]	rs11556924	myocardial infarction
338	EFO_0000612	15757582	4e-08	NA	NA	[1.05-1.1]	rs11556924	myocardial infarction
339	EFO_0000712	37854	9e-10	NA	NA	NA	rs11556924	stroke
340	EFO_0001645	98279840	4e-16	NA	NA	NA	rs11556924	coronary artery disease
341	EFO_0001645	98279586	3e-16	NA	NA	NA	rs11556924	coronary artery disease
342	EFO_0001645	62032325	5e-14	NA	NA	[1.03-1.11]	rs11556924	coronary artery disease
343	EFO_0001645	17475	9e-18	NA	NA	[1.07-1.12]	rs11556924	coronary artery disease
344	EFO_0001645	63369368	1e-17	0.00596306	0.0509404	[0.039-0.063]	rs11556924	coronary artery disease
345	EFO_0001645	37903	8e-10	NA	NA	NA	rs11556924	coronary artery disease
346	EFO_0001645	27241407	1e-23	0.0055	0.0548	[0.044-0.066]	rs11556924	coronary artery disease
347	EFO_0001645	17332730	3e-10	NA	NA	[1.06-1.12]	rs11556924	coronary artery disease
348	EFO_0001645	98277835	3e-16	NA	NA	NA	rs11556924	coronary artery disease
349	EFO_0001645	27240126	1e-24	0.006	0.0618	[0.05-0.074]	rs11556924	coronary artery disease
350	EFO_0001645	27239208	1e-24	0.006	0.062	[0.05-0.074]	rs11556924	coronary artery disease
351	EFO_0001645	37854	9e-10	NA	NA	NA	rs11556924	coronary artery disease
352	EFO_0001645	101977423	4e-21	NA	NA	[0.942-0.961]	rs11556924	coronary artery disease
353	EFO_0001645	27240130	2e-18	0.0066	0.0575	[0.045-0.07]	rs11556924	coronary artery disease
354	EFO_0001645	98277411	3e-16	NA	NA	NA	rs11556924	coronary artery disease
355	EFO_0001645	24268678	6e-13	NA	NA	[1.05-1.09]	rs11556924	coronary artery disease
356	EFO_0001645	98278713	3e-16	NA	NA	NA	rs11556924	coronary artery disease
357	EFO_0001645	15700219	5e-11	NA	NA	[1.05- 1.10]	rs11556924	coronary artery disease
358	EFO_0001645	98278249	3e-16	NA	NA	NA	rs11556924	coronary artery disease
359	EFO_0001645	98279192	2e-16	NA	NA	NA	rs11556924	coronary artery disease
360	EFO_0004308	63941314	4e-14	0.00226878	0.0171288	[0.013-0.022]	rs11556924	leukocyte count
361	EFO_0004309	21889016	2e-12	0.00373392	0.0263589	[0.019-0.034]	rs11556924	platelet count
362	EFO_0004339	41172245	1e-19	NA	NA	NA	rs11556924	body height
363	EFO_0004339	103252047	1e-59	0.0007	0.011	[0.0096-0.0124]	rs11556924	body height
364	EFO_0004348	93517601	1e-11	0.002	0.0133	[0.0094-0.0172]	rs11556924	hematocrit
365	EFO_0004348	64195582	2e-11	0.00226204	0.0151208	[0.011-0.02]	rs11556924	hematocrit
366	EFO_0004348	62493499	9e-12	NA	NA	NA	rs11556924	hematocrit
367	EFO_0004464	95025073	1e-12	NA	7.13	NA	rs11556924	brain measurement
368	EFO_0004509	62426409	2e-15	NA	NA	NA	rs11556924	hemoglobin measurement
369	EFO_0004509	93510479	5e-13	0.0019	0.0138	[0.01-0.018]	rs11556924	hemoglobin measurement
370	EFO_0004509	61935754	8e-12	NA	0.015	NA	rs11556924	hemoglobin measurement
371	EFO_0004509	64192996	2e-14	0.00226373	0.0172949	[0.013-0.022]	rs11556924	hemoglobin measurement
372	EFO_0004509	62632924	2e-16	0.001917	0.015833	[0.012-0.02]	rs11556924	hemoglobin measurement
373	EFO_0004509	104327436	1e-11	NA	0.02306	NA	rs11556924	hemoglobin measurement
374	EFO_0004619	98277411	3e-16	NA	NA	NA	rs11556924	factor VII measurement
375	EFO_0004623	98279192	2e-16	NA	NA	NA	rs11556924	fibrinogen measurement
376	EFO_0004629	98278249	3e-16	NA	NA	NA	rs11556924	von Willebrand factor measurement
377	EFO_0004630	98277835	3e-16	NA	NA	NA	rs11556924	factor VIII measurement
378	EFO_0004694	98278713	3e-16	NA	NA	NA	rs11556924	factor XI measurement
379	EFO_0004696	63836148	6e-16	0.00145614	0.0121614	[0.0093-0.015]	rs11556924	sex hormone-binding globulin measurement
380	EFO_0004696	97327004	1e-12	0.00326882	0.0233074	[0.017-0.03]	rs11556924	sex hormone-binding globulin measurement
381	EFO_0004696	63826616	2e-19	0.000955934	0.00881671	[0.0069-0.0107]	rs11556924	sex hormone-binding globulin measurement
383	EFO_0004696	63830120	5e-18	0.000857832	0.00772855	[0.006-0.0094]	rs11556924	sex hormone-binding globulin measurement
384	EFO_0004696	63838161	3e-18	0.00126637	0.0112773	[0.0088-0.0138]	rs11556924	sex hormone-binding globulin measurement
385	EFO_0004696	97331392	1e-12	NA	7.13	NA	rs11556924	sex hormone-binding globulin measurement
386	EFO_0004703	36087697	2e-09	NA	NA	NA	rs11556924	age at menarche
387	EFO_0004791	98279586	3e-16	NA	NA	NA	rs11556924	tissue plasminogen activator measurement
388	EFO_0004792	98279840	4e-16	NA	NA	NA	rs11556924	plasminogen activator inhibitor 1 measurement
389	EFO_0004833	62744392	2e-14	0.001989	0.015246	[0.011-0.019]	rs11556924	neutrophil count
390	EFO_0004833	64405577	1e-12	0.0022657	0.0161052	[0.012-0.021]	rs11556924	neutrophil count
391	EFO_0004840	93930375	4e-08	NA	NA	NA	rs11556924	cortical thickness
392	EFO_0004842	62497659	1e-15	NA	NA	NA	rs11556924	eosinophil count
393	EFO_0004908	63822357	1e-09	0.00131845	0.00823325	[0.0056-0.0108]	rs11556924	testosterone measurement
394	EFO_0005090	22489613	1e-11	0.0035838	0.024307	[0.017-0.031]	rs11556924	basophil count
395	EFO_0005192	64333749	1e-13	0.00227433	0.0168911	[0.012-0.021]	rs11556924	red blood cell distribution width
396	EFO_0005192	36458023	2e-09	NA	NA	NA	rs11556924	red blood cell distribution width
397	EFO_0005192	62740278	1e-10	0.001955	0.012634	[0.0088-0.0165]	rs11556924	red blood cell distribution width
398	EFO_0005208	97982217	9e-20	NA	9.098	NA	rs11556924	glomerular filtration rate
399	EFO_0005524	37903	8e-10	NA	NA	NA	rs11556924	large artery stroke
400	EFO_0005670	102090678	3e-11	0.000891	0.00594	[0.0042-0.0077]	rs11556924	smoking initiation
401	EFO_0005670	102107695	1e-13	0.000818	0.00605	[0.0044-0.0077]	rs11556924	smoking initiation
402	EFO_0006335	27199328	8e-09	0.0468	0.2705	[0.18-0.36]	rs11556924	systolic blood pressure
405	EFO_0006335	100042054	3e-09	0.038	0.2258	[0.15-0.3]	rs11556924	systolic blood pressure
406	EFO_0006336	27199651	8e-15	0.0276	0.2141	[0.16-0.27]	rs11556924	diastolic blood pressure
407	EFO_0006336	100043215	7e-15	0.022	0.171	[0.13-0.21]	rs11556924	diastolic blood pressure
408	EFO_0006336	93503734	7e-13	0.0024	0.0171	[0.012-0.022]	rs11556924	diastolic blood pressure
409	EFO_0006336	36598293	8e-13	NA	0.181	NA	rs11556924	diastolic blood pressure
411	EFO_0007985	21887274	4e-09	0.00374741	0.0220485	[0.015-0.029]	rs11556924	platelet crit
412	EFO_0007988	62738320	3e-20	0.001913	0.017621	[0.014-0.021]	rs11556924	myeloid white cell count
413	EFO_0007988	62507025	2e-18	NA	NA	NA	rs11556924	myeloid white cell count
414	EFO_0009930	45606869	5e-09	0.00822288	0.0481577	[0.032-0.064]	rs11556924	Calcium channel blocker use measurement
415	EFO_0009931	45608535	3e-09	0.00617832	0.0365136	[0.024-0.049]	rs11556924	Agents acting on the renin-angiotensin system use measurement
416	EFO_0004305	36507281	1e-30	NA	NA	NA	rs115986297	erythrocyte count
417	EFO_0004305	93535889	2e-27	0.0018	0.0191	[0.016-0.023]	rs115986297	erythrocyte count
418	EFO_0004305	101445734	1e-33	0.00218607	0.0263917	[0.022-0.031]	rs115986297	erythrocyte count
419	EFO_0004305	22075915	6e-19	0.00357084	0.0317345	[0.025-0.039]	rs115986297	erythrocyte count
420	EFO_0004348	64195282	3e-36	0.00221129	0.0277885	[0.023-0.032]	rs115986297	hematocrit
421	EFO_0004348	62630951	1e-44	0.001849	0.025952	[0.022-0.03]	rs115986297	hematocrit
422	EFO_0004348	21837121	1e-17	0.00354963	0.0303639	[0.023-0.037]	rs115986297	hematocrit
423	EFO_0004348	93517541	1e-26	0.0017	0.0181	[0.015-0.021]	rs115986297	hematocrit
424	EFO_0004509	21838627	7e-15	0.00356573	0.027735	[0.021-0.035]	rs115986297	hemoglobin measurement
425	EFO_0004509	93510409	4e-27	0.0017	0.0179	[0.015-0.021]	rs115986297	hemoglobin measurement
426	EFO_0004509	64192697	1e-33	0.00220925	0.0267197	[0.022-0.031]	rs115986297	hemoglobin measurement
427	EFO_0004509	61935764	2e-22	NA	0.021	NA	rs115986297	hemoglobin measurement
428	EFO_0004509	62632754	2e-38	0.001848	0.023977	[0.02-0.028]	rs115986297	hemoglobin measurement
429	EFO_0007978	62742106	1e-42	0.001844	0.025232	[0.022-0.029]	rs115986297	red blood cell density measurement
430	EFO_0007978	62502966	2e-41	NA	NA	NA	rs115986297	red blood cell density measurement
431	EFO_0004305	36508704	4e-117	NA	NA	NA	rs11615482	erythrocyte count
432	EFO_0004348	62493791	2e-37	NA	NA	NA	rs11615482	hematocrit
433	EFO_0004348	62631436	6e-31	0.002257	0.026135	[0.022-0.031]	rs11615482	hematocrit
434	EFO_0004509	62426716	6e-23	NA	NA	NA	rs11615482	hemoglobin measurement
435	EFO_0004509	62633239	1e-20	0.002254	0.021064	[0.017-0.025]	rs11615482	hemoglobin measurement
436	EFO_0005047	118326133	2e-17	0.00875597	0.074188	[0.057-0.091]	rs11615482	erythrocyte measurement
437	EFO_0007978	62503568	2e-183	NA	NA	NA	rs11615482	red blood cell density measurement
438	EFO_0007978	62742788	2e-154	0.00226	0.059828	[0.055-0.064]	rs11615482	red blood cell density measurement
439	EFO_0004509	93509924	2e-11	0.0019	0.013	[0.0093-0.0167]	rs11685678	hemoglobin measurement
440	EFO_0004534	31588312	4e-08	0.004854	0.02663	[0.017-0.036]	rs116924819	creatine kinase measurement
441	EFO_0004348	93517951	2e-16	0.0018	0.0146	[0.011-0.018]	rs1169300	hematocrit
442	EFO_0004509	93510849	3e-21	0.0017	0.0164	[0.013-0.02]	rs1169300	hemoglobin measurement
443	EFO_0004741	93497598	4e-26	0.002	0.0214	[0.017-0.025]	rs1169300	blood urea nitrogen measurement
445	EFO_0004305	22075616	9e-13	0.00421678	0.0301333	[0.022-0.038]	rs1175550	erythrocyte count
446	EFO_0004305	93535254	3e-19	0.0025	0.022	[0.017-0.027]	rs1175550	erythrocyte count
447	EFO_0004305	101444839	3e-24	0.00264365	0.0268677	[0.022-0.032]	rs1175550	erythrocyte count
448	EFO_0004305	36505812	2e-30	NA	NA	NA	rs1175550	erythrocyte count
449	EFO_0004509	93509859	2e-28	0.0023	0.0252	[0.021-0.03]	rs1175550	hemoglobin measurement
450	EFO_0004509	62632135	1e-40	0.002316	0.030902	[0.026-0.035]	rs1175550	hemoglobin measurement
451	EFO_0004509	62425649	4e-38	NA	NA	NA	rs1175550	hemoglobin measurement
452	EFO_0004509	64191930	2e-33	0.0026521	0.0319657	[0.027-0.037]	rs1175550	hemoglobin measurement
453	EFO_0004526	64090120	7e-20	0.00246351	0.023393	[0.019-0.028]	rs1175550	mean corpuscular volume
454	EFO_0004526	64407261	6e-80	0.00263983	0.0499883	[0.045-0.055]	rs1175550	mean corpuscular volume
455	EFO_0004528	62654347	5e-123	0.002405	0.056743	[0.052-0.061]	rs1175550	mean corpuscular hemoglobin concentration
456	EFO_0004528	93524625	1e-45	0.0029	0.0404	[0.035-0.046]	rs1175550	mean corpuscular hemoglobin concentration
457	EFO_0004528	64093523	8e-93	0.00262981	0.0547071	[0.05-0.06]	rs1175550	mean corpuscular hemoglobin concentration
458	EFO_0004528	21883792	1e-43	0.00410747	0.0568666	[0.049-0.065]	rs1175550	mean corpuscular hemoglobin concentration
459	EFO_0004528	62487977	5e-119	NA	NA	NA	rs1175550	mean corpuscular hemoglobin concentration
460	EFO_0005047	118327307	2e-14	0.00824996	0.063166	[0.047-0.079]	rs1175550	erythrocyte measurement
461	EFO_0005047	118328337	5e-17	0.00833435	0.0698846	[0.054-0.086]	rs1175550	erythrocyte measurement
462	EFO_0005047	118328110	2e-17	0.00834189	0.071131	[0.055-0.087]	rs1175550	erythrocyte measurement
463	EFO_0005192	36456814	2e-63	NA	NA	NA	rs1175550	red blood cell distribution width
464	EFO_0005192	64332606	4e-46	0.00265849	0.0379059	[0.033-0.043]	rs1175550	red blood cell distribution width
465	EFO_0005192	100511784	2e-16	0.00470922	0.0366979	[0.027-0.046]	rs1175550	red blood cell distribution width
466	EFO_0005192	62739548	3e-61	0.002368	0.039114	[0.034-0.044]	rs1175550	red blood cell distribution width
467	EFO_0005192	62504411	4e-61	NA	NA	NA	rs1175550	red blood cell distribution width
468	EFO_0005267	36010	5e-10	0.032	0.198	[0.14-0.26]	rs1175550	serum copper measurement
469	EFO_0007629	93511608	2e-52	0.0028	0.0422	[0.037-0.048]	rs1175550	hemoglobin A1 measurement
470	EFO_0007978	62502284	2e-28	NA	NA	NA	rs1175550	red blood cell density measurement
471	EFO_0007978	62741373	2e-30	0.002318	0.026561	[0.022-0.031]	rs1175550	red blood cell density measurement
472	EFO_0007986	130276329	2e-43	0.00425008	0.0586573	[0.05-0.067]	rs1175550	reticulocyte count
473	EFO_0007986	21893610	1e-49	0.00424985	0.0629994	[0.055-0.071]	rs1175550	reticulocyte count
474	EFO_0007986	22072043	2e-42	0.00425597	0.0580353	[0.05-0.066]	rs1175550	reticulocyte count
475	EFO_0007986	63946703	9e-79	0.00267308	0.0502425	[0.045-0.055]	rs1175550	reticulocyte count
476	EFO_0007986	64189012	8e-85	0.00266633	0.0520426	[0.047-0.057]	rs1175550	reticulocyte count
477	EFO_0007986	22666366	3e-27	0.00421123	0.0455377	[0.037-0.054]	rs1175550	reticulocyte count
478	EFO_0007986	22488297	3e-34	0.00425368	0.0518756	[0.044-0.06]	rs1175550	reticulocyte count
479	EFO_0010700	64185412	5e-72	0.00266641	0.0478623	[0.043-0.053]	rs1175550	reticulocyte measurement
480	EFO_0010700	63943570	1e-64	0.00267285	0.0453533	[0.04-0.051]	rs1175550	reticulocyte measurement
481	EFO_0010700	64183136	1e-38	0.00268014	0.0348624	[0.03-0.04]	rs1175550	reticulocyte measurement
482	EFO_0004509	64193032	5e-12	0.00323279	0.0223518	[0.016-0.029]	rs11784090	hemoglobin measurement
483	EFO_0004509	62632942	2e-16	0.002696	0.02227	[0.017-0.028]	rs11784090	hemoglobin measurement
484	EFO_0004526	64091396	3e-15	0.00300887	0.0308986	[0.025-0.037]	rs11784090	mean corpuscular volume
485	EFO_0005192	21892061	9e-54	0.0056447	0.0871646	[0.076-0.098]	rs11853189	red blood cell distribution width
486	EFO_0004509	55502986	6e-24	NA	0.104	NA	rs11863726	hemoglobin measurement
487	EFO_0004509	93509934	8e-09	0.0019	0.0111	[0.0074-0.0148]	rs11901391	hemoglobin measurement
489	EFO_0004305	101445629	7e-15	0.00236757	0.0184389	[0.014-0.023]	rs11949100	erythrocyte count
490	EFO_0004305	93535774	5e-15	0.0018	0.014	[0.01-0.018]	rs11949100	erythrocyte count
491	EFO_0004348	93517436	3e-16	0.0017	0.0142	[0.011-0.018]	rs11949100	hematocrit
492	EFO_0004509	93510304	4e-16	0.0017	0.0138	[0.01-0.017]	rs11949100	hemoglobin measurement
493	EFO_0004348	64195636	1e-23	0.00222912	0.0223903	[0.018-0.027]	rs12056626	hematocrit
494	EFO_0004509	64193079	6e-19	0.00222944	0.0198091	[0.015-0.024]	rs12056626	hemoglobin measurement
495	EFO_0004305	93535114	3e-09	0.0019	0.0112	[0.0075-0.0149]	rs12136952	erythrocyte count
496	EFO_0004305	36505828	2e-13	NA	NA	NA	rs12136952	erythrocyte count
497	EFO_0004305	101444851	2e-10	0.0023438	0.0148795	[0.01-0.019]	rs12136952	erythrocyte count
498	EFO_0004509	64191938	3e-12	0.00235141	0.0163833	[0.012-0.021]	rs12136952	hemoglobin measurement
499	EFO_0007978	62741392	6e-12	0.00199	0.013713	[0.0098-0.0176]	rs12136952	red blood cell density measurement
501	EFO_0004348	93517581	6e-24	0.0021	0.0215	[0.017-0.026]	rs12192672	hematocrit
502	EFO_0004509	93510454	8e-24	0.0021	0.0208	[0.017-0.025]	rs12192672	hemoglobin measurement
503	EFO_0004509	104326345	6e-15	NA	0.0317	NA	rs12192672	hemoglobin measurement
504	EFO_0004509	64192711	4e-19	0.00249808	0.0223332	[0.017-0.027]	rs12192672	hemoglobin measurement
505	EFO_0004696	106375851	1e-10	0.00332195	0.0213864	[0.015-0.028]	rs12192672	sex hormone-binding globulin measurement
506	EFO_0004698	98427928	3e-08	0.001	0.006	[0.004-0.008]	rs12192672	insomnia
507	EFO_0803370	105002949	9e-10	0.06	0.34	[0.22-0.46]	rs12192672	photoreceptor cell layer thickness measurement
508	EFO_0004509	93510989	6e-12	0.0018	0.0123	[0.0088-0.0158]	rs12437397	hemoglobin measurement
509	EFO_0004735	93490833	8e-09	0.0025	0.0145	[0.0096-0.0194]	rs12450826	serum alanine aminotransferase measurement
510	EFO_0004305	101446881	3e-14	0.0022193	0.0168724	[0.013-0.021]	rs1257444	erythrocyte count
511	EFO_0007978	62741843	3e-11	0.002004	0.013323	[0.0094-0.0173]	rs12635066	red blood cell density measurement
512	EFO_0004305	36508727	4e-26	NA	NA	NA	rs12811512	erythrocyte count
513	EFO_0004305	101446670	2e-23	0.00307018	0.0306439	[0.025-0.037]	rs12811512	erythrocyte count
514	EFO_0004348	21837346	1e-09	0.00491658	0.0299789	[0.02-0.04]	rs12811512	hematocrit
515	EFO_0004348	64195952	7e-29	0.0030743	0.0342813	[0.028-0.04]	rs12811512	hematocrit
516	EFO_0004348	62631445	9e-35	0.002567	0.031592	[0.027-0.037]	rs12811512	hematocrit
517	EFO_0004348	62493800	5e-32	NA	NA	NA	rs12811512	hematocrit
518	EFO_0004509	62426725	4e-31	NA	NA	NA	rs12811512	hemoglobin measurement
519	EFO_0004509	61935884	8e-23	NA	0.03	NA	rs12811512	hemoglobin measurement
521	EFO_0004509	104328334	1e-15	NA	0.03689	NA	rs12811512	hemoglobin measurement
522	EFO_0004509	62633248	5e-34	0.002569	0.031266	[0.026-0.036]	rs12811512	hemoglobin measurement
523	EFO_0004509	21838850	8e-09	0.00493846	0.0285015	[0.019-0.038]	rs12811512	hemoglobin measurement
524	EFO_0007978	62503585	3e-24	NA	NA	NA	rs12811512	red blood cell density measurement
525	EFO_0007978	62742805	9e-27	0.002571	0.027554	[0.023-0.033]	rs12811512	red blood cell density measurement
526	EFO_0020766	104576474	2e-12	0.018	0.126	[0.091-0.161]	rs12811512	testican-2 measurement
527	EFO_0004305	36510302	2e-27	NA	NA	NA	rs128494	erythrocyte count
528	EFO_0004305	93537114	5e-22	0.0019	0.0186	[0.015-0.022]	rs128494	erythrocyte count
529	EFO_0004305	101447695	6e-28	0.00263859	0.028938	[0.024-0.034]	rs128494	erythrocyte count
530	EFO_0004305	119210090	1e-13	NA	NA	NA	rs128494	erythrocyte count
531	EFO_0004348	62631970	8e-55	0.002206	0.034406	[0.03-0.039]	rs128494	hematocrit
532	EFO_0004348	62494269	6e-61	NA	NA	NA	rs128494	hematocrit
533	EFO_0004348	64196692	1e-40	0.00263964	0.0352467	[0.03-0.04]	rs128494	hematocrit
534	EFO_0004348	62510990	7e-11	0.003771	0.024615	[0.017-0.032]	rs128494	hematocrit
535	EFO_0004348	93518451	2e-35	0.0019	0.0233	[0.02-0.027]	rs128494	hematocrit
536	EFO_0004348	21837539	2e-16	0.00423522	0.0348152	[0.027-0.043]	rs128494	hematocrit
537	EFO_0004509	62633815	7e-49	0.002208	0.03245	[0.028-0.037]	rs128494	hemoglobin measurement
538	EFO_0004509	93468866	7e-09	0.00309418	0.0178898	[0.012-0.024]	rs128494	hemoglobin measurement
539	EFO_0004509	64194244	5e-35	0.00264154	0.0326096	[0.027-0.038]	rs128494	hemoglobin measurement
540	EFO_0004509	21839055	1e-13	0.0042542	0.0316249	[0.023-0.04]	rs128494	hemoglobin measurement
541	EFO_0004509	104325813	6e-10	NA	0.04762	NA	rs128494	hemoglobin measurement
542	EFO_0004509	61935889	4e-28	NA	0.028	NA	rs128494	hemoglobin measurement
543	EFO_0004509	119205769	6e-13	NA	NA	NA	rs128494	hemoglobin measurement
544	EFO_0004509	62427249	7e-53	NA	NA	NA	rs128494	hemoglobin measurement
545	EFO_0004509	93511374	2e-31	0.0018	0.0213	[0.018-0.025]	rs128494	hemoglobin measurement
547	EFO_0005208	31585494	9e-10	0.00376	0.02306	[0.016-0.03]	rs128494	glomerular filtration rate
548	EFO_0007978	62743470	9e-38	0.002218	0.028502	[0.024-0.033]	rs128494	red blood cell density measurement
549	EFO_0007978	62504203	5e-42	NA	NA	NA	rs128494	red blood cell density measurement
550	EFO_0004348	62631569	5e-19	0.002139	0.019095	[0.015-0.023]	rs12868938	hematocrit
551	EFO_0004348	93518026	2e-13	0.002	0.0149	[0.011-0.019]	rs12868938	hematocrit
552	EFO_0021902	106396587	1e-09	0.00482939	0.0295254	[0.02-0.039]	rs12868938	cholesterol in large VLDL measurement
553	EFO_0004305	36508991	2e-17	NA	NA	NA	rs12889267	erythrocyte count
554	EFO_0004305	101446801	9e-11	0.00295154	0.0191417	[0.013-0.025]	rs12889267	erythrocyte count
555	EFO_0004305	93536579	5e-10	0.0026	0.0163	[0.011-0.021]	rs12889267	erythrocyte count
556	EFO_0004348	62631573	2e-25	0.002499	0.026042	[0.021-0.031]	rs12889267	hematocrit
557	EFO_0004348	93518066	2e-12	0.0025	0.0177	[0.013-0.023]	rs12889267	hematocrit
558	EFO_0004348	21837369	3e-09	0.00472067	0.0280067	[0.019-0.037]	rs12889267	hematocrit
559	EFO_0004348	62493915	2e-23	NA	NA	NA	rs12889267	hematocrit
560	EFO_0004348	64196081	3e-18	0.00295643	0.025793	[0.02-0.032]	rs12889267	hematocrit
561	EFO_0004351	17627985	4e-20	0.0453	0.4164	[0.33-0.51]	rs12889267	resting heart rate
562	EFO_0004462	62017632	3e-08	0.0936	0.5196	[0.34-0.7]	rs12889267	PR interval
563	EFO_0004464	95024423	3e-15	NA	7.91	NA	rs12889267	brain measurement
564	EFO_0004509	62426838	1e-20	NA	NA	NA	rs12889267	hemoglobin measurement
565	EFO_0004509	61935899	2e-14	NA	0.022	NA	rs12889267	hemoglobin measurement
566	EFO_0004509	93510979	6e-10	0.0024	0.0151	[0.01-0.02]	rs12889267	hemoglobin measurement
567	EFO_0004509	62633362	2e-22	0.002493	0.024321	[0.019-0.029]	rs12889267	hemoglobin measurement
568	EFO_0004509	64193542	6e-15	0.00295688	0.0231063	[0.017-0.029]	rs12889267	hemoglobin measurement
569	EFO_0004840	95034371	3e-09	NA	5.93	NA	rs12889267	cortical thickness
570	EFO_0004840	93931118	3e-09	NA	NA	NA	rs12889267	cortical thickness
571	EFO_0004995	36610101	2e-11	0.029435	0.19695	[0.14-0.25]	rs12889267	lean body mass
573	EFO_0007978	62503707	2e-16	NA	NA	NA	rs12889267	red blood cell density measurement
574	EFO_0007985	64400932	2e-12	0.00301589	0.0211629	[0.015-0.027]	rs12889267	platelet crit
577	EFO_0021788	104894009	2e-10	0.0073879	0.0467107	[0.032-0.061]	rs12889267	descending aortic diameter
578	EFO_0021788	98449940	3e-11	NA	0.048	NA	rs12889267	descending aortic diameter
579	EFO_0021796	106259560	3e-08	NA	NA	NA	rs12889267	sexual dimorphism measurement
580	EFO_0004305	36506835	2e-20	NA	NA	NA	rs1290790	erythrocyte count
581	EFO_0006335	36100233	1e-27	NA	NA	NA	rs1290790	systolic blood pressure
582	MONDO_0004247	119184775	5e-11	0.0078	0.0513	[0.036-0.067]	rs1290790	peptic ulcer disease
583	EFO_0004305	101447276	1e-13	0.00223877	0.0166253	[0.012-0.021]	rs1292041	erythrocyte count
584	EFO_0004509	64193925	2e-14	0.00298883	0.0228305	[0.017-0.029]	rs12952262	hemoglobin measurement
586	EFO_0004348	93517746	2e-16	0.0017	0.0141	[0.011-0.017]	rs12985	hematocrit
587	EFO_0004348	62493577	4e-27	NA	NA	NA	rs12985	hematocrit
588	EFO_0004348	62631203	1e-26	0.001912	0.020426	[0.017-0.024]	rs12985	hematocrit
589	EFO_0004509	62426511	5e-23	NA	NA	NA	rs12985	hemoglobin measurement
590	EFO_0004509	62633024	4e-23	0.001909	0.018929	[0.015-0.023]	rs12985	hemoglobin measurement
591	EFO_0004509	93510649	1e-15	0.0017	0.0134	[0.01-0.017]	rs12985	hemoglobin measurement
592	EFO_0004530	101332662	1e-08	NA	NA	NA	rs12985	triglyceride measurement
593	EFO_0004348	93518346	7e-42	0.0017	0.0235	[0.02-0.027]	rs12985258	hematocrit
594	EFO_0004348	64195075	4e-12	0.00229527	0.0159538	[0.011-0.02]	rs13098180	hematocrit
595	EFO_0010578	106265303	3e-14	NA	NA	NA	rs13098180	complex trait
596	EFO_0021796	106259645	2e-43	NA	NA	NA	rs13098180	sexual dimorphism measurement
597	EFO_0000195	55655008	4e-10	0.0121877	0.0760904	[0.052-0.1]	rs13107325	metabolic syndrome
599	EFO_0000537	55532253	5e-12	NA	0.0796339	NA	rs13107325	hypertension
600	EFO_0001358	118831376	6e-09	0.00392921	0.0228358	[0.015-0.031]	rs13107325	post-traumatic stress disorder
601	EFO_0001358	105708643	4e-08	NA	NA	NA	rs13107325	post-traumatic stress disorder
602	EFO_0003756	100282623	2e-22	NA	NA	NA	rs13107325	autism spectrum disorder
603	EFO_0003761	100028667	8e-11	NA	NA	NA	rs13107325	unipolar depression
604	EFO_0003888	100282623	2e-22	NA	NA	NA	rs13107325	attention deficit hyperactivity disorder
605	EFO_0003918	106069674	6e-13	0.010388	NA	[1.05-1.09]	rs13107325	obstructive sleep apnea
606	EFO_0003948	105708643	4e-08	NA	NA	NA	rs13107325	gastroesophageal reflux disease
607	EFO_0003948	105708679	2e-14	NA	NA	NA	rs13107325	gastroesophageal reflux disease
608	EFO_0003948	88924917	2e-14	NA	0.07	NA	rs13107325	gastroesophageal reflux disease
609	EFO_0004302	106190827	3e-43	0.000101042	0.00139366	[0.0012-0.0016]	rs13107325	anthropometric measurement
610	EFO_0004305	36507019	6e-24	NA	NA	NA	rs13107325	erythrocyte count
611	EFO_0004305	93535634	2e-19	0.0039	0.0349	[0.027-0.043]	rs13107325	erythrocyte count
612	EFO_0004312	119121366	2e-11	NA	6.707	NA	rs13107325	vital capacity
613	EFO_0004312	36093460	9e-18	NA	NA	NA	rs13107325	vital capacity
614	EFO_0004318	21796402	2e-10	NA	NA	NA	rs13107325	smoking behavior
615	EFO_0004318	21796406	1e-08	NA	NA	NA	rs13107325	smoking behavior
616	EFO_0004318	21795392	3e-10	0.0075	0.0469	[0.032-0.062]	rs13107325	smoking behavior
617	EFO_0004318	21795396	4e-09	0.0103	0.0607	[0.041-0.081]	rs13107325	smoking behavior
618	EFO_0004329	34631747	1e-15	NA	NA	NA	rs13107325	alcohol drinking
619	EFO_0004329	34632803	4e-22	NA	NA	NA	rs13107325	alcohol drinking
620	EFO_0004329	34632523	2e-23	NA	NA	NA	rs13107325	alcohol drinking
621	EFO_0004329	34633845	4e-11	NA	NA	NA	rs13107325	alcohol drinking
622	EFO_0004337	104373175	5e-23	NA	NA	NA	rs13107325	intelligence
623	EFO_0004337	101054742	7e-10	NA	NA	NA	rs13107325	intelligence
624	EFO_0004337	27407947	3e-18	0.00579733	0.050441	[0.039-0.062]	rs13107325	intelligence
625	EFO_0004337	34831284	8e-17	NA	8.327	NA	rs13107325	intelligence
626	EFO_0004337	100282623	2e-22	NA	NA	NA	rs13107325	intelligence
627	EFO_0004337	34941196	2e-21	NA	9.494	NA	rs13107325	intelligence
628	EFO_0004339	93514147	2e-17	0.0031	0.0266	[0.021-0.033]	rs13107325	body height
629	EFO_0004339	41138973	1e-21	NA	NA	NA	rs13107325	body height
630	EFO_0004339	63784514	3e-28	0.00260568	0.0287138	[0.024-0.034]	rs13107325	body height
632	EFO_0004340	55730640	8e-39	NA	NA	NA	rs13107325	body mass index
634	EFO_0004340	36059586	1e-36	NA	NA	NA	rs13107325	body mass index
635	EFO_0004340	101966570	4e-46	0.002919	0.041619	[0.036-0.047]	rs13107325	body mass index
636	EFO_0004340	30524649	4e-16	NA	0.0491977	NA	rs13107325	body mass index
638	EFO_0004340	12223367	1e-12	0.007	0.047	[0.034-0.06]	rs13107325	body mass index
639	EFO_0004340	21796406	1e-08	NA	NA	NA	rs13107325	body mass index
640	EFO_0004340	105988983	2e-51	NA	NA	NA	rs13107325	body mass index
641	EFO_0004340	21705376	2e-10	0.0079	0.0505	[0.035-0.066]	rs13107325	body mass index
642	EFO_0004340	21796402	2e-10	NA	NA	NA	rs13107325	body mass index
643	EFO_0004340	105989422	2e-52	NA	NA	NA	rs13107325	body mass index
644	EFO_0004340	49136430	4e-47	0.0032	0.0468	[0.041-0.053]	rs13107325	body mass index
645	EFO_0004340	21715038	2e-10	NA	NA	NA	rs13107325	body mass index
647	EFO_0004340	105989311	2e-48	NA	NA	NA	rs13107325	body mass index
649	EFO_0004340	15807934	1e-08	NA	NA	NA	rs13107325	body mass index
650	EFO_0004340	21705770	1e-09	0.0115	0.0698	[0.047-0.092]	rs13107325	body mass index
651	EFO_0004340	49133955	4e-47	0.0032	0.0468	[0.041-0.053]	rs13107325	body mass index
652	EFO_0004340	21795392	3e-10	0.0075	0.0469	[0.032-0.062]	rs13107325	body mass index
653	EFO_0004340	21705233	5e-10	0.0119	0.0741	[0.051-0.097]	rs13107325	body mass index
654	EFO_0004340	63119269	4e-08	0.017	0.095	[0.062-0.128]	rs13107325	body mass index
655	EFO_0004340	41553483	5e-40	0.0037	0.0495	[0.042-0.057]	rs13107325	body mass index
656	EFO_0004340	21706835	4e-09	0.0086	0.0508	[0.034-0.068]	rs13107325	body mass index
657	EFO_0004340	35038169	3e-21	NA	0.051	NA	rs13107325	body mass index
658	EFO_0004340	21706389	1e-09	0.0088	0.0531	[0.036-0.07]	rs13107325	body mass index
659	EFO_0004340	21714737	2e-08	NA	NA	NA	rs13107325	body mass index
660	EFO_0004340	119091028	4e-38	0.00367081	0.0461563	[0.039-0.053]	rs13107325	body mass index
661	EFO_0004340	21715239	2e-09	NA	NA	NA	rs13107325	body mass index
662	EFO_0004340	93494829	1e-28	0.0044	0.0493	[0.041-0.058]	rs13107325	body mass index
663	EFO_0004340	73197698	2e-22	NA	NA	NA	rs13107325	body mass index
664	EFO_0004340	21715559	8e-10	NA	NA	NA	rs13107325	body mass index
665	EFO_0004340	104110251	2e-94	0.0025	0.0522	[0.047-0.057]	rs13107325	body mass index
666	EFO_0004340	12222926	3e-09	0.009	0.053	[0.035-0.07]	rs13107325	body mass index
667	EFO_0004340	21795396	4e-09	0.0103	0.0607	[0.041-0.081]	rs13107325	body mass index
668	EFO_0004340	105989187	2e-31	NA	NA	NA	rs13107325	body mass index
671	EFO_0004340	21705025	3e-10	0.0077	0.0488	[0.034-0.064]	rs13107325	body mass index
672	EFO_0004340	16449	2e-13	NA	0.19	[0.11-0.27]	rs13107325	body mass index
673	EFO_0004340	105989169	1e-25	NA	NA	NA	rs13107325	body mass index
674	EFO_0004340	49128755	4e-47	0.0032	0.0468	[0.041-0.053]	rs13107325	body mass index
676	EFO_0004340	12223150	2e-12	0.007	0.048	[0.034-0.061]	rs13107325	body mass index
677	EFO_0004343	36485696	1e-20	NA	NA	NA	rs13107325	waist-hip ratio
678	EFO_0004346	97199351	1e-09	0.019	0.116	[0.079-0.153]	rs13107325	neuroimaging measurement
679	EFO_0004346	97198280	7e-77	0.019	0.352	[0.31-0.39]	rs13107325	neuroimaging measurement
680	EFO_0004346	63045597	3e-124	NA	NA	NA	rs13107325	neuroimaging measurement
681	EFO_0004346	97198995	2e-09	0.019	0.114	[0.077-0.151]	rs13107325	neuroimaging measurement
682	EFO_0004346	97209484	2e-36	0.019	0.242	[0.2-0.28]	rs13107325	neuroimaging measurement
683	EFO_0004346	97198459	4e-23	0.019	0.188	[0.15-0.23]	rs13107325	neuroimaging measurement
684	EFO_0004346	97199054	1e-15	0.019	0.152	[0.11-0.19]	rs13107325	neuroimaging measurement
685	EFO_0004346	97209656	8e-14	0.019	0.144	[0.11-0.18]	rs13107325	neuroimaging measurement
686	EFO_0004346	97209548	4e-37	0.019	0.244	[0.21-0.28]	rs13107325	neuroimaging measurement
687	EFO_0004346	36173697	2e-11	NA	NA	NA	rs13107325	neuroimaging measurement
688	EFO_0004346	97198395	5e-13	0.019	0.138	[0.1-0.18]	rs13107325	neuroimaging measurement
689	EFO_0004346	97198376	1e-80	0.019	0.36	[0.32-0.4]	rs13107325	neuroimaging measurement
690	EFO_0004346	97199298	4e-09	0.019	0.112	[0.075-0.149]	rs13107325	neuroimaging measurement
691	EFO_0004346	97198936	4e-10	0.019	0.119	[0.082-0.156]	rs13107325	neuroimaging measurement
692	EFO_0004346	97201761	6e-53	0.019	0.299	[0.26-0.34]	rs13107325	neuroimaging measurement
693	EFO_0004346	97200844	6e-21	0.019	0.178	[0.14-0.22]	rs13107325	neuroimaging measurement
694	EFO_0004346	97200568	4e-13	0.019	0.138	[0.1-0.18]	rs13107325	neuroimaging measurement
695	EFO_0004346	97209607	9e-12	0.019	0.131	[0.094-0.168]	rs13107325	neuroimaging measurement
696	EFO_0004346	97198556	1e-77	0.019	0.353	[0.32-0.39]	rs13107325	neuroimaging measurement
697	EFO_0004346	36173701	9e-18	NA	NA	NA	rs13107325	neuroimaging measurement
698	EFO_0004346	35698117	2e-39	0.027761	0.36694	[0.31-0.42]	rs13107325	neuroimaging measurement
699	EFO_0004346	97200153	3e-13	0.019	0.138	[0.1-0.18]	rs13107325	neuroimaging measurement
700	EFO_0004346	35698113	7e-39	0.028226	0.37008	[0.31-0.43]	rs13107325	neuroimaging measurement
701	EFO_0004346	97198620	9e-52	0.019	0.287	[0.25-0.32]	rs13107325	neuroimaging measurement
702	EFO_0004346	63047961	5e-20	NA	NA	NA	rs13107325	neuroimaging measurement
703	EFO_0004346	101687548	6e-169	NA	NA	NA	rs13107325	neuroimaging measurement
704	EFO_0004346	97200339	1e-13	0.019	0.141	[0.1-0.18]	rs13107325	neuroimaging measurement
705	EFO_0004346	35698125	2e-41	0.024606	0.33352	[0.29-0.38]	rs13107325	neuroimaging measurement
706	EFO_0004346	97199322	2e-12	0.019	0.134	[0.097-0.171]	rs13107325	neuroimaging measurement
707	EFO_0004346	63049446	5e-73	NA	NA	NA	rs13107325	neuroimaging measurement
708	EFO_0004346	97201025	2e-12	0.019	0.134	[0.097-0.171]	rs13107325	neuroimaging measurement
709	EFO_0004346	97198677	5e-97	0.019	0.396	[0.36-0.43]	rs13107325	neuroimaging measurement
710	EFO_0004346	97199609	1e-19	0.019	0.172	[0.13-0.21]	rs13107325	neuroimaging measurement
711	EFO_0004346	97198324	1e-37	0.019	0.243	[0.21-0.28]	rs13107325	neuroimaging measurement
712	EFO_0004346	97199580	5e-11	0.019	0.125	[0.088-0.162]	rs13107325	neuroimaging measurement
713	EFO_0004346	97200226	7e-13	0.019	0.137	[0.1-0.174]	rs13107325	neuroimaging measurement
714	EFO_0004346	97198512	1e-11	0.019	0.129	[0.092-0.166]	rs13107325	neuroimaging measurement
715	EFO_0004346	97201103	2e-12	0.019	0.134	[0.097-0.171]	rs13107325	neuroimaging measurement
716	EFO_0004346	97203358	4e-19	0.019	0.172	[0.13-0.21]	rs13107325	neuroimaging measurement
717	EFO_0004346	97198203	3e-28	0.019	0.209	[0.17-0.25]	rs13107325	neuroimaging measurement
718	EFO_0004346	97199888	1e-09	0.019	0.116	[0.079-0.153]	rs13107325	neuroimaging measurement
719	EFO_0004346	63050869	2e-23	NA	NA	NA	rs13107325	neuroimaging measurement
720	EFO_0004346	97201360	2e-28	0.02	0.216	[0.18-0.26]	rs13107325	neuroimaging measurement
721	EFO_0004346	97200602	1e-09	0.019	0.116	[0.079-0.153]	rs13107325	neuroimaging measurement
722	EFO_0004346	97198790	5e-11	0.019	0.125	[0.088-0.162]	rs13107325	neuroimaging measurement
723	EFO_0004346	63052262	1e-23	NA	NA	NA	rs13107325	neuroimaging measurement
724	EFO_0004346	97198843	3e-15	0.019	0.15	[0.11-0.19]	rs13107325	neuroimaging measurement
725	EFO_0004346	35698121	1e-42	0.024567	0.33842	[0.29-0.39]	rs13107325	neuroimaging measurement
726	EFO_0004346	97201449	1e-30	0.02	0.225	[0.19-0.26]	rs13107325	neuroimaging measurement
727	EFO_0004346	97203339	3e-18	0.019	0.168	[0.13-0.21]	rs13107325	neuroimaging measurement
728	EFO_0004346	97201850	5e-67	0.019	0.338	[0.3-0.38]	rs13107325	neuroimaging measurement
729	EFO_0004346	63048829	8e-38	NA	NA	NA	rs13107325	neuroimaging measurement
730	EFO_0004346	97199536	8e-10	0.019	0.117	[0.08-0.154]	rs13107325	neuroimaging measurement
731	EFO_0004346	97230858	3e-22	0.02	0.192	[0.15-0.23]	rs13107325	neuroimaging measurement
732	EFO_0004348	62630822	2e-40	0.00352	0.046911	[0.04-0.054]	rs13107325	hematocrit
733	EFO_0004348	64195174	2e-31	0.00421009	0.049112	[0.041-0.057]	rs13107325	hematocrit
734	EFO_0004348	93517326	4e-24	0.0037	0.0375	[0.03-0.045]	rs13107325	hematocrit
735	EFO_0004348	62493233	3e-38	NA	NA	NA	rs13107325	hematocrit
736	EFO_0004464	98445367	6e-125	NA	NA	NA	rs13107325	brain measurement
737	EFO_0004464	95292187	4e-12	NA	NA	NA	rs13107325	brain measurement
738	EFO_0004464	63050869	2e-23	NA	NA	NA	rs13107325	brain measurement
739	EFO_0004464	98448746	4e-45	NA	NA	NA	rs13107325	brain measurement
740	EFO_0004464	95022245	2e-54	NA	15.53	NA	rs13107325	brain measurement
741	EFO_0004464	63045597	3e-124	NA	NA	NA	rs13107325	brain measurement
742	EFO_0004464	98447041	7e-74	NA	NA	NA	rs13107325	brain measurement
743	EFO_0004509	62426125	1e-37	NA	NA	NA	rs13107325	hemoglobin measurement
744	EFO_0004509	64192558	7e-32	0.00421263	0.0494835	[0.041-0.058]	rs13107325	hemoglobin measurement
745	EFO_0004509	61935934	2e-24	NA	0.048	NA	rs13107325	hemoglobin measurement
746	EFO_0004509	62632647	1e-38	0.003523	0.04586	[0.039-0.053]	rs13107325	hemoglobin measurement
747	EFO_0004509	93510184	4e-25	0.0036	0.0373	[0.03-0.044]	rs13107325	hemoglobin measurement
748	EFO_0004509	104327924	9e-11	NA	0.04091	NA	rs13107325	hemoglobin measurement
749	EFO_0004526	64090836	1e-10	0.00392357	0.0265556	[0.019-0.034]	rs13107325	mean corpuscular volume
750	EFO_0004529	96203825	9e-14	0.00707617	0.052796	[0.039-0.067]	rs13107325	lipid measurement
751	EFO_0004529	96163714	4e-19	0.00729892	0.0652315	[0.051-0.08]	rs13107325	lipid measurement
752	EFO_0004529	96136505	6e-24	0.0070618	0.071311	[0.057-0.085]	rs13107325	lipid measurement
753	EFO_0004529	96146701	2e-23	0.00690187	0.0689495	[0.055-0.082]	rs13107325	lipid measurement
754	EFO_0004530	102700027	2e-10	NA	NA	NA	rs13107325	triglyceride measurement
755	EFO_0004530	101961849	1e-10	0.004704	0.030182	[0.021-0.039]	rs13107325	triglyceride measurement
756	EFO_0004530	91779956	2e-14	NA	0.029	NA	rs13107325	triglyceride measurement
757	EFO_0004530	101331992	2e-37	NA	NA	NA	rs13107325	triglyceride measurement
758	EFO_0004530	56275786	6e-15	0.00378399	0.0295524	[0.022-0.037]	rs13107325	triglyceride measurement
759	EFO_0004530	101334797	2e-27	0.00275981	0.0372865	[0.032-0.043]	rs13107325	triglyceride measurement
760	EFO_0004530	96194737	3e-13	0.00729797	0.053297	[0.039-0.068]	rs13107325	triglyceride measurement
761	EFO_0004530	56270425	5e-10	0.0045	0.031	[0.022-0.04]	rs13107325	triglyceride measurement
762	EFO_0004531	64651493	3e-17	0.00354	0.0297	[0.023-0.037]	rs13107325	urate measurement
763	EFO_0004532	80735326	8e-14	0.000976353	0.00710285	[0.0052-0.009]	rs13107325	serum gamma-glutamyl transferase measurement
764	EFO_0004532	93506492	2e-11	0.0042	0.0283	[0.02-0.037]	rs13107325	serum gamma-glutamyl transferase measurement
765	EFO_0004535	100869261	2e-19	0.023	0.21	[0.16-0.26]	rs13107325	serum albumin measurement
766	EFO_0004535	93492816	8e-33	0.0047	0.0559	[0.047-0.065]	rs13107325	serum albumin measurement
767	EFO_0004574	101341908	6e-45	NA	NA	NA	rs13107325	total cholesterol measurement
768	EFO_0004574	96201168	4e-14	0.00710458	0.053841	[0.04-0.068]	rs13107325	total cholesterol measurement
769	EFO_0004574	101347530	1e-34	0.00268403	0.0395317	[0.034-0.045]	rs13107325	total cholesterol measurement
770	EFO_0004574	35850613	5e-11	NA	0.055	NA	rs13107325	total cholesterol measurement
771	EFO_0004574	93539676	3e-21	0.0044	0.0418	[0.033-0.05]	rs13107325	total cholesterol measurement
772	EFO_0004574	35850608	1e-09	NA	0.053	NA	rs13107325	total cholesterol measurement
773	EFO_0004574	96224943	1e-22	0.00724177	0.0710526	[0.057-0.085]	rs13107325	total cholesterol measurement
774	EFO_0004574	96143384	4e-22	0.00693386	0.0671483	[0.054-0.081]	rs13107325	total cholesterol measurement
775	EFO_0004611	96169743	2e-08	0.00770622	0.0432072	[0.028-0.058]	rs13107325	low density lipoprotein cholesterol measurement
777	EFO_0004611	101329702	7e-15	0.00278802	0.0251333	[0.02-0.031]	rs13107325	low density lipoprotein cholesterol measurement
778	EFO_0004611	56274462	6e-10	0.00396602	0.0245488	[0.017-0.032]	rs13107325	low density lipoprotein cholesterol measurement
779	EFO_0004611	101958529	9e-29	0.002637	0.02936	[0.024-0.035]	rs13107325	low density lipoprotein cholesterol measurement
780	EFO_0004611	101326837	1e-17	NA	NA	NA	rs13107325	low density lipoprotein cholesterol measurement
781	EFO_0004611	96153515	3e-12	0.00764407	0.0535091	[0.039-0.068]	rs13107325	low density lipoprotein cholesterol measurement
782	EFO_0004611	96166598	6e-09	0.00787713	0.0459371	[0.03-0.061]	rs13107325	low density lipoprotein cholesterol measurement
783	EFO_0004611	96150000	3e-12	0.00763648	0.0532963	[0.038-0.068]	rs13107325	low density lipoprotein cholesterol measurement
784	EFO_0004611	56269628	1e-10	0.0044	0.0313	[0.023-0.04]	rs13107325	low density lipoprotein cholesterol measurement
785	EFO_0004611	96151353	3e-12	0.00746961	0.0520563	[0.037-0.067]	rs13107325	low density lipoprotein cholesterol measurement
786	EFO_0004612	106380487	2e-19	0.00811674	0.0732333	[0.057-0.089]	rs13107325	high density lipoprotein cholesterol measurement
787	EFO_0004612	96164548	9e-17	0.00734763	0.0610888	[0.047-0.075]	rs13107325	high density lipoprotein cholesterol measurement
788	EFO_0004612	91778958	5e-118	NA	0.078	NA	rs13107325	high density lipoprotein cholesterol measurement
789	EFO_0004612	101324392	3e-115	0.00277092	0.0827466	[0.077-0.088]	rs13107325	high density lipoprotein cholesterol measurement
790	EFO_0004612	96162675	9e-23	0.00715515	0.0703087	[0.056-0.084]	rs13107325	high density lipoprotein cholesterol measurement
791	EFO_0004612	19745	7e-11	0.16	0.84	[0.53-1.15]	rs13107325	high density lipoprotein cholesterol measurement
792	EFO_0004612	96223344	3e-26	0.00703257	0.0745959	[0.061-0.088]	rs13107325	high density lipoprotein cholesterol measurement
793	EFO_0004612	96161734	2e-22	0.00726977	0.0708212	[0.057-0.085]	rs13107325	high density lipoprotein cholesterol measurement
794	EFO_0004612	96161212	6e-14	0.00748067	0.0561251	[0.041-0.071]	rs13107325	high density lipoprotein cholesterol measurement
795	EFO_0004612	96183199	2e-14	0.00745868	0.0571594	[0.043-0.072]	rs13107325	high density lipoprotein cholesterol measurement
796	EFO_0004612	96202851	7e-09	0.00733875	0.0425959	[0.028-0.057]	rs13107325	high density lipoprotein cholesterol measurement
797	EFO_0004612	96144046	2e-10	0.00739632	0.0468314	[0.032-0.061]	rs13107325	high density lipoprotein cholesterol measurement
798	EFO_0004612	101321039	1e-185	NA	NA	NA	rs13107325	high density lipoprotein cholesterol measurement
799	EFO_0004612	96164960	1e-15	0.00746616	0.059838	[0.045-0.074]	rs13107325	high density lipoprotein cholesterol measurement
800	EFO_0004612	96163147	9e-25	0.00697525	0.0716693	[0.058-0.085]	rs13107325	high density lipoprotein cholesterol measurement
801	EFO_0004612	96136033	1e-24	0.00696906	0.0715063	[0.058-0.085]	rs13107325	high density lipoprotein cholesterol measurement
802	EFO_0004612	96201168	4e-14	0.00710458	0.053841	[0.04-0.068]	rs13107325	high density lipoprotein cholesterol measurement
803	EFO_0004612	39838	1e-15	NA	0.071	NA	rs13107325	high density lipoprotein cholesterol measurement
804	EFO_0004612	96162183	4e-09	0.00759856	0.0447636	[0.03-0.06]	rs13107325	high density lipoprotein cholesterol measurement
805	EFO_0004612	96136977	4e-19	0.00739028	0.066025	[0.052-0.081]	rs13107325	high density lipoprotein cholesterol measurement
806	EFO_0004612	96224943	1e-22	0.00724177	0.0710526	[0.057-0.085]	rs13107325	high density lipoprotein cholesterol measurement
807	EFO_0004612	96145195	6e-09	0.00748841	0.0435269	[0.029-0.058]	rs13107325	high density lipoprotein cholesterol measurement
808	EFO_0004612	96203298	7e-17	0.00696882	0.0581901	[0.045-0.072]	rs13107325	high density lipoprotein cholesterol measurement
809	EFO_0004612	91781039	5e-32	NA	NA	NA	rs13107325	high density lipoprotein cholesterol measurement
811	EFO_0004612	96204844	2e-13	0.00707501	0.0522766	[0.038-0.066]	rs13107325	high density lipoprotein cholesterol measurement
812	EFO_0004612	96147278	2e-23	0.00689283	0.0688612	[0.055-0.082]	rs13107325	high density lipoprotein cholesterol measurement
813	EFO_0004612	96144568	6e-22	0.00695349	0.0670132	[0.053-0.081]	rs13107325	high density lipoprotein cholesterol measurement
814	EFO_0004612	101954734	2e-57	0.004941	0.07886	[0.069-0.089]	rs13107325	high density lipoprotein cholesterol measurement
815	EFO_0004612	96137364	4e-22	0.0071038	0.0687325	[0.055-0.083]	rs13107325	high density lipoprotein cholesterol measurement
816	EFO_0004612	96165854	3e-11	0.00752385	0.0499628	[0.035-0.065]	rs13107325	high density lipoprotein cholesterol measurement
817	EFO_0004612	80057974	2e-50	0.0053	0.0798	[0.069-0.09]	rs13107325	high density lipoprotein cholesterol measurement
818	EFO_0004612	106410496	4e-16	0.00830323	0.0677031	[0.051-0.084]	rs13107325	high density lipoprotein cholesterol measurement
819	EFO_0004612	96163714	4e-19	0.00729892	0.0652315	[0.051-0.08]	rs13107325	high density lipoprotein cholesterol measurement
820	EFO_0004612	96204362	4e-14	0.00708712	0.0536293	[0.04-0.068]	rs13107325	high density lipoprotein cholesterol measurement
821	EFO_0004612	96135481	4e-26	0.00706872	0.0746876	[0.061-0.089]	rs13107325	high density lipoprotein cholesterol measurement
822	EFO_0004612	56278724	2e-108	0.00362468	0.0801624	[0.073-0.087]	rs13107325	high density lipoprotein cholesterol measurement
823	EFO_0004612	96136505	6e-24	0.0070618	0.071311	[0.057-0.085]	rs13107325	high density lipoprotein cholesterol measurement
824	EFO_0004612	35841143	6e-21	NA	0.067	NA	rs13107325	high density lipoprotein cholesterol measurement
825	EFO_0004612	93508610	6e-80	0.0043	0.082	[0.074-0.09]	rs13107325	high density lipoprotein cholesterol measurement
826	EFO_0004612	106385660	3e-14	0.00844721	0.0641545	[0.048-0.081]	rs13107325	high density lipoprotein cholesterol measurement
827	EFO_0004612	96145667	5e-22	0.00689695	0.0665832	[0.053-0.08]	rs13107325	high density lipoprotein cholesterol measurement
828	EFO_0004612	64699113	4e-10	0.0138	0.0865	[0.059-0.114]	rs13107325	high density lipoprotein cholesterol measurement
829	EFO_0004612	96146701	2e-23	0.00690187	0.0689495	[0.055-0.082]	rs13107325	high density lipoprotein cholesterol measurement
830	EFO_0004612	96206150	3e-09	0.0073921	0.0438462	[0.029-0.058]	rs13107325	high density lipoprotein cholesterol measurement
831	EFO_0004612	96203825	9e-14	0.00707617	0.052796	[0.039-0.067]	rs13107325	high density lipoprotein cholesterol measurement
832	EFO_0004612	96202012	1e-15	0.00705621	0.0563786	[0.043-0.07]	rs13107325	high density lipoprotein cholesterol measurement
833	EFO_0004612	96164126	5e-21	0.00724475	0.0682079	[0.054-0.082]	rs13107325	high density lipoprotein cholesterol measurement
834	EFO_0004612	96147870	1e-23	0.0069175	0.0694866	[0.056-0.083]	rs13107325	high density lipoprotein cholesterol measurement
835	EFO_0004612	96143384	4e-22	0.00693386	0.0671483	[0.054-0.081]	rs13107325	high density lipoprotein cholesterol measurement
836	EFO_0004612	35841148	6e-22	NA	0.067	NA	rs13107325	high density lipoprotein cholesterol measurement
837	EFO_0004614	56271684	5e-82	0.00373089	0.0715695	[0.064-0.079]	rs13107325	apolipoprotein a 1 measurement
838	EFO_0004614	106387720	2e-16	0.00825581	0.0680362	[0.052-0.084]	rs13107325	apolipoprotein a 1 measurement
839	EFO_0004614	96134158	7e-22	0.00719715	0.0692251	[0.055-0.083]	rs13107325	apolipoprotein a 1 measurement
841	EFO_0004616	105989311	2e-48	NA	NA	NA	rs13107325	osteoarthritis, knee
842	EFO_0004616	118855274	3e-18	NA	NA	[1.08-1.12]	rs13107325	osteoarthritis, knee
843	EFO_0004639	96137364	4e-22	0.0071038	0.0687325	[0.055-0.083]	rs13107325	phospholipid measurement
844	EFO_0004639	96177987	7e-10	0.00743153	0.0457592	[0.031-0.06]	rs13107325	phospholipid measurement
845	EFO_0004639	96204844	2e-13	0.00707501	0.0522766	[0.038-0.066]	rs13107325	phospholipid measurement
846	EFO_0004639	96164548	9e-17	0.00734763	0.0610888	[0.047-0.075]	rs13107325	phospholipid measurement
847	EFO_0004639	96147870	1e-23	0.0069175	0.0694866	[0.056-0.083]	rs13107325	phospholipid measurement
848	EFO_0004639	96177635	4e-11	0.00735683	0.0485053	[0.034-0.063]	rs13107325	phospholipid measurement
849	EFO_0004639	96194737	3e-13	0.00729797	0.053297	[0.039-0.068]	rs13107325	phospholipid measurement
850	EFO_0004639	96196477	4e-09	0.00748341	0.0442121	[0.03-0.059]	rs13107325	phospholipid measurement
851	EFO_0004641	97204228	7e-11	0.019	0.125	[0.088-0.162]	rs13107325	white matter integrity
852	EFO_0004641	97205145	7e-13	0.019	0.138	[0.1-0.18]	rs13107325	white matter integrity
853	EFO_0004641	97205131	1e-12	0.019	0.137	[0.1-0.174]	rs13107325	white matter integrity
854	EFO_0004696	91781039	5e-32	NA	NA	NA	rs13107325	sex hormone-binding globulin measurement
855	EFO_0004698	98426996	7e-24	0.002	0.017	[0.013-0.021]	rs13107325	insomnia
856	EFO_0004698	98438930	1e-17	0.002	0.019	[0.015-0.023]	rs13107325	insomnia
857	EFO_0004698	100345808	2e-16	NA	NA	NA	rs13107325	insomnia
858	EFO_0004725	119773603	3e-20	0.0192724	0.177429	[0.14-0.22]	rs13107325	metabolite measurement
859	EFO_0004725	119773850	3e-37	0.0190148	0.242274	[0.21-0.28]	rs13107325	metabolite measurement
860	EFO_0004732	96196130	2e-17	0.00740666	0.063093	[0.049-0.078]	rs13107325	lipoprotein measurement
861	EFO_0004732	106385044	1e-12	0.00846514	0.0602993	[0.044-0.077]	rs13107325	lipoprotein measurement
862	EFO_0004732	96196477	4e-09	0.00748341	0.0442121	[0.03-0.059]	rs13107325	lipoprotein measurement
863	EFO_0004735	91780431	8e-10	NA	0.022	NA	rs13107325	serum alanine aminotransferase measurement
864	EFO_0004735	91781039	5e-32	NA	NA	NA	rs13107325	serum alanine aminotransferase measurement
865	EFO_0004736	93491452	3e-42	0.0044	0.0593	[0.051-0.068]	rs13107325	aspartate aminotransferase measurement
866	EFO_0004736	91780768	3e-54	NA	0.058	NA	rs13107325	aspartate aminotransferase measurement
867	EFO_0004736	91781039	5e-32	NA	NA	NA	rs13107325	aspartate aminotransferase measurement
868	EFO_0004761	93543563	1e-15	0.0039	0.031	[0.023-0.039]	rs13107325	uric acid measurement
869	EFO_0004784	34710005	2e-24	0.0025	0.0259	[0.021-0.031]	rs13107325	self reported educational attainment
870	EFO_0004784	35226397	2e-18	0.0027	0.0239	[0.019-0.029]	rs13107325	self reported educational attainment
871	EFO_0004784	63922769	6e-23	0.0117297	0.115778	[0.093-0.139]	rs13107325	self reported educational attainment
872	EFO_0004784	104957918	4e-09	0.0084096	0.049374	[0.033-0.066]	rs13107325	self reported educational attainment
873	EFO_0004838	98197010	3e-48	0.0004283	0.006227	[0.0054-0.0071]	rs13107325	calcium measurement
874	EFO_0004838	93502375	5e-42	0.0047	0.064	[0.055-0.073]	rs13107325	calcium measurement
875	EFO_0004840	93929931	1e-17	NA	NA	NA	rs13107325	cortical thickness
876	EFO_0004840	97195139	7e-11	0.019	0.124	[0.087-0.161]	rs13107325	cortical thickness
877	EFO_0004840	97195723	4e-14	0.019	0.144	[0.11-0.18]	rs13107325	cortical thickness
878	EFO_0004840	97196403	2e-16	0.019	0.156	[0.12-0.19]	rs13107325	cortical thickness
879	EFO_0004840	97194970	1e-08	0.019	0.108	[0.071-0.145]	rs13107325	cortical thickness
880	EFO_0004840	97196444	3e-13	0.019	0.139	[0.1-0.18]	rs13107325	cortical thickness
881	EFO_0004840	97195080	2e-18	0.019	0.166	[0.13-0.2]	rs13107325	cortical thickness
882	EFO_0004840	97196485	4e-14	0.019	0.144	[0.11-0.18]	rs13107325	cortical thickness
883	EFO_0004840	97196594	2e-11	0.019	0.127	[0.09-0.164]	rs13107325	cortical thickness
884	EFO_0004840	97195011	3e-16	0.019	0.156	[0.12-0.19]	rs13107325	cortical thickness
885	EFO_0004840	97196707	3e-17	0.019	0.16	[0.12-0.2]	rs13107325	cortical thickness
886	EFO_0004840	97195367	5e-19	0.019	0.169	[0.13-0.21]	rs13107325	cortical thickness
887	EFO_0004840	106005293	2e-08	0.0139	0.0772	[0.05-0.104]	rs13107325	cortical thickness
888	EFO_0004840	97195449	3e-16	0.019	0.156	[0.12-0.19]	rs13107325	cortical thickness
889	EFO_0004840	97196130	2e-11	0.019	0.127	[0.09-0.164]	rs13107325	cortical thickness
890	EFO_0004840	97196321	7e-19	0.019	0.169	[0.13-0.21]	rs13107325	cortical thickness
891	EFO_0004840	97195787	2e-19	0.019	0.171	[0.13-0.21]	rs13107325	cortical thickness
892	EFO_0004840	63048829	8e-38	NA	NA	NA	rs13107325	cortical thickness
893	EFO_0004840	97196071	8e-19	0.019	0.168	[0.13-0.21]	rs13107325	cortical thickness
894	EFO_0004840	97195321	3e-11	0.019	0.126	[0.089-0.163]	rs13107325	cortical thickness
895	EFO_0004840	97195212	3e-09	0.019	0.112	[0.075-0.149]	rs13107325	cortical thickness
896	EFO_0004840	97195884	3e-14	0.019	0.145	[0.11-0.18]	rs13107325	cortical thickness
897	EFO_0004840	97196380	1e-19	0.019	0.172	[0.13-0.21]	rs13107325	cortical thickness
898	EFO_0004840	97195490	3e-13	0.019	0.138	[0.1-0.18]	rs13107325	cortical thickness
899	EFO_0004840	97197527	2e-13	0.019	0.14	[0.1-0.18]	rs13107325	cortical thickness
900	EFO_0004840	97195531	4e-14	0.019	0.144	[0.11-0.18]	rs13107325	cortical thickness
901	EFO_0004840	95031462	6e-175	NA	28.2	NA	rs13107325	cortical thickness
902	EFO_0004840	97195426	3e-19	0.019	0.171	[0.13-0.21]	rs13107325	cortical thickness
903	EFO_0004840	97197423	1e-21	0.019	0.181	[0.14-0.22]	rs13107325	cortical thickness
904	EFO_0004840	97195649	2e-11	0.019	0.127	[0.09-0.164]	rs13107325	cortical thickness
905	EFO_0004840	97197722	1e-22	0.019	0.186	[0.15-0.22]	rs13107325	cortical thickness
906	EFO_0004840	97196203	4e-09	0.019	0.112	[0.075-0.149]	rs13107325	cortical thickness
907	EFO_0004840	97195934	3e-22	0.019	0.184	[0.15-0.22]	rs13107325	cortical thickness
908	EFO_0004840	106005570	1e-10	0.0139	0.089	[0.062-0.116]	rs13107325	cortical thickness
909	EFO_0004840	106006262	4e-26	0.0139	0.1467	[0.12-0.17]	rs13107325	cortical thickness
910	EFO_0004840	97195948	1e-22	0.019	0.186	[0.15-0.22]	rs13107325	cortical thickness
912	EFO_0004840	97196007	6e-16	0.019	0.154	[0.12-0.19]	rs13107325	cortical thickness
914	EFO_0004840	97195737	7e-11	0.019	0.124	[0.087-0.161]	rs13107325	cortical thickness
915	EFO_0004875	34702932	5e-10	0.0035	0.0219	[0.015-0.029]	rs13107325	mathematical ability
916	EFO_0005110	96175376	9e-09	0.00753796	0.0432974	[0.029-0.058]	rs13107325	fatty acid measurement
917	EFO_0005208	97985631	9e-09	NA	5.742	NA	rs13107325	glomerular filtration rate
918	EFO_0005210	103955888	2e-18	NA	8.73825	NA	rs13107325	brain connectivity measurement
919	EFO_0005210	103954766	8e-09	NA	5.76875	NA	rs13107325	brain connectivity measurement
920	EFO_0005271	41412318	3e-13	NA	NA	NA	rs13107325	sleep duration
921	EFO_0005278	14785709	6e-10	0.035	0.216	[0.15-0.28]	rs13107325	cardiovascular disease biomarker measurement
922	EFO_0005421	119766058	5e-19	0.0190248	0.169703	[0.13-0.21]	rs13107325	serum homoarginine measurement
923	EFO_0005674	97212426	2e-20	0.019	0.178	[0.14-0.22]	rs13107325	white matter microstructure measurement
924	EFO_0005674	97212397	7e-10	0.019	0.119	[0.082-0.156]	rs13107325	white matter microstructure measurement
925	EFO_0005674	97212378	3e-31	0.019	0.223	[0.19-0.26]	rs13107325	white matter microstructure measurement
926	EFO_0005674	97212334	1e-30	0.019	0.221	[0.18-0.26]	rs13107325	white matter microstructure measurement
927	EFO_0006335	36605891	3e-09	NA	0.643	NA	rs13107325	systolic blood pressure
928	EFO_0006335	73197698	2e-22	NA	NA	NA	rs13107325	systolic blood pressure
929	EFO_0006335	100039633	5e-36	0.0715	0.8966	[0.76-1.04]	rs13107325	systolic blood pressure
930	EFO_0006335	93537553	3e-11	0.0043	0.0284	[0.02-0.037]	rs13107325	systolic blood pressure
931	EFO_0006335	34631747	1e-15	NA	NA	NA	rs13107325	systolic blood pressure
932	EFO_0006335	27199416	5e-11	0.127	0.837	[0.59-1.09]	rs13107325	systolic blood pressure
933	EFO_0006335	36600511	2e-21	NA	0.719	NA	rs13107325	systolic blood pressure
934	EFO_0006335	19302	3e-14	NA	0.981	NA	rs13107325	systolic blood pressure
936	EFO_0006335	36100363	1e-36	NA	NA	NA	rs13107325	systolic blood pressure
937	EFO_0006335	40932408	1e-17	0.0646	0.5532	[0.43-0.68]	rs13107325	systolic blood pressure
938	EFO_0006335	36605897	1e-08	NA	0.646	NA	rs13107325	systolic blood pressure
939	EFO_0006335	22107930	6e-10	0.151	0.933	[0.64-1.23]	rs13107325	systolic blood pressure
940	EFO_0006336	100028667	8e-11	NA	NA	NA	rs13107325	diastolic blood pressure
941	EFO_0006336	100042332	6e-54	0.0413	0.6382	[0.56-0.72]	rs13107325	diastolic blood pressure
942	EFO_0006336	40931963	8e-12	0.0471	0.322	[0.23-0.41]	rs13107325	diastolic blood pressure
943	EFO_0006336	93503524	1e-21	0.0045	0.0432	[0.034-0.052]	rs13107325	diastolic blood pressure
944	EFO_0006336	22107434	1e-13	0.092	0.686	[0.51-0.87]	rs13107325	diastolic blood pressure
945	EFO_0006336	19268	2e-17	NA	0.684	NA	rs13107325	diastolic blood pressure
946	EFO_0006336	30342947	9e-10	0.149107	0.913692	[0.62-1.21]	rs13107325	diastolic blood pressure
947	EFO_0006336	27199735	2e-14	0.078	0.602	[0.45-0.75]	rs13107325	diastolic blood pressure
948	EFO_0006336	36598441	5e-33	NA	0.55	NA	rs13107325	diastolic blood pressure
949	EFO_0006336	36604607	8e-11	NA	0.477	NA	rs13107325	diastolic blood pressure
950	EFO_0006336	34632803	4e-22	NA	NA	NA	rs13107325	diastolic blood pressure
951	EFO_0006336	34632523	2e-23	NA	NA	NA	rs13107325	diastolic blood pressure
952	EFO_0006336	36604613	4e-11	NA	0.466	NA	rs13107325	diastolic blood pressure
953	EFO_0006340	27289520	1e-11	0.0932719	0.63475	[0.45-0.82]	rs13107325	mean arterial pressure
954	EFO_0006340	34633845	4e-11	NA	NA	NA	rs13107325	mean arterial pressure
955	EFO_0006340	19075	1e-10	NA	0.633	[0.44-0.82]	rs13107325	mean arterial pressure
956	EFO_0006340	93521713	7e-17	0.0043	0.0363	[0.028-0.045]	rs13107325	mean arterial pressure
957	EFO_0006781	100345401	4e-23	NA	NA	NA	rs13107325	coffee consumption measurement
958	EFO_0006781	100345808	2e-16	NA	NA	NA	rs13107325	coffee consumption measurement
959	EFO_0006781	100345425	3e-24	NA	NA	NA	rs13107325	coffee consumption measurement
960	EFO_0006781	100345522	2e-16	NA	NA	NA	rs13107325	coffee consumption measurement
961	EFO_0006781	100345665	2e-16	NA	NA	NA	rs13107325	coffee consumption measurement
962	EFO_0006781	100345413	7e-22	NA	NA	NA	rs13107325	coffee consumption measurement
963	EFO_0006781	100345453	1e-19	NA	NA	NA	rs13107325	coffee consumption measurement
964	EFO_0006845	62177153	1e-133	0.022	0.544	[0.5-0.59]	rs13107325	liver disease biomarker
965	EFO_0006930	97182671	4e-21	0.019	0.175	[0.14-0.21]	rs13107325	brain volume measurement
966	EFO_0006930	53690114	7e-14	NA	NA	NA	rs13107325	brain volume measurement
967	EFO_0006930	63049446	5e-73	NA	NA	NA	rs13107325	brain volume measurement
968	EFO_0006930	97186108	1e-15	0.019	0.153	[0.12-0.19]	rs13107325	brain volume measurement
969	EFO_0006930	97184591	3e-19	0.019	0.17	[0.13-0.21]	rs13107325	brain volume measurement
970	EFO_0006930	97184703	2e-53	0.019	0.292	[0.25-0.33]	rs13107325	brain volume measurement
971	EFO_0006930	97183317	1e-43	0.019	0.257	[0.22-0.29]	rs13107325	brain volume measurement
972	EFO_0006930	97182595	2e-115	0.018	0.422	[0.39-0.46]	rs13107325	brain volume measurement
973	EFO_0006930	97185701	3e-16	0.019	0.156	[0.12-0.19]	rs13107325	brain volume measurement
974	EFO_0006930	97184746	2e-39	0.019	0.249	[0.21-0.29]	rs13107325	brain volume measurement
975	EFO_0006930	53688222	2e-15	NA	NA	NA	rs13107325	brain volume measurement
976	EFO_0006930	97184553	2e-30	0.019	0.218	[0.18-0.26]	rs13107325	brain volume measurement
977	EFO_0006930	97184727	1e-57	0.019	0.303	[0.27-0.34]	rs13107325	brain volume measurement
978	EFO_0006930	97184675	2e-15	0.019	0.151	[0.11-0.19]	rs13107325	brain volume measurement
979	EFO_0006930	97182629	2e-25	0.019	0.194	[0.16-0.23]	rs13107325	brain volume measurement
980	EFO_0006930	97185993	2e-13	0.019	0.14	[0.1-0.18]	rs13107325	brain volume measurement
981	EFO_0006930	63052262	1e-23	NA	NA	NA	rs13107325	brain volume measurement
982	EFO_0006930	97183124	5e-34	0.019	0.226	[0.19-0.26]	rs13107325	brain volume measurement
983	EFO_0006930	97182648	3e-28	0.019	0.205	[0.17-0.24]	rs13107325	brain volume measurement
984	EFO_0006930	53686166	2e-18	NA	NA	NA	rs13107325	brain volume measurement
985	EFO_0006930	97184577	2e-36	0.019	0.239	[0.2-0.28]	rs13107325	brain volume measurement
986	EFO_0006930	97184345	1e-18	0.019	0.167	[0.13-0.2]	rs13107325	brain volume measurement
987	EFO_0006930	97182384	2e-103	0.018	0.4	[0.36-0.44]	rs13107325	brain volume measurement
988	EFO_0006930	97184530	4e-09	0.019	0.112	[0.075-0.149]	rs13107325	brain volume measurement
989	EFO_0006930	97182561	1e-119	0.018	0.43	[0.39-0.47]	rs13107325	brain volume measurement
990	EFO_0006930	97183158	3e-30	0.019	0.212	[0.17-0.25]	rs13107325	brain volume measurement
991	EFO_0006930	97182704	1e-18	0.019	0.164	[0.13-0.2]	rs13107325	brain volume measurement
992	EFO_0006930	97182737	2e-19	0.019	0.168	[0.13-0.21]	rs13107325	brain volume measurement
993	EFO_0006930	97183274	1e-49	0.019	0.275	[0.24-0.31]	rs13107325	brain volume measurement
994	EFO_0006930	97185832	4e-18	0.019	0.165	[0.13-0.2]	rs13107325	brain volume measurement
995	EFO_0006930	97183245	1e-93	0.018	0.38	[0.34-0.42]	rs13107325	brain volume measurement
996	EFO_0006930	97183206	4e-49	0.019	0.274	[0.24-0.31]	rs13107325	brain volume measurement
997	EFO_0006930	97182355	8e-14	0.019	0.139	[0.1-0.18]	rs13107325	brain volume measurement
998	EFO_0006930	97182423	3e-104	0.018	0.401	[0.37-0.44]	rs13107325	brain volume measurement
999	EFO_0006930	97182336	3e-12	0.019	0.13	[0.093-0.167]	rs13107325	brain volume measurement
1000	EFO_0006930	97183071	6e-27	0.019	0.2	[0.16-0.24]	rs13107325	brain volume measurement
1001	EFO_0006930	97183182	7e-31	0.019	0.215	[0.18-0.25]	rs13107325	brain volume measurement
1002	EFO_0006931	55675327	8e-10	NA	6.15	NA	rs13107325	nucleus accumbens volume
1003	EFO_0006934	119462382	4e-18	0.6883	5.968	[4.62-7.32]	rs13107325	amygdala volume
1004	EFO_0006934	119462432	1e-84	0.1496	2.925	[2.63-3.22]	rs13107325	amygdala volume
1005	EFO_0006934	119462534	5e-41	0.1321	1.773	[1.51-2.03]	rs13107325	amygdala volume
1006	EFO_0006934	119463103	7e-99	0.1404	2.972	[2.7-3.25]	rs13107325	amygdala volume
1007	EFO_0006934	119462724	4e-29	0.3154	3.54	[2.92-4.16]	rs13107325	amygdala volume
1008	EFO_0006934	119462786	1e-29	0.1065	1.204	[1-1.41]	rs13107325	amygdala volume
1009	EFO_0006934	119462622	1e-09	0.4378	2.668	[1.81-3.53]	rs13107325	amygdala volume
1010	EFO_0006934	119462284	8e-26	0.3363	3.538	[2.88-4.2]	rs13107325	amygdala volume
1011	EFO_0006934	119462330	2e-18	0.0734	0.6444	[0.5-0.79]	rs13107325	amygdala volume
1012	EFO_0006934	119463230	8e-44	0.1242	1.726	[1.48-1.97]	rs13107325	amygdala volume
1013	EFO_0006934	119462892	2e-20	0.6453	5.993	[4.73-7.26]	rs13107325	amygdala volume
1014	EFO_0006934	119462959	3e-21	0.06874	0.6511	[0.52-0.79]	rs13107325	amygdala volume
1015	EFO_0006935	88180473	1e-12	0.0159325	0.113293	[0.082-0.145]	rs13107325	thalamus volume
1016	EFO_0006935	88180403	9e-13	0.0159347	0.113983	[0.083-0.145]	rs13107325	thalamus volume
1017	EFO_0006941	64668272	7e-11	0.0138	0.0897	[0.063-0.117]	rs13107325	grip strength measurement
1018	EFO_0006941	30567512	4e-23	0.0006	0.006	[0.0048-0.0072]	rs13107325	grip strength measurement
1019	EFO_0007585	100345453	1e-19	NA	NA	NA	rs13107325	Cannabis use
1020	EFO_0007645	41540925	2e-30	NA	11.45	NA	rs13107325	longitudinal alcohol consumption measurement
1021	EFO_0007645	41540838	1e-25	0.009888	0.1034	[0.084-0.123]	rs13107325	longitudinal alcohol consumption measurement
1022	EFO_0007645	80685641	4e-14	0.02	0.153	[0.11-0.19]	rs13107325	longitudinal alcohol consumption measurement
1023	EFO_0007660	106034798	1e-25	NA	NA	NA	rs13107325	neuroticism measurement
1024	EFO_0007660	100345665	2e-16	NA	NA	NA	rs13107325	neuroticism measurement
1025	EFO_0007680	64668567	6e-24	0.00238371	0.024021	[0.019-0.029]	rs13107325	gait measurement
1026	EFO_0007788	90753657	3e-14	0.00540173	0.0411267	[0.031-0.052]	rs13107325	BMI-adjusted waist-hip ratio
1027	EFO_0007788	55717115	3e-19	NA	NA	NA	rs13107325	BMI-adjusted waist-hip ratio
1028	EFO_0007788	90794543	8e-13	0.00539933	0.0387088	[0.028-0.049]	rs13107325	BMI-adjusted waist-hip ratio
1029	EFO_0007788	47385837	4e-19	0.0034	0.0306	[0.024-0.037]	rs13107325	BMI-adjusted waist-hip ratio
1030	EFO_0007788	47380821	4e-19	0.0034	0.0306	[0.024-0.037]	rs13107325	BMI-adjusted waist-hip ratio
1031	EFO_0007789	90784134	2e-11	0.00545525	0.0366395	[0.026-0.047]	rs13107325	BMI-adjusted waist circumference
1032	EFO_0007789	90708720	2e-13	0.00544492	0.040075	[0.029-0.051]	rs13107325	BMI-adjusted waist circumference
1033	EFO_0007789	55723233	5e-20	NA	NA	NA	rs13107325	BMI-adjusted waist circumference
1034	EFO_0007800	35934544	5e-10	0.040318	0.25064	[0.17-0.33]	rs13107325	body fat percentage
1035	EFO_0007800	35934921	4e-10	0.049176	0.30825	[0.21-0.4]	rs13107325	body fat percentage
1036	EFO_0007800	91781039	5e-32	NA	NA	NA	rs13107325	body fat percentage
1037	EFO_0007800	91777425	3e-28	NA	0.031	NA	rs13107325	body fat percentage
1038	EFO_0007825	36042341	2e-10	NA	NA	NA	rs13107325	balding measurement
1039	EFO_0007825	36055928	4e-20	0.00582954	0.0535076	[0.042-0.065]	rs13107325	balding measurement
1040	EFO_0007835	100345425	3e-24	NA	NA	NA	rs13107325	alcohol dependence measurement
1041	EFO_0007878	102495733	9e-15	NA	NA	NA	rs13107325	alcohol consumption measurement
1042	EFO_0007878	102098666	2e-56	0.0017	0.0269	[0.024-0.03]	rs13107325	alcohol consumption measurement
1043	EFO_0007878	102118941	3e-59	0.001616	0.0264	[0.023-0.03]	rs13107325	alcohol consumption measurement
1044	EFO_0007878	55675022	7e-09	NA	5.798	NA	rs13107325	alcohol consumption measurement
1045	EFO_0007878	41276833	2e-22	0.00281598	0.0275045	[0.022-0.033]	rs13107325	alcohol consumption measurement
1046	EFO_0007878	41248958	1e-23	0.00255437	0.0256461	[0.021-0.031]	rs13107325	alcohol consumption measurement
1047	EFO_0007878	35611701	3e-10	0.002	0.01	[0.0061-0.0139]	rs13107325	alcohol consumption measurement
1048	EFO_0007878	102495897	6e-36	0.00434109	0.0543384	[0.046-0.063]	rs13107325	alcohol consumption measurement
1049	EFO_0007878	100345413	7e-22	NA	NA	NA	rs13107325	alcohol consumption measurement
1050	EFO_0007878	47717449	1e-15	0.002	0.016	[0.012-0.02]	rs13107325	alcohol consumption measurement
1051	EFO_0007878	95154149	5e-17	0.00457	0.0383	[0.029-0.047]	rs13107325	alcohol consumption measurement
1052	EFO_0007878	102495821	7e-15	NA	NA	NA	rs13107325	alcohol consumption measurement
1053	EFO_0007878	36158068	1e-24	0.0042523	0.0435775	[0.035-0.052]	rs13107325	alcohol consumption measurement
1054	EFO_0007878	102496074	6e-40	0.0042	0.0551	[0.047-0.063]	rs13107325	alcohol consumption measurement
1055	EFO_0007929	119392526	9e-18	0.0061	0.0595	[0.048-0.071]	rs13107325	triglyceride:HDL cholesterol ratio
1056	EFO_0007929	119389406	5e-32	0.0048	0.0703	[0.061-0.08]	rs13107325	triglyceride:HDL cholesterol ratio
1057	EFO_0007929	119391339	2e-18	0.0065	0.0628	[0.05-0.076]	rs13107325	triglyceride:HDL cholesterol ratio
1058	EFO_0007978	62741980	1e-16	0.003521	0.029182	[0.022-0.036]	rs13107325	red blood cell density measurement
1059	EFO_0007978	62502850	2e-14	NA	NA	NA	rs13107325	red blood cell density measurement
1060	EFO_0007984	64396150	1e-29	0.00429668	0.048567	[0.04-0.057]	rs13107325	platelet component distribution width
1061	EFO_0007991	101284553	4e-11	0.00423326	0.0279779	[0.02-0.036]	rs13107325	eosinophil percentage of leukocytes
1062	EFO_0008002	100399923	2e-09	0.007	0.04	[0.026-0.054]	rs13107325	physical activity measurement
1064	EFO_0008002	21714737	2e-08	NA	NA	NA	rs13107325	physical activity measurement
1065	EFO_0008002	21705025	3e-10	0.0077	0.0488	[0.034-0.064]	rs13107325	physical activity measurement
1066	EFO_0008002	21715559	8e-10	NA	NA	NA	rs13107325	physical activity measurement
1067	EFO_0008002	21715038	2e-10	NA	NA	NA	rs13107325	physical activity measurement
1068	EFO_0008002	21705233	5e-10	0.0119	0.0741	[0.051-0.097]	rs13107325	physical activity measurement
1069	EFO_0008002	21705770	1e-09	0.0115	0.0698	[0.047-0.092]	rs13107325	physical activity measurement
1070	EFO_0008002	21705376	2e-10	0.0079	0.0505	[0.035-0.066]	rs13107325	physical activity measurement
1071	EFO_0008002	21715239	2e-09	NA	NA	NA	rs13107325	physical activity measurement
1072	EFO_0008006	64577126	1e-12	NA	NA	NA	rs13107325	skin aging measurement
1074	EFO_0008317	96212707	9e-15	0.00737838	0.0572357	[0.043-0.072]	rs13107325	very low density lipoprotein cholesterol measurement
1075	EFO_0008317	96214999	7e-16	0.0076712	0.0619694	[0.047-0.077]	rs13107325	very low density lipoprotein cholesterol measurement
1076	EFO_0008317	96215838	3e-10	0.00744201	0.0470502	[0.032-0.062]	rs13107325	very low density lipoprotein cholesterol measurement
1077	EFO_0008317	96211898	3e-13	0.00742737	0.054294	[0.04-0.069]	rs13107325	very low density lipoprotein cholesterol measurement
1078	EFO_0008354	106034798	1e-25	NA	NA	NA	rs13107325	cognitive function measurement
1079	EFO_0008354	34696623	1e-23	0.0054	0.0543	[0.044-0.065]	rs13107325	cognitive function measurement
1080	EFO_0008354	63922769	6e-23	0.0117297	0.115778	[0.093-0.139]	rs13107325	cognitive function measurement
1081	EFO_0008354	34723445	3e-18	0.0044	0.038	[0.029-0.047]	rs13107325	cognitive function measurement
1082	EFO_0008579	41173166	4e-13	0.00493992	0.0359132	[0.026-0.046]	rs13107325	risk-taking behaviour
1083	EFO_0008579	101397580	2e-17	NA	NA	NA	rs13107325	risk-taking behaviour
1085	EFO_0008591	96136033	1e-24	0.00696906	0.0715063	[0.058-0.085]	rs13107325	free cholesterol measurement
1086	EFO_0008591	96162675	9e-23	0.00715515	0.0703087	[0.056-0.084]	rs13107325	free cholesterol measurement
1087	EFO_0008591	96202851	7e-09	0.00733875	0.0425959	[0.028-0.057]	rs13107325	free cholesterol measurement
1088	EFO_0008591	96145667	5e-22	0.00689695	0.0665832	[0.053-0.08]	rs13107325	free cholesterol measurement
1089	EFO_0008592	96137836	4e-19	0.00696876	0.0621989	[0.049-0.076]	rs13107325	high density lipoprotein particle size measurement
1090	EFO_0008595	96142847	8e-15	0.0075486	0.0586839	[0.044-0.073]	rs13107325	intermediate density lipoprotein measurement
1092	EFO_0009332	101054256	1e-08	NA	NA	NA	rs13107325	executive function measurement
1093	EFO_0009458	41540925	2e-30	NA	11.45	NA	rs13107325	alcohol use disorder measurement
1094	EFO_0009458	119118870	8e-23	0.01332	NA	[0.85-0.9]	rs13107325	alcohol use disorder measurement
1095	EFO_0009458	118724297	1e-18	0.00544729	0.0478908	[0.037-0.059]	rs13107325	alcohol use disorder measurement
1096	EFO_0009458	80685641	4e-14	0.02	0.153	[0.11-0.19]	rs13107325	alcohol use disorder measurement
1097	EFO_0009458	41541091	3e-14	NA	7.6	NA	rs13107325	alcohol use disorder measurement
1098	EFO_0009458	41540838	1e-25	0.009888	0.1034	[0.084-0.123]	rs13107325	alcohol use disorder measurement
1099	EFO_0009458	62408145	8e-19	NA	8.864	NA	rs13107325	alcohol use disorder measurement
1100	EFO_0009458	119118715	3e-22	NA	9.703	NA	rs13107325	alcohol use disorder measurement
1101	EFO_0009458	41541053	3e-14	0.01634	NA	[1.1-1.16]	rs13107325	alcohol use disorder measurement
1102	EFO_0009458	100345401	4e-23	NA	NA	NA	rs13107325	alcohol use disorder measurement
1103	EFO_0009767	96222730	3e-11	0.00742301	0.0493389	[0.035-0.064]	rs13107325	glycine measurement
1104	EFO_0009902	63916026	5e-14	NA	NA	NA	rs13107325	handedness
1105	EFO_0009931	45608454	4e-10	0.0114658	0.0715938	[0.049-0.094]	rs13107325	Agents acting on the renin-angiotensin system use measurement
1106	EFO_0009931	93551417	4e-10	0.0115	0.0716	[0.049-0.094]	rs13107325	Agents acting on the renin-angiotensin system use measurement
1107	EFO_0009946	91781039	5e-32	NA	NA	NA	rs13107325	low density lipoprotein triglyceride measurement
1108	EFO_0010116	96134977	2e-11	0.00739064	0.0498448	[0.035-0.064]	rs13107325	choline measurement
1109	EFO_0010118	106387316	2e-10	0.00843155	0.0534147	[0.037-0.07]	rs13107325	sphingomyelin measurement
1110	EFO_0010118	96194350	5e-16	0.00735423	0.05971	[0.045-0.074]	rs13107325	sphingomyelin measurement
1111	EFO_0010130	106006920	7e-10	NA	NA	NA	rs13107325	health study participation
1112	EFO_0010155	98379073	1e-09	0.006843	0.041452	[0.028-0.055]	rs13107325	taste liking measurement
1114	EFO_0010351	106409870	2e-16	0.00807392	0.0666365	[0.051-0.082]	rs13107325	cholesteryl ester measurement
1115	EFO_0010351	96135481	4e-26	0.00706872	0.0746876	[0.061-0.089]	rs13107325	cholesteryl ester measurement
1117	EFO_0010351	96202012	1e-15	0.00705621	0.0563786	[0.043-0.07]	rs13107325	cholesteryl ester measurement
1118	EFO_0010351	96161734	2e-22	0.00726977	0.0708212	[0.057-0.085]	rs13107325	cholesteryl ester measurement
1119	EFO_0010351	106411454	3e-17	0.00833776	0.0704255	[0.054-0.087]	rs13107325	cholesteryl ester measurement
1120	EFO_0010351	106383056	2e-19	0.00815694	0.0735194	[0.058-0.09]	rs13107325	cholesteryl ester measurement
1121	EFO_0010351	96144568	6e-22	0.00695349	0.0670132	[0.053-0.081]	rs13107325	cholesteryl ester measurement
1122	EFO_0010578	106272867	1e-08	NA	NA	NA	rs13107325	complex trait
1123	EFO_0010724	61934422	2e-12	0.00412256	0.0291705	[0.021-0.037]	rs13107325	lifestyle measurement
1124	EFO_0010736	93908690	1e-17	NA	NA	NA	rs13107325	cortical surface area measurement
1125	EFO_0010736	95027942	2e-24	NA	10.21	NA	rs13107325	cortical surface area measurement
1126	EFO_0010736	63047961	5e-20	NA	NA	NA	rs13107325	cortical surface area measurement
1127	EFO_0010821	62177153	1e-133	0.022	0.544	[0.5-0.59]	rs13107325	liver fat measurement
1128	EFO_0020437	104537880	1e-12	0.025	0.181	[0.13-0.23]	rs13107325	heparan-sulfate 6-o-sulfotransferase 1 measurement
1129	EFO_0020688	104569045	4e-14	0.026	0.193	[0.14-0.24]	rs13107325	protein set measurement
1130	EFO_0020943	96150000	3e-12	0.00763648	0.0532963	[0.038-0.068]	rs13107325	Cholesterol:total lipids ratio
1131	EFO_0020943	96161212	6e-14	0.00748067	0.0561251	[0.041-0.071]	rs13107325	Cholesterol:total lipids ratio
1132	EFO_0020943	96144046	2e-10	0.00739632	0.0468314	[0.032-0.061]	rs13107325	Cholesterol:total lipids ratio
1133	EFO_0020943	96211898	3e-13	0.00742737	0.054294	[0.04-0.069]	rs13107325	Cholesterol:total lipids ratio
1134	EFO_0020943	96166598	6e-09	0.00787713	0.0459371	[0.03-0.061]	rs13107325	Cholesterol:total lipids ratio
1135	EFO_0020944	96212707	9e-15	0.00737838	0.0572357	[0.043-0.072]	rs13107325	Cholesteryl esters:total lipids ratio
1136	EFO_0020944	96145195	6e-09	0.00748841	0.0435269	[0.029-0.058]	rs13107325	Cholesteryl esters:total lipids ratio
1137	EFO_0020944	96162183	4e-09	0.00759856	0.0447636	[0.03-0.06]	rs13107325	Cholesteryl esters:total lipids ratio
1138	EFO_0020945	96151353	3e-12	0.00746961	0.0520563	[0.037-0.067]	rs13107325	Free cholesterol:total lipids ratio
1139	EFO_0020945	96203298	7e-17	0.00696882	0.0581901	[0.045-0.072]	rs13107325	Free cholesterol:total lipids ratio
1140	EFO_0020945	96163147	9e-25	0.00697525	0.0716693	[0.058-0.085]	rs13107325	Free cholesterol:total lipids ratio
1141	EFO_0020946	106447766	1e-11	0.00859852	0.0580962	[0.041-0.075]	rs13107325	Phospholipids:total lipids ratio
1142	EFO_0020946	96214999	7e-16	0.0076712	0.0619694	[0.047-0.077]	rs13107325	Phospholipids:total lipids ratio
1143	EFO_0020946	96164960	1e-15	0.00746616	0.059838	[0.045-0.074]	rs13107325	Phospholipids:total lipids ratio
1144	EFO_0020946	106431710	4e-11	0.00876444	0.0580204	[0.041-0.075]	rs13107325	Phospholipids:total lipids ratio
1145	EFO_0020947	96153515	3e-12	0.00764407	0.0535091	[0.039-0.068]	rs13107325	Triglycerides:total lipids ratio
1146	EFO_0020947	96206150	3e-09	0.0073921	0.0438462	[0.029-0.058]	rs13107325	Triglycerides:total lipids ratio
1147	EFO_0020947	96165854	3e-11	0.00752385	0.0499628	[0.035-0.065]	rs13107325	Triglycerides:total lipids ratio
1148	EFO_0020947	96169743	2e-08	0.00770622	0.0432072	[0.028-0.058]	rs13107325	Triglycerides:total lipids ratio
1149	EFO_0020947	96142847	8e-15	0.0075486	0.0586839	[0.044-0.073]	rs13107325	Triglycerides:total lipids ratio
1150	EFO_0020947	96215838	3e-10	0.00744201	0.0470502	[0.032-0.062]	rs13107325	Triglycerides:total lipids ratio
1151	EFO_0020947	96183199	2e-14	0.00745868	0.0571594	[0.043-0.072]	rs13107325	Triglycerides:total lipids ratio
1152	EFO_0021903	106411202	2e-17	0.00830694	0.0705141	[0.054-0.087]	rs13107325	cholesterol in medium HDL measurement
1153	EFO_0022195	104013748	9e-10	0.00523742	0.0321059	[0.022-0.042]	rs13107325	chronic musculoskeletal pain
1154	EFO_0022237	106448043	1e-10	0.00862039	0.0552683	[0.038-0.072]	rs13107325	cholesterol to total lipids in medium HDL percentage
1155	EFO_0022264	106383904	5e-18	0.00803852	0.0695127	[0.054-0.085]	rs13107325	free cholesterol in HDL measurement
1156	EFO_0022267	106411716	3e-17	0.00821229	0.069249	[0.053-0.085]	rs13107325	free cholesterol in medium HDL measurement
1157	EFO_0022282	106448488	1e-17	0.00807077	0.0689706	[0.053-0.085]	rs13107325	free cholesterol to total lipids in medium HDL percentage
1158	EFO_0022288	106446232	1e-13	0.00805055	0.0596599	[0.044-0.075]	rs13107325	free cholesterol to total lipids in very large HDL percentage
1159	EFO_0022293	106382253	9e-17	0.00816193	0.0678526	[0.052-0.084]	rs13107325	phospholipids in HDL measurement
1160	EFO_0022295	106410975	5e-13	0.00840538	0.0607746	[0.044-0.077]	rs13107325	phospholipids in medium HDL measurement
1161	EFO_0022307	106384792	6e-18	0.00812608	0.0700924	[0.054-0.086]	rs13107325	total lipids in HDL measurement
1162	EFO_0022310	106410743	9e-15	0.0083554	0.0647636	[0.048-0.081]	rs13107325	total lipids in medium HDL measurement
1163	EFO_0800055	105627739	3e-12	0.026	0.183	[0.13-0.23]	rs13107325	argininate measurement
1164	EFO_0800055	105627716	2e-11	0.027	0.184	[0.13-0.24]	rs13107325	argininate measurement
1165	EFO_0800055	119901140	7e-19	0.0284978	0.253074	[0.2-0.31]	rs13107325	argininate measurement
1166	EFO_0800056	102451950	1e-11	0.028	0.19	[0.14-0.24]	rs13107325	2-oxoarginine measurement
1167	EFO_0801505	104511219	1e-19	0.024	0.214	[0.17-0.26]	rs13107325	cyclic AMP-dependent transcription factor ATF-6 alpha measurement
1168	EFO_0801813	104550750	3e-25	0.023	0.238	[0.19-0.28]	rs13107325	myelin protein P0 measurement
1169	EFO_0801950	104552301	8e-13	0.026	0.185	[0.13-0.24]	rs13107325	protein kinase C-binding protein NELL1 measurement
1170	EFO_0802332	104552103	9e-17	0.026	0.216	[0.17-0.27]	rs13107325	bifunctional heparan sulfate N-deacetylase/N-sulfotransferase 1 measurement
1171	EFO_1000786	105989422	2e-52	NA	NA	NA	rs13107325	osteoarthritis, hip
1172	EFO_1001178	73197376	4e-08	NA	NA	NA	rs13107325	shoulder impingement syndrome
1173	EFO_1001250	73197376	4e-08	NA	NA	NA	rs13107325	rotator cuff tear
1174	HP_0000539	61689650	4e-17	NA	NA	NA	rs13107325	Abnormality of refraction
1175	HP_0000964	36516605	2e-10	NA	NA	NA	rs13107325	Eczema
1176	HP_0030833	104013841	2e-08	NA	NA	NA	rs13107325	neck pain
1177	MONDO_0002009	100345522	2e-16	NA	NA	NA	rs13107325	major depressive disorder
1178	MONDO_0004892	62087767	3e-10	0.02	0.13	[0.091-0.169]	rs13107325	refractive error
1179	MONDO_0005090	55290969	4e-13	0.0212	NA	[1.12-1.21]	rs13107325	schizophrenia
1180	MONDO_0005090	15059473	2e-12	NA	NA	NA	rs13107325	schizophrenia
1181	MONDO_0005090	105708679	2e-14	NA	NA	NA	rs13107325	schizophrenia
1182	MONDO_0005090	35723126	1e-16	0.019267	NA	[1.14-1.21]	rs13107325	schizophrenia
1183	MONDO_0005090	62253341	8e-11	NA	NA	NA	rs13107325	schizophrenia
1184	MONDO_0005090	62251933	5e-09	NA	NA	NA	rs13107325	schizophrenia
1185	MONDO_0005090	100543925	3e-23	0.0162	NA	[0.82-0.88]	rs13107325	schizophrenia
1186	MONDO_0005148	62180810	3e-08	0.0086	0.0473	[0.03-0.064]	rs13107325	type 2 diabetes mellitus
1187	MONDO_0005178	118809933	1e-08	0.015	NA	[1.06-1.12]	rs13107325	osteoarthritis
1188	MONDO_0005178	105988983	2e-51	NA	NA	NA	rs13107325	osteoarthritis
1189	MONDO_0005178	105989169	1e-25	NA	NA	NA	rs13107325	osteoarthritis
1190	MONDO_0005178	93030094	3e-17	NA	NA	[1.061913357-1.10134005]	rs13107325	osteoarthritis
1191	MONDO_0005178	118811260	6e-17	NA	NA	[0.01-1.07]	rs13107325	osteoarthritis
1192	MONDO_0005178	105989187	2e-31	NA	NA	NA	rs13107325	osteoarthritis
1193	MONDO_0005178	118809646	3e-08	0.015357	NA	[1.06-1.12]	rs13107325	osteoarthritis
1194	MONDO_0005178	118809969	4e-10	0.013	NA	[1.05-1.11]	rs13107325	osteoarthritis
1195	MONDO_0005178	36601901	8e-19	NA	NA	[1.07-1.12]	rs13107325	osteoarthritis
1197	MONDO_0007079	41541053	3e-14	0.01634	NA	[1.1-1.16]	rs13107325	alcohol dependence
1198	MONDO_0007079	41541091	3e-14	NA	7.6	NA	rs13107325	alcohol dependence
1199	EFO_0004305	36506559	6e-16	NA	NA	NA	rs13389219	erythrocyte count
1200	EFO_0004305	101445302	5e-15	0.00224756	0.0175653	[0.013-0.022]	rs13389219	erythrocyte count
1201	EFO_0004340	104108304	2e-16	0.0014	0.0113	[0.0086-0.014]	rs13389219	body mass index
1202	EFO_0004343	33007	3e-08	NA	NA	NA	rs13389219	waist-hip ratio
1204	EFO_0004348	62493031	5e-11	NA	NA	NA	rs13389219	hematocrit
1205	EFO_0004348	62630594	6e-14	0.001885	0.014148	[0.01-0.018]	rs13389219	hematocrit
1206	EFO_0004348	64194940	3e-13	0.00225337	0.0164246	[0.012-0.021]	rs13389219	hematocrit
1207	EFO_0004467	80757979	6e-28	0.0019	0.0199	[0.016-0.024]	rs13389219	insulin measurement
1208	EFO_0004468	119031385	2e-08	0.0003	0.0017	[0.0011-0.0023]	rs13389219	glucose measurement
1209	EFO_0004468	119033368	2e-09	0.00029839	0.0017835	[0.0012-0.0024]	rs13389219	glucose measurement
1210	EFO_0004509	93509939	5e-11	0.0018	0.012	[0.0085-0.0155]	rs13389219	hemoglobin measurement
1211	EFO_0004509	61935939	1e-10	NA	0.014	NA	rs13389219	hemoglobin measurement
1212	EFO_0004509	62632425	3e-20	0.001883	0.017395	[0.014-0.021]	rs13389219	hemoglobin measurement
1213	EFO_0004509	62425926	3e-17	NA	NA	NA	rs13389219	hemoglobin measurement
1214	EFO_0004509	64192335	7e-18	0.00225572	0.0194381	[0.015-0.024]	rs13389219	hemoglobin measurement
1215	EFO_0004526	64407771	6e-14	0.0022775	0.0170906	[0.013-0.022]	rs13389219	mean corpuscular volume
1216	EFO_0004529	96156104	3e-32	0.00407748	0.0482706	[0.04-0.056]	rs13389219	lipid measurement
1217	EFO_0004529	96209044	1e-35	0.00406058	0.0506342	[0.043-0.059]	rs13389219	lipid measurement
1218	EFO_0004529	96217982	8e-35	0.00406764	0.0500596	[0.042-0.058]	rs13389219	lipid measurement
1219	EFO_0004529	96146651	9e-22	0.0037068	0.0355411	[0.028-0.043]	rs13389219	lipid measurement
1220	EFO_0004529	96172497	5e-18	0.00419297	0.0362703	[0.028-0.044]	rs13389219	lipid measurement
1221	EFO_0004529	96203780	4e-19	0.00379952	0.0339588	[0.027-0.041]	rs13389219	lipid measurement
1222	EFO_0004529	96198883	9e-29	0.00413439	0.0460123	[0.038-0.054]	rs13389219	lipid measurement
1223	EFO_0004530	96752374	8e-63	0.002	0.037	[0.033-0.041]	rs13389219	triglyceride measurement
1224	EFO_0004530	102699790	5e-69	NA	NA	NA	rs13389219	triglyceride measurement
1225	EFO_0004530	91780094	4e-84	NA	0.038	NA	rs13389219	triglyceride measurement
1226	EFO_0004530	96219435	1e-32	0.00407714	0.0485377	[0.041-0.057]	rs13389219	triglyceride measurement
1227	EFO_0004530	96182687	2e-33	0.00407841	0.049162	[0.041-0.057]	rs13389219	triglyceride measurement
1228	EFO_0004530	101334607	5e-83	0.00139571	0.0335082	[0.031-0.036]	rs13389219	triglyceride measurement
1229	EFO_0004530	96210662	4e-36	0.00403544	0.0506226	[0.043-0.059]	rs13389219	triglyceride measurement
1230	EFO_0004530	101331740	1e-125	NA	NA	NA	rs13389219	triglyceride measurement
1231	EFO_0004530	96196784	8e-33	0.00407361	0.0485917	[0.041-0.057]	rs13389219	triglyceride measurement
1232	EFO_0004530	56275234	8e-76	0.00203069	0.0374229	[0.033-0.041]	rs13389219	triglyceride measurement
1233	EFO_0004530	56269995	3e-43	0.0024	0.0367	[0.032-0.041]	rs13389219	triglyceride measurement
1234	EFO_0004530	96200616	2e-34	0.00405722	0.0496211	[0.042-0.058]	rs13389219	triglyceride measurement
1235	EFO_0004530	96157937	2e-31	0.00406129	0.0474437	[0.039-0.055]	rs13389219	triglyceride measurement
1236	EFO_0004530	96173945	1e-28	0.00409622	0.0454774	[0.037-0.054]	rs13389219	triglyceride measurement
1237	EFO_0004535	93492681	1e-32	0.0024	0.0282	[0.023-0.033]	rs13389219	serum albumin measurement
1238	EFO_0004535	100869824	5e-10	0.012	0.08	[0.056-0.104]	rs13389219	serum albumin measurement
1239	EFO_0004541	96752266	3e-09	0.002	0.012	[0.0081-0.0159]	rs13389219	HbA1c measurement
1240	EFO_0004574	96201108	4e-22	0.003814	0.0368708	[0.029-0.044]	rs13389219	total cholesterol measurement
1241	EFO_0004574	96206582	3e-30	0.00412346	0.047146	[0.039-0.055]	rs13389219	total cholesterol measurement
1242	EFO_0004574	96153907	1e-28	0.00412635	0.0457622	[0.038-0.054]	rs13389219	total cholesterol measurement
1243	EFO_0004574	96216245	4e-35	0.00406867	0.0502993	[0.042-0.058]	rs13389219	total cholesterol measurement
1244	EFO_0004574	96143324	1e-25	0.00372337	0.039025	[0.032-0.046]	rs13389219	total cholesterol measurement
1245	EFO_0004587	62649753	6e-11	0.001928	0.012605	[0.0088-0.0164]	rs13389219	lymphocyte count
1246	EFO_0004611	96168969	2e-10	0.0042068	0.0268705	[0.019-0.035]	rs13389219	low density lipoprotein cholesterol measurement
1247	EFO_0004611	96167067	1e-18	0.00420636	0.0371031	[0.029-0.045]	rs13389219	low density lipoprotein cholesterol measurement
1248	EFO_0004611	96752293	2e-21	0.002	0.018	[0.014-0.022]	rs13389219	low density lipoprotein cholesterol measurement
1249	EFO_0004611	96186664	4e-16	0.00422449	0.0344367	[0.026-0.043]	rs13389219	low density lipoprotein cholesterol measurement
1250	EFO_0004611	96184537	5e-16	0.00422442	0.0342249	[0.026-0.043]	rs13389219	low density lipoprotein cholesterol measurement
1251	EFO_0004611	96167661	6e-34	0.00402599	0.0489245	[0.041-0.057]	rs13389219	low density lipoprotein cholesterol measurement
1252	EFO_0004612	96201947	2e-23	0.00378809	0.0378213	[0.03-0.045]	rs13389219	high density lipoprotein cholesterol measurement
1253	EFO_0004612	101324188	4e-56	0.00140455	0.0290173	[0.026-0.032]	rs13389219	high density lipoprotein cholesterol measurement
1254	EFO_0004612	96182687	2e-33	0.00407841	0.049162	[0.041-0.057]	rs13389219	high density lipoprotein cholesterol measurement
1255	EFO_0004612	96203253	2e-17	0.00374386	0.0317702	[0.024-0.039]	rs13389219	high density lipoprotein cholesterol measurement
1256	EFO_0004612	96145617	2e-21	0.00370385	0.0353216	[0.028-0.043]	rs13389219	high density lipoprotein cholesterol measurement
1257	EFO_0004612	96204312	3e-16	0.00380547	0.0310421	[0.024-0.039]	rs13389219	high density lipoprotein cholesterol measurement
1258	EFO_0004612	96201108	4e-22	0.003814	0.0368708	[0.029-0.044]	rs13389219	high density lipoprotein cholesterol measurement
1259	EFO_0004612	96145145	1e-27	0.00402095	0.0437587	[0.036-0.052]	rs13389219	high density lipoprotein cholesterol measurement
1260	EFO_0004612	96202816	8e-16	0.0039402	0.0317312	[0.024-0.039]	rs13389219	high density lipoprotein cholesterol measurement
1261	EFO_0004612	96752320	2e-50	0.002	0.028	[0.024-0.032]	rs13389219	high density lipoprotein cholesterol measurement
1262	EFO_0004612	96147223	3e-22	0.00370186	0.0359338	[0.029-0.043]	rs13389219	high density lipoprotein cholesterol measurement
1263	EFO_0004612	106408657	5e-16	0.00431248	0.0350118	[0.027-0.043]	rs13389219	high density lipoprotein cholesterol measurement
1264	EFO_0004612	96144508	8e-27	0.00373387	0.0400523	[0.033-0.047]	rs13389219	high density lipoprotein cholesterol measurement
1265	EFO_0004612	96148407	1e-15	0.00407988	0.0327233	[0.025-0.041]	rs13389219	high density lipoprotein cholesterol measurement
1266	EFO_0004612	96163117	3e-18	0.0037465	0.0326975	[0.025-0.04]	rs13389219	high density lipoprotein cholesterol measurement
1267	EFO_0004612	56278875	8e-46	0.00194626	0.0276526	[0.024-0.031]	rs13389219	high density lipoprotein cholesterol measurement
1268	EFO_0004612	96164915	1e-28	0.00401145	0.044606	[0.037-0.052]	rs13389219	high density lipoprotein cholesterol measurement
1269	EFO_0004612	96143991	3e-28	0.00397064	0.0437611	[0.036-0.052]	rs13389219	high density lipoprotein cholesterol measurement
1270	EFO_0004612	96143324	1e-25	0.00372337	0.039025	[0.032-0.046]	rs13389219	high density lipoprotein cholesterol measurement
1271	EFO_0004612	91779120	5e-51	NA	0.027	NA	rs13389219	high density lipoprotein cholesterol measurement
1272	EFO_0004612	91781285	7e-127	NA	NA	NA	rs13389219	high density lipoprotein cholesterol measurement
1273	EFO_0004612	96147830	9e-20	0.00371554	0.0338071	[0.027-0.041]	rs13389219	high density lipoprotein cholesterol measurement
1274	EFO_0004612	96146651	9e-22	0.0037068	0.0355411	[0.028-0.043]	rs13389219	high density lipoprotein cholesterol measurement
1275	EFO_0004612	106407063	3e-13	0.00441253	0.0323001	[0.024-0.041]	rs13389219	high density lipoprotein cholesterol measurement
1276	EFO_0004612	96205316	7e-14	0.00388132	0.0290599	[0.021-0.037]	rs13389219	high density lipoprotein cholesterol measurement
1277	EFO_0004612	96203780	4e-19	0.00379952	0.0339588	[0.027-0.041]	rs13389219	high density lipoprotein cholesterol measurement
1278	EFO_0004612	96204799	1e-18	0.00379929	0.0335577	[0.026-0.041]	rs13389219	high density lipoprotein cholesterol measurement
1279	EFO_0004615	56277712	2e-14	0.00211943	0.0162802	[0.012-0.02]	rs13389219	apolipoprotein B measurement
1280	EFO_0004639	96147830	9e-20	0.00371554	0.0338071	[0.027-0.041]	rs13389219	phospholipid measurement
1281	EFO_0004639	96157018	5e-34	0.00407104	0.0494857	[0.042-0.057]	rs13389219	phospholipid measurement
1282	EFO_0004639	96173246	8e-13	0.00421728	0.0301842	[0.022-0.038]	rs13389219	phospholipid measurement
1283	EFO_0004639	96204799	1e-18	0.00379929	0.0335577	[0.026-0.041]	rs13389219	phospholipid measurement
1284	EFO_0004639	96209928	4e-35	0.00407189	0.0503657	[0.042-0.058]	rs13389219	phospholipid measurement
1285	EFO_0004639	96199737	4e-25	0.00416568	0.043106	[0.035-0.051]	rs13389219	phospholipid measurement
1286	EFO_0004696	63834249	2e-26	0.00117194	0.0115226	[0.0092-0.0138]	rs13389219	sex hormone-binding globulin measurement
1287	EFO_0004696	91781285	7e-127	NA	NA	NA	rs13389219	sex hormone-binding globulin measurement
1288	EFO_0004696	91779643	6e-48	NA	0.027	NA	rs13389219	sex hormone-binding globulin measurement
1289	EFO_0004696	63832553	9e-21	0.00125254	0.0111467	[0.0087-0.0136]	rs13389219	sex hormone-binding globulin measurement
1290	EFO_0004696	106375732	3e-54	0.00309349	0.0480113	[0.042-0.054]	rs13389219	sex hormone-binding globulin measurement
1291	EFO_0004696	100874293	4e-09	0.165	0.97	[0.65-1.29]	rs13389219	sex hormone-binding globulin measurement
1292	EFO_0004696	63826173	6e-53	0.000948724	0.0137302	[0.012-0.016]	rs13389219	sex hormone-binding globulin measurement
1293	EFO_0004696	106374513	1e-21	0.00322763	0.0308953	[0.025-0.037]	rs13389219	sex hormone-binding globulin measurement
1294	EFO_0004696	63829309	2e-88	0.000850513	0.0159608	[0.014-0.018]	rs13389219	sex hormone-binding globulin measurement
1295	EFO_0004735	80734925	2e-30	0.000396874	0.00454003	[0.0038-0.0053]	rs13389219	serum alanine aminotransferase measurement
1296	EFO_0004735	91780557	5e-30	NA	0.023	NA	rs13389219	serum alanine aminotransferase measurement
1297	EFO_0004735	91781285	7e-127	NA	NA	NA	rs13389219	serum alanine aminotransferase measurement
1298	EFO_0004735	98307848	8e-16	0.007	0.053	[0.039-0.067]	rs13389219	serum alanine aminotransferase measurement
1299	EFO_0004736	91781285	7e-127	NA	NA	NA	rs13389219	aspartate aminotransferase measurement
1301	EFO_0004838	93502240	3e-11	0.0024	0.0162	[0.011-0.021]	rs13389219	calcium measurement
1302	EFO_0004838	98196909	1e-10	0.0002313	0.00139	[0.00094-0.00184]	rs13389219	calcium measurement
1304	EFO_0005000	61686067	1e-08	NA	NA	NA	rs13389219	leptin measurement
1305	EFO_0005000	63096025	7e-11	0.007	0.046	[0.032-0.06]	rs13389219	leptin measurement
1310	EFO_0005000	63095949	1e-12	0.007	0.048	[0.034-0.062]	rs13389219	leptin measurement
1311	EFO_0005000	63095985	1e-08	0.01	0.059	[0.039-0.079]	rs13389219	leptin measurement
1312	EFO_0005110	96178696	3e-18	0.00405997	0.0354489	[0.027-0.043]	rs13389219	fatty acid measurement
1313	EFO_0005110	96177283	3e-21	0.00405363	0.038325	[0.03-0.046]	rs13389219	fatty acid measurement
1314	EFO_0005110	96193821	7e-13	0.00416596	0.0299221	[0.022-0.038]	rs13389219	fatty acid measurement
1315	EFO_0005110	96197423	4e-08	0.00401101	0.0221216	[0.014-0.03]	rs13389219	fatty acid measurement
1316	EFO_0005110	96178319	9e-21	0.00404669	0.0378446	[0.03-0.046]	rs13389219	fatty acid measurement
1317	EFO_0005110	96158686	4e-12	0.00407511	0.028269	[0.02-0.036]	rs13389219	fatty acid measurement
1318	EFO_0006335	36099927	1e-13	NA	NA	NA	rs13389219	systolic blood pressure
1319	EFO_0006335	96752211	3e-16	0.002	0.016	[0.012-0.02]	rs13389219	systolic blood pressure
1320	EFO_0006336	96752239	2e-14	0.002	0.015	[0.011-0.019]	rs13389219	diastolic blood pressure
1321	EFO_0006807	96158686	4e-12	0.00407511	0.028269	[0.02-0.036]	rs13389219	linoleic acid measurement
1322	EFO_0006807	106390427	2e-10	0.00466879	0.0297164	[0.021-0.039]	rs13389219	linoleic acid measurement
1323	EFO_0007005	106376737	2e-09	0.00343397	0.0205579	[0.014-0.027]	rs13389219	free androgen index
1324	EFO_0007788	90792978	7e-125	0.0028717	0.0682543	[0.063-0.074]	rs13389219	BMI-adjusted waist-hip ratio
1325	EFO_0007788	96752347	3e-64	0.002	0.026	[0.022-0.03]	rs13389219	BMI-adjusted waist-hip ratio
1326	EFO_0007788	90751932	5e-127	0.00287243	0.0688624	[0.063-0.074]	rs13389219	BMI-adjusted waist-hip ratio
1328	EFO_0007793	63096229	4e-09	0.009	0.055	[0.037-0.073]	rs13389219	BMI-adjusted leptin measurement
1329	EFO_0007793	63096116	2e-09	0.009	0.052	[0.034-0.07]	rs13389219	BMI-adjusted leptin measurement
1331	EFO_0007793	63096283	1e-13	0.007	0.053	[0.039-0.067]	rs13389219	BMI-adjusted leptin measurement
1332	EFO_0007793	63096322	1e-09	0.013	0.081	[0.056-0.106]	rs13389219	BMI-adjusted leptin measurement
1333	EFO_0007793	63096151	3e-15	0.007	0.053	[0.039-0.067]	rs13389219	BMI-adjusted leptin measurement
1336	EFO_0007793	63096412	7e-11	0.012	0.08	[0.056-0.104]	rs13389219	BMI-adjusted leptin measurement
1337	EFO_0007800	91781285	7e-127	NA	NA	NA	rs13389219	body fat percentage
1338	EFO_0007800	91777695	2e-29	NA	0.017	NA	rs13389219	body fat percentage
1339	EFO_0007878	102118157	3e-10	0.000845	0.00535	[0.0037-0.007]	rs13389219	alcohol consumption measurement
1340	EFO_0007878	119119118	3e-08	0.00773	0.0427	[0.028-0.058]	rs13389219	alcohol consumption measurement
1341	EFO_0007929	119391179	1e-23	0.0035	0.0388	[0.032-0.046]	rs13389219	triglyceride:HDL cholesterol ratio
1342	EFO_0007929	119389241	2e-64	0.0026	0.0544	[0.049-0.059]	rs13389219	triglyceride:HDL cholesterol ratio
1343	EFO_0007929	119392366	1e-51	0.0032	0.0561	[0.05-0.062]	rs13389219	triglyceride:HDL cholesterol ratio
1344	EFO_0007978	62741754	3e-18	0.001882	0.016381	[0.013-0.02]	rs13389219	red blood cell density measurement
1345	EFO_0007978	62502630	2e-15	NA	NA	NA	rs13389219	red blood cell density measurement
1346	EFO_0007986	21893770	1e-11	0.00366064	0.0248596	[0.018-0.032]	rs13389219	reticulocyte count
1347	EFO_0008039	90724442	1e-46	0.00286825	0.0411266	[0.036-0.047]	rs13389219	BMI-adjusted hip circumference
1348	EFO_0008039	90737626	3e-59	0.00298842	0.0485284	[0.043-0.054]	rs13389219	BMI-adjusted hip circumference
1349	EFO_0008317	96155400	8e-33	0.00408053	0.0486965	[0.041-0.057]	rs13389219	very low density lipoprotein cholesterol measurement
1350	EFO_0008317	96209486	1e-35	0.00405392	0.0505375	[0.043-0.058]	rs13389219	very low density lipoprotein cholesterol measurement
1351	EFO_0008317	96156104	3e-32	0.00407748	0.0482706	[0.04-0.056]	rs13389219	very low density lipoprotein cholesterol measurement
1352	EFO_0008317	96198496	1e-21	0.00418752	0.0400262	[0.032-0.048]	rs13389219	very low density lipoprotein cholesterol measurement
1353	EFO_0008317	96217982	8e-35	0.00406764	0.0500596	[0.042-0.058]	rs13389219	very low density lipoprotein cholesterol measurement
1354	EFO_0008317	96218379	5e-36	0.00405776	0.0508694	[0.043-0.059]	rs13389219	very low density lipoprotein cholesterol measurement
1355	EFO_0008317	96206999	6e-21	0.00404119	0.0379541	[0.03-0.046]	rs13389219	very low density lipoprotein cholesterol measurement
1356	EFO_0008317	96172497	5e-18	0.00419297	0.0362703	[0.028-0.044]	rs13389219	very low density lipoprotein cholesterol measurement
1357	EFO_0008317	96216839	1e-33	0.00407822	0.0493322	[0.041-0.057]	rs13389219	very low density lipoprotein cholesterol measurement
1358	EFO_0008317	96171271	8e-23	0.00395468	0.0389122	[0.031-0.047]	rs13389219	very low density lipoprotein cholesterol measurement
1359	EFO_0008317	96157018	5e-34	0.00407104	0.0494857	[0.042-0.057]	rs13389219	very low density lipoprotein cholesterol measurement
1360	EFO_0008317	96207853	2e-22	0.00404105	0.0393816	[0.031-0.047]	rs13389219	very low density lipoprotein cholesterol measurement
1361	EFO_0008317	96207451	1e-25	0.00415721	0.0435677	[0.035-0.052]	rs13389219	very low density lipoprotein cholesterol measurement
1362	EFO_0008317	96219435	1e-32	0.00407714	0.0485377	[0.041-0.057]	rs13389219	very low density lipoprotein cholesterol measurement
1363	EFO_0008317	96156561	2e-33	0.00407232	0.0490978	[0.041-0.057]	rs13389219	very low density lipoprotein cholesterol measurement
1364	EFO_0008317	96216245	4e-35	0.00406867	0.0502993	[0.042-0.058]	rs13389219	very low density lipoprotein cholesterol measurement
1365	EFO_0008317	96210662	4e-36	0.00403544	0.0506226	[0.043-0.059]	rs13389219	very low density lipoprotein cholesterol measurement
1366	EFO_0008317	96154641	2e-23	0.00416886	0.0416227	[0.033-0.05]	rs13389219	very low density lipoprotein cholesterol measurement
1367	EFO_0008317	96208260	6e-34	0.00408639	0.0496128	[0.042-0.058]	rs13389219	very low density lipoprotein cholesterol measurement
1368	EFO_0008317	96197797	9e-16	0.00421619	0.0338939	[0.026-0.042]	rs13389219	very low density lipoprotein cholesterol measurement
1369	EFO_0008317	96198883	9e-29	0.00413439	0.0460123	[0.038-0.054]	rs13389219	very low density lipoprotein cholesterol measurement
1370	EFO_0008317	96172884	6e-14	0.00421298	0.0316067	[0.023-0.04]	rs13389219	very low density lipoprotein cholesterol measurement
1371	EFO_0008317	96153907	1e-28	0.00412635	0.0457622	[0.038-0.054]	rs13389219	very low density lipoprotein cholesterol measurement
1372	EFO_0008317	96173945	1e-28	0.00409622	0.0454774	[0.037-0.054]	rs13389219	very low density lipoprotein cholesterol measurement
1373	EFO_0008317	96173246	8e-13	0.00421728	0.0301842	[0.022-0.038]	rs13389219	very low density lipoprotein cholesterol measurement
1374	EFO_0008317	96200616	2e-34	0.00405722	0.0496211	[0.042-0.058]	rs13389219	very low density lipoprotein cholesterol measurement
1375	EFO_0008317	96157937	2e-31	0.00406129	0.0474437	[0.039-0.055]	rs13389219	very low density lipoprotein cholesterol measurement
1376	EFO_0008317	96209044	1e-35	0.00406058	0.0506342	[0.043-0.059]	rs13389219	very low density lipoprotein cholesterol measurement
1377	EFO_0008317	96217398	2e-35	0.00406452	0.0504882	[0.043-0.058]	rs13389219	very low density lipoprotein cholesterol measurement
1378	EFO_0008317	96206582	3e-30	0.00412346	0.047146	[0.039-0.055]	rs13389219	very low density lipoprotein cholesterol measurement
1379	EFO_0008317	96199737	4e-25	0.00416568	0.043106	[0.035-0.051]	rs13389219	very low density lipoprotein cholesterol measurement
1380	EFO_0008317	96209928	4e-35	0.00407189	0.0503657	[0.042-0.058]	rs13389219	very low density lipoprotein cholesterol measurement
1381	EFO_0008591	96155400	8e-33	0.00408053	0.0486965	[0.041-0.057]	rs13389219	free cholesterol measurement
1382	EFO_0008591	96145617	2e-21	0.00370385	0.0353216	[0.028-0.043]	rs13389219	free cholesterol measurement
1383	EFO_0008591	96198496	1e-21	0.00418752	0.0400262	[0.032-0.048]	rs13389219	free cholesterol measurement
1384	EFO_0008591	96202816	8e-16	0.0039402	0.0317312	[0.024-0.039]	rs13389219	free cholesterol measurement
1385	EFO_0008591	96208260	6e-34	0.00408639	0.0496128	[0.042-0.058]	rs13389219	free cholesterol measurement
1386	EFO_0008591	96217398	2e-35	0.00406452	0.0504882	[0.043-0.058]	rs13389219	free cholesterol measurement
1387	EFO_0008592	106386176	4e-15	0.0043543	0.0342441	[0.026-0.043]	rs13389219	high density lipoprotein particle size measurement
1388	EFO_0008592	96137781	1e-20	0.00374265	0.0349431	[0.028-0.042]	rs13389219	high density lipoprotein particle size measurement
1389	EFO_0008593	96160513	3e-10	0.00412331	0.0260738	[0.018-0.034]	rs13389219	low density lipoprotein particle size measurement
1390	EFO_0008594	96200139	7e-33	0.00394082	0.0470479	[0.039-0.055]	rs13389219	very low density lipoprotein particle size measurement
1391	EFO_0008595	96139961	2e-13	0.00411464	0.0302109	[0.022-0.038]	rs13389219	intermediate density lipoprotein measurement
1392	EFO_0008596	96217398	2e-35	0.00406452	0.0504882	[0.043-0.058]	rs13389219	chylomicron measurement
1393	EFO_0008596	96219435	1e-32	0.00407714	0.0485377	[0.041-0.057]	rs13389219	chylomicron measurement
1394	EFO_0008596	96216245	4e-35	0.00406867	0.0502993	[0.042-0.058]	rs13389219	chylomicron measurement
1395	EFO_0008596	96216839	1e-33	0.00407822	0.0493322	[0.041-0.057]	rs13389219	chylomicron measurement
1396	EFO_0008596	96218379	5e-36	0.00405776	0.0508694	[0.043-0.059]	rs13389219	chylomicron measurement
1397	EFO_0008596	96217982	8e-35	0.00406764	0.0500596	[0.042-0.058]	rs13389219	chylomicron measurement
1398	EFO_0009792	96197635	8e-18	0.0041127	0.0353512	[0.027-0.043]	rs13389219	valine measurement
1399	EFO_0009946	91781285	7e-127	NA	NA	NA	rs13389219	low density lipoprotein triglyceride measurement
1400	EFO_0010351	106409850	7e-19	0.00435361	0.0386738	[0.03-0.047]	rs13389219	cholesteryl ester measurement
1401	EFO_0010351	96207451	1e-25	0.00415721	0.0435677	[0.035-0.052]	rs13389219	cholesteryl ester measurement
1402	EFO_0010351	96154641	2e-23	0.00416886	0.0416227	[0.033-0.05]	rs13389219	cholesteryl ester measurement
1403	EFO_0010351	96201947	2e-23	0.00378809	0.0378213	[0.03-0.045]	rs13389219	cholesteryl ester measurement
1404	EFO_0010351	96216839	1e-33	0.00407822	0.0493322	[0.041-0.057]	rs13389219	cholesteryl ester measurement
1405	EFO_0010351	96144508	8e-27	0.00373387	0.0400523	[0.033-0.047]	rs13389219	cholesteryl ester measurement
1406	EFO_0010351	106407986	5e-18	0.00440385	0.0381245	[0.029-0.047]	rs13389219	cholesteryl ester measurement
1407	EFO_0020943	96206999	6e-21	0.00404119	0.0379541	[0.03-0.046]	rs13389219	Cholesterol:total lipids ratio
1408	EFO_0020943	96143991	3e-28	0.00397064	0.0437611	[0.036-0.052]	rs13389219	Cholesterol:total lipids ratio
1409	EFO_0020944	96167067	1e-18	0.00420636	0.0371031	[0.029-0.045]	rs13389219	Cholesteryl esters:total lipids ratio
1410	EFO_0020944	96207853	2e-22	0.00404105	0.0393816	[0.031-0.047]	rs13389219	Cholesteryl esters:total lipids ratio
1411	EFO_0020944	96171271	8e-23	0.00395468	0.0389122	[0.031-0.047]	rs13389219	Cholesteryl esters:total lipids ratio
1412	EFO_0020944	96145145	1e-27	0.00402095	0.0437587	[0.036-0.052]	rs13389219	Cholesteryl esters:total lipids ratio
1413	EFO_0020944	96184537	5e-16	0.00422442	0.0342249	[0.026-0.043]	rs13389219	Cholesteryl esters:total lipids ratio
1414	EFO_0020944	96139961	2e-13	0.00411464	0.0302109	[0.022-0.038]	rs13389219	Cholesteryl esters:total lipids ratio
1415	EFO_0020945	96203253	2e-17	0.00374386	0.0317702	[0.024-0.039]	rs13389219	Free cholesterol:total lipids ratio
1416	EFO_0020945	96163117	3e-18	0.0037465	0.0326975	[0.025-0.04]	rs13389219	Free cholesterol:total lipids ratio
1417	EFO_0020945	96167661	6e-34	0.00402599	0.0489245	[0.041-0.057]	rs13389219	Free cholesterol:total lipids ratio
1418	EFO_0020946	96168969	2e-10	0.0042068	0.0268705	[0.019-0.035]	rs13389219	Phospholipids:total lipids ratio
1419	EFO_0020946	106445761	2e-10	0.00447428	0.028363	[0.02-0.037]	rs13389219	Phospholipids:total lipids ratio
1420	EFO_0020946	96164915	1e-28	0.00401145	0.044606	[0.037-0.052]	rs13389219	Phospholipids:total lipids ratio
1421	EFO_0020946	96186664	4e-16	0.00422449	0.0344367	[0.026-0.043]	rs13389219	Phospholipids:total lipids ratio
1422	EFO_0020946	96205316	7e-14	0.00388132	0.0290599	[0.021-0.037]	rs13389219	Phospholipids:total lipids ratio
1423	EFO_0020946	106444936	2e-12	0.00484392	0.0342286	[0.025-0.044]	rs13389219	Phospholipids:total lipids ratio
1424	EFO_0020946	96148407	1e-15	0.00407988	0.0327233	[0.025-0.041]	rs13389219	Phospholipids:total lipids ratio
1425	EFO_0020946	106446676	4e-13	0.00470984	0.0341549	[0.025-0.043]	rs13389219	Phospholipids:total lipids ratio
1426	EFO_0021900	106409543	4e-18	0.00434043	0.0377443	[0.029-0.046]	rs13389219	cholesterol in large HDL measurement
1427	EFO_0022157	106410152	1e-15	0.00431155	0.0344187	[0.026-0.043]	rs13389219	free cholesterol in large HDL measurement
1428	EFO_0022229	106407744	3e-17	0.00442867	0.0374832	[0.029-0.046]	rs13389219	cholesterol in very large HDL measurement
1429	EFO_0022252	106444370	1e-13	0.00482436	0.0357414	[0.026-0.045]	rs13389219	cholesteryl esters to total lipids in medium LDL percentage
1430	EFO_0022255	106445175	5e-12	0.00484564	0.0334707	[0.024-0.043]	rs13389219	cholesteryl esters to total lipids in small LDL percentage
1431	EFO_0022273	106408248	3e-13	0.00455215	0.0332298	[0.024-0.042]	rs13389219	free cholesterol in very large HDL measurement
1432	EFO_0022288	106446217	1e-12	0.00434154	0.0307818	[0.022-0.039]	rs13389219	free cholesterol to total lipids in very large HDL percentage
1433	EFO_0022298	106407517	1e-14	0.00440234	0.0339941	[0.025-0.043]	rs13389219	phospholipids in very large HDL measurement
1434	EFO_0022312	106407290	4e-15	0.0044057	0.0346371	[0.026-0.043]	rs13389219	total lipids in very large HDL measurement
1435	EFO_0803317	102262180	2e-21	0.01	0.096	[0.076-0.116]	rs13389219	gluteofemoral adipose tissue measurement
1436	EFO_0803317	102261994	3e-10	0.01	0.064	[0.044-0.084]	rs13389219	gluteofemoral adipose tissue measurement
1437	EFO_0803317	102260914	3e-23	0.007	0.073	[0.059-0.087]	rs13389219	gluteofemoral adipose tissue measurement
1438	MONDO_0001336	97301018	5e-10	0.0078821	0.0490272	[0.034-0.064]	rs13389219	familial hyperlipidemia
1439	MONDO_0001336	97300666	4e-10	0.011484	0.0717495	[0.049-0.094]	rs13389219	familial hyperlipidemia
1440	MONDO_0005148	34841579	2e-22	0.0074	0.0722	[0.058-0.087]	rs13389219	type 2 diabetes mellitus
1441	MONDO_0005148	24951958	1e-08	NA	NA	[1.05-1.10]	rs13389219	type 2 diabetes mellitus
1442	MONDO_0005148	61686067	1e-08	NA	NA	NA	rs13389219	type 2 diabetes mellitus
1444	MONDO_0005148	96126697	3e-08	0.0177	0.0982	[0.064-0.133]	rs13389219	type 2 diabetes mellitus
1445	MONDO_0005148	62203765	7e-44	0.0047	0.0648	[0.056-0.074]	rs13389219	type 2 diabetes mellitus
1446	EFO_0004305	93536539	5e-15	0.0018	0.0138	[0.01-0.017]	rs1340817	erythrocyte count
1447	EFO_0004305	36508907	4e-22	NA	NA	NA	rs1340817	erythrocyte count
1448	EFO_0004348	62631521	8e-35	0.001938	0.023875	[0.02-0.028]	rs1340817	hematocrit
1449	EFO_0004348	62493882	3e-32	NA	NA	NA	rs1340817	hematocrit
1450	EFO_0004348	21837365	6e-10	0.00370782	0.0229683	[0.016-0.03]	rs1340817	hematocrit
1451	EFO_0004348	64196046	5e-24	0.00231575	0.0234177	[0.019-0.028]	rs1340817	hematocrit
1452	EFO_0004348	93518031	1e-15	0.0017	0.0136	[0.01-0.017]	rs1340817	hematocrit
1453	EFO_0004509	93510939	2e-14	0.0017	0.0128	[0.0095-0.0161]	rs1340817	hemoglobin measurement
1454	EFO_0004509	62426806	5e-30	NA	NA	NA	rs1340817	hemoglobin measurement
1455	EFO_0004509	62633332	1e-32	0.001932	0.022988	[0.019-0.027]	rs1340817	hemoglobin measurement
1456	EFO_0004509	64193506	1e-23	0.00231686	0.0232098	[0.019-0.028]	rs1340817	hemoglobin measurement
1457	EFO_0007978	62742887	9e-29	0.001943	0.021641	[0.018-0.025]	rs1340817	red blood cell density measurement
1458	EFO_0004348	93517166	9e-10	0.002	0.0125	[0.0086-0.0164]	rs13409567	hematocrit
1459	EFO_0004348	64195215	5e-13	0.0034507	0.0248989	[0.018-0.032]	rs1354674	hematocrit
1460	EFO_0004509	64192621	9e-13	0.0034522	0.024693	[0.018-0.031]	rs1354674	hemoglobin measurement
1461	EFO_0004509	62632980	7e-15	0.002342	0.018239	[0.014-0.023]	rs1375647	hemoglobin measurement
1462	EFO_0004348	19317440	1e-08	NA	NA	NA	rs1408272	hematocrit
1463	EFO_0004460	16965	9e-09	NA	0.038	[0.03-0.05]	rs1408272	soluble transferrin receptor measurement
1464	EFO_0004461	16965	9e-09	NA	0.038	[0.03-0.05]	rs1408272	iron biomarker measurement
1465	EFO_0004527	26484	5e-67	0.009	0.033	[0.015-0.051]	rs1408272	mean corpuscular hemoglobin
1466	EFO_0004527	13947	4e-39	NA	0.02	[0.01-0.02]	rs1408272	mean corpuscular hemoglobin
1467	EFO_0004527	47657813	1e-11	NA	0.32	[0.22-0.42]	rs1408272	mean corpuscular hemoglobin
1468	EFO_0004527	19318464	3e-31	NA	NA	NA	rs1408272	mean corpuscular hemoglobin
1469	EFO_0007901	19262468	3e-14	0.0405	0.307	[0.23-0.39]	rs1408272	hepcidin:ferritin ratio
1470	EFO_0008006	64577340	4e-32	NA	NA	NA	rs1438898	skin aging measurement
1471	EFO_0008579	101397309	6e-10	NA	NA	NA	rs1438898	risk-taking behaviour
1472	EFO_0004509	93510459	7e-09	0.0082	0.0477	[0.032-0.064]	rs144917451	hemoglobin measurement
1473	EFO_0004305	36507187	1e-11	NA	NA	NA	rs1479559	erythrocyte count
1474	EFO_0004305	93535804	1e-14	0.0025	0.0193	[0.014-0.024]	rs1479559	erythrocyte count
1475	EFO_0004305	101445669	5e-14	0.00330258	0.0248459	[0.018-0.031]	rs1479559	erythrocyte count
1476	EFO_0004348	62493298	2e-19	NA	NA	NA	rs1479559	hematocrit
1477	EFO_0004348	93517461	9e-17	0.0024	0.0202	[0.015-0.025]	rs1479559	hematocrit
1478	EFO_0004509	62426192	1e-19	NA	NA	NA	rs1479559	hemoglobin measurement
1479	EFO_0007978	62502921	5e-15	NA	NA	NA	rs1479559	red blood cell density measurement
1480	EFO_0007978	62503140	2e-22	NA	NA	NA	rs148083940	red blood cell density measurement
1481	EFO_0004305	36509177	1e-12	NA	NA	NA	rs150844304	erythrocyte count
1482	EFO_0004329	47142950	5e-30	NA	NA	NA	rs150844304	alcohol drinking
1483	EFO_0004329	47143363	2e-31	NA	NA	NA	rs150844304	alcohol drinking
1484	EFO_0004329	47141986	8e-33	NA	NA	NA	rs150844304	alcohol drinking
1485	EFO_0004329	47142606	3e-35	NA	NA	NA	rs150844304	alcohol drinking
1486	EFO_0004348	93518116	1e-24	0.0063	0.0646	[0.052-0.077]	rs150844304	hematocrit
1487	EFO_0004348	64196146	6e-34	0.0070399	0.0855251	[0.072-0.099]	rs150844304	hematocrit
1488	EFO_0004458	93501811	8e-27	0.0078	0.0834	[0.068-0.099]	rs150844304	c-reactive protein measurement
1489	EFO_0004458	61999580	4e-32	0.00652056	0.0769327	[0.064-0.09]	rs150844304	c-reactive protein measurement
1490	EFO_0004509	93511039	9e-32	0.0061	0.0718	[0.06-0.084]	rs150844304	hemoglobin measurement
1491	EFO_0004509	64193639	2e-35	0.007133	0.0886088	[0.075-0.103]	rs150844304	hemoglobin measurement
1492	EFO_0004526	64092242	6e-15	0.00658017	0.0591753	[0.046-0.072]	rs150844304	mean corpuscular volume
1493	EFO_0004529	96209344	2e-25	0.0125599	0.130748	[0.11-0.16]	rs150844304	lipid measurement
1494	EFO_0004529	96156409	1e-23	0.0126117	0.126321	[0.1-0.15]	rs150844304	lipid measurement
1495	EFO_0004529	96199153	2e-22	0.0127857	0.12482	[0.1-0.15]	rs150844304	lipid measurement
1496	EFO_0004529	96190522	3e-24	0.0128843	0.130832	[0.11-0.16]	rs150844304	lipid measurement
1497	EFO_0004529	96172712	2e-13	0.0129634	0.0951216	[0.07-0.121]	rs150844304	lipid measurement
1498	EFO_0004530	35847608	5e-43	NA	0.16	NA	rs150844304	triglyceride measurement
1499	EFO_0004530	47143363	2e-31	NA	NA	NA	rs150844304	triglyceride measurement
1500	EFO_0004530	47296520	3e-27	NA	0.093	NA	rs150844304	triglyceride measurement
1501	EFO_0004530	96182977	2e-37	0.0126135	0.161533	[0.14-0.19]	rs150844304	triglyceride measurement
1502	EFO_0004530	47296844	8e-29	NA	0.09	NA	rs150844304	triglyceride measurement
1503	EFO_0004530	96158222	1e-21	0.0125576	0.11978	[0.095-0.144]	rs150844304	triglyceride measurement
1505	EFO_0004530	17480873	1e-15	0.008	0.066	[0.05-0.082]	rs150844304	triglyceride measurement
1506	EFO_0004530	96210992	5e-27	0.0124824	0.134476	[0.11-0.16]	rs150844304	triglyceride measurement
1507	EFO_0004530	96142595	2e-39	0.0126972	0.166907	[0.14-0.19]	rs150844304	triglyceride measurement
1508	EFO_0004530	96200941	3e-28	0.0125511	0.138418	[0.11-0.16]	rs150844304	triglyceride measurement
1509	EFO_0004530	96138563	1e-28	0.012744	0.141725	[0.12-0.17]	rs150844304	triglyceride measurement
1510	EFO_0004530	96169511	5e-34	0.0127301	0.15475	[0.13-0.18]	rs150844304	triglyceride measurement
1511	EFO_0004530	96195077	7e-31	0.0121175	0.140058	[0.12-0.16]	rs150844304	triglyceride measurement
1512	EFO_0004530	96193227	9e-42	0.0125998	0.170655	[0.15-0.2]	rs150844304	triglyceride measurement
1513	EFO_0004530	96165657	3e-28	0.0127908	0.140858	[0.12-0.17]	rs150844304	triglyceride measurement
1514	EFO_0004530	106380879	4e-26	0.0145657	0.154114	[0.13-0.18]	rs150844304	triglyceride measurement
1515	EFO_0004530	96153283	1e-33	0.0127525	0.154027	[0.13-0.18]	rs150844304	triglyceride measurement
1516	EFO_0004530	47142950	5e-30	NA	NA	NA	rs150844304	triglyceride measurement
1517	EFO_0004530	96197079	4e-31	0.0126008	0.146144	[0.12-0.17]	rs150844304	triglyceride measurement
1518	EFO_0004530	96215576	6e-47	0.0126811	0.182455	[0.16-0.21]	rs150844304	triglyceride measurement
1519	EFO_0004530	47145173	1e-31	NA	NA	NA	rs150844304	triglyceride measurement
1520	EFO_0004530	47295056	8e-17	NA	0.09	NA	rs150844304	triglyceride measurement
1521	EFO_0004530	47145578	3e-33	NA	NA	NA	rs150844304	triglyceride measurement
1522	EFO_0004530	96205928	2e-19	0.0126785	0.114303	[0.089-0.139]	rs150844304	triglyceride measurement
1523	EFO_0004530	47294833	4e-16	NA	0.101	NA	rs150844304	triglyceride measurement
1524	EFO_0004530	96187281	8e-34	0.0126623	0.153493	[0.13-0.18]	rs150844304	triglyceride measurement
1525	EFO_0004530	35847598	2e-36	NA	0.155	NA	rs150844304	triglyceride measurement
1526	EFO_0004530	96160985	2e-34	0.0127521	0.156307	[0.13-0.18]	rs150844304	triglyceride measurement
1527	EFO_0004530	96174235	2e-25	0.0126712	0.132224	[0.11-0.16]	rs150844304	triglyceride measurement
1528	EFO_0004533	80733771	3e-33	0.000734611	0.00857458	[0.0071-0.01]	rs150844304	alkaline phosphatase measurement
1529	EFO_0004533	93489399	8e-19	0.0075	0.0666	[0.052-0.081]	rs150844304	alkaline phosphatase measurement
1530	EFO_0004555	96223162	2e-08	0.0129218	0.0731027	[0.048-0.098]	rs150844304	glycoprotein measurement
1531	EFO_0004574	96154167	1e-21	0.0127623	0.122232	[0.097-0.147]	rs150844304	total cholesterol measurement
1532	EFO_0004574	96206847	3e-20	0.0127518	0.11746	[0.092-0.142]	rs150844304	total cholesterol measurement
1533	EFO_0004611	96151633	1e-60	0.0124022	0.203739	[0.18-0.23]	rs150844304	low density lipoprotein cholesterol measurement
1534	EFO_0004611	96169511	5e-34	0.0127301	0.15475	[0.13-0.18]	rs150844304	low density lipoprotein cholesterol measurement
1535	EFO_0004611	96153283	1e-33	0.0127525	0.154027	[0.13-0.18]	rs150844304	low density lipoprotein cholesterol measurement
1536	EFO_0004611	96152916	4e-14	0.0130174	0.098584	[0.073-0.124]	rs150844304	low density lipoprotein cholesterol measurement
1537	EFO_0004611	96187718	1e-40	0.0125637	0.167598	[0.14-0.19]	rs150844304	low density lipoprotein cholesterol measurement
1538	EFO_0004611	96185461	3e-39	0.0125802	0.164793	[0.14-0.19]	rs150844304	low density lipoprotein cholesterol measurement
1539	EFO_0004611	96160985	2e-34	0.0127521	0.156307	[0.13-0.18]	rs150844304	low density lipoprotein cholesterol measurement
1540	EFO_0004611	96167981	7e-46	0.0124524	0.177029	[0.15-0.2]	rs150844304	low density lipoprotein cholesterol measurement
1541	EFO_0004611	96184098	6e-16	0.0130971	0.106	[0.08-0.132]	rs150844304	low density lipoprotein cholesterol measurement
1542	EFO_0004611	96187281	8e-34	0.0126623	0.153493	[0.13-0.18]	rs150844304	low density lipoprotein cholesterol measurement
1543	EFO_0004612	47295737	7e-19	NA	0.034	NA	rs150844304	high density lipoprotein cholesterol measurement
1544	EFO_0004612	96202629	9e-17	0.0129783	0.107959	[0.083-0.133]	rs150844304	high density lipoprotein cholesterol measurement
1545	EFO_0004612	96165657	3e-28	0.0127908	0.140858	[0.12-0.17]	rs150844304	high density lipoprotein cholesterol measurement
1546	EFO_0004612	96138563	1e-28	0.012744	0.141725	[0.12-0.17]	rs150844304	high density lipoprotein cholesterol measurement
1547	EFO_0004612	47294627	1e-11	NA	0.03194	NA	rs150844304	high density lipoprotein cholesterol measurement
1548	EFO_0004612	101956267	1e-37	0.008481	0.108676	[0.092-0.125]	rs150844304	high density lipoprotein cholesterol measurement
1549	EFO_0004612	56278855	2e-51	0.00599273	0.0904093	[0.079-0.102]	rs150844304	high density lipoprotein cholesterol measurement
1550	EFO_0004612	96182977	2e-37	0.0126135	0.161533	[0.14-0.19]	rs150844304	high density lipoprotein cholesterol measurement
1551	EFO_0004612	47141986	8e-33	NA	NA	NA	rs150844304	high density lipoprotein cholesterol measurement
1552	EFO_0004612	47294243	4e-11	NA	0.03565	NA	rs150844304	high density lipoprotein cholesterol measurement
1553	EFO_0004612	47142606	3e-35	NA	NA	NA	rs150844304	high density lipoprotein cholesterol measurement
1554	EFO_0004612	96145420	2e-30	0.0124306	0.142751	[0.12-0.17]	rs150844304	high density lipoprotein cholesterol measurement
1555	EFO_0004612	96183514	6e-39	0.0123765	0.1615	[0.14-0.19]	rs150844304	high density lipoprotein cholesterol measurement
1556	EFO_0004612	96161517	6e-37	0.012418	0.157633	[0.13-0.18]	rs150844304	high density lipoprotein cholesterol measurement
1557	EFO_0004612	96165270	1e-34	0.0123975	0.152429	[0.13-0.18]	rs150844304	high density lipoprotein cholesterol measurement
1558	EFO_0004612	47296220	2e-20	NA	0.033	NA	rs150844304	high density lipoprotein cholesterol measurement
1559	EFO_0004612	35842898	1e-24	NA	0.108	NA	rs150844304	high density lipoprotein cholesterol measurement
1560	EFO_0004612	93509375	8e-37	0.0073	0.0931	[0.079-0.107]	rs150844304	high density lipoprotein cholesterol measurement
1561	EFO_0004612	47144841	3e-33	NA	NA	NA	rs150844304	high density lipoprotein cholesterol measurement
1562	EFO_0004612	96206425	2e-26	0.0122752	0.130783	[0.11-0.15]	rs150844304	high density lipoprotein cholesterol measurement
1563	EFO_0004612	96149476	5e-25	0.0122891	0.126973	[0.1-0.15]	rs150844304	high density lipoprotein cholesterol measurement
1564	EFO_0004612	96179827	2e-34	0.0128146	0.156738	[0.13-0.18]	rs150844304	high density lipoprotein cholesterol measurement
1565	EFO_0004612	47144267	7e-33	NA	NA	NA	rs150844304	high density lipoprotein cholesterol measurement
1566	EFO_0004612	96180471	2e-31	0.0127233	0.148192	[0.12-0.17]	rs150844304	high density lipoprotein cholesterol measurement
1567	EFO_0004612	96166119	2e-33	0.0124806	0.150228	[0.13-0.17]	rs150844304	high density lipoprotein cholesterol measurement
1568	EFO_0004612	96205928	2e-19	0.0126785	0.114303	[0.089-0.139]	rs150844304	high density lipoprotein cholesterol measurement
1569	EFO_0004612	96162453	5e-37	0.0126035	0.1602	[0.14-0.18]	rs150844304	high density lipoprotein cholesterol measurement
1570	EFO_0004612	96144306	4e-29	0.0122811	0.137692	[0.11-0.16]	rs150844304	high density lipoprotein cholesterol measurement
1571	EFO_0004612	35842893	5e-21	NA	0.104	NA	rs150844304	high density lipoprotein cholesterol measurement
1572	EFO_0004614	56271874	3e-34	0.00615892	0.075233	[0.063-0.087]	rs150844304	apolipoprotein a 1 measurement
1573	EFO_0004639	96191346	2e-12	0.0130125	0.0913605	[0.066-0.117]	rs150844304	phospholipid measurement
1574	EFO_0004639	96157333	3e-27	0.0125943	0.136405	[0.11-0.16]	rs150844304	phospholipid measurement
1575	EFO_0004639	96199972	2e-20	0.0128794	0.119193	[0.094-0.144]	rs150844304	phospholipid measurement
1576	EFO_0004639	96195077	7e-31	0.0121175	0.140058	[0.12-0.16]	rs150844304	phospholipid measurement
1577	EFO_0004639	96210218	1e-24	0.0125939	0.12922	[0.1-0.15]	rs150844304	phospholipid measurement
1578	EFO_0004696	106374419	6e-86	0.0102985	0.202316	[0.18-0.22]	rs150844304	sex hormone-binding globulin measurement
1579	EFO_0005110	96178574	8e-22	0.0125136	0.120063	[0.096-0.145]	rs150844304	fatty acid measurement
1580	EFO_0005110	106388244	1e-13	0.0148493	0.110059	[0.081-0.139]	rs150844304	fatty acid measurement
1581	EFO_0005110	96175164	9e-22	0.0128702	0.123444	[0.098-0.149]	rs150844304	fatty acid measurement
1582	EFO_0005110	96175646	9e-24	0.0125196	0.125859	[0.1-0.15]	rs150844304	fatty acid measurement
1583	EFO_0007878	47145173	1e-31	NA	NA	NA	rs150844304	alcohol consumption measurement
1584	EFO_0007878	47144841	3e-33	NA	NA	NA	rs150844304	alcohol consumption measurement
1585	EFO_0007878	47145578	3e-33	NA	NA	NA	rs150844304	alcohol consumption measurement
1586	EFO_0007878	47144267	7e-33	NA	NA	NA	rs150844304	alcohol consumption measurement
1587	EFO_0008317	96207279	1e-20	0.0124797	0.116023	[0.092-0.14]	rs150844304	very low density lipoprotein cholesterol measurement
1588	EFO_0008317	96209786	2e-26	0.0125404	0.133501	[0.11-0.16]	rs150844304	very low density lipoprotein cholesterol measurement
1589	EFO_0008317	96171561	7e-28	0.0122295	0.133936	[0.11-0.16]	rs150844304	very low density lipoprotein cholesterol measurement
1590	EFO_0008317	96209344	2e-25	0.0125599	0.130748	[0.11-0.16]	rs150844304	very low density lipoprotein cholesterol measurement
1591	EFO_0008317	96155233	1e-08	0.0124904	0.0710475	[0.047-0.096]	rs150844304	very low density lipoprotein cholesterol measurement
1592	EFO_0008317	96191346	2e-12	0.0130125	0.0913605	[0.066-0.117]	rs150844304	very low density lipoprotein cholesterol measurement
1593	EFO_0008317	96199153	2e-22	0.0127857	0.12482	[0.1-0.15]	rs150844304	very low density lipoprotein cholesterol measurement
1594	EFO_0008317	96156409	1e-23	0.0126117	0.126321	[0.1-0.15]	rs150844304	very low density lipoprotein cholesterol measurement
1595	EFO_0008317	96188874	3e-12	0.0130184	0.0910526	[0.066-0.117]	rs150844304	very low density lipoprotein cholesterol measurement
1596	EFO_0008317	96172712	2e-13	0.0129634	0.0951216	[0.07-0.121]	rs150844304	very low density lipoprotein cholesterol measurement
1597	EFO_0008317	96189271	1e-11	0.0128727	0.0869756	[0.062-0.112]	rs150844304	very low density lipoprotein cholesterol measurement
1598	EFO_0008317	96157333	3e-27	0.0125943	0.136405	[0.11-0.16]	rs150844304	very low density lipoprotein cholesterol measurement
1599	EFO_0008317	96215139	3e-30	0.0127313	0.145502	[0.12-0.17]	rs150844304	very low density lipoprotein cholesterol measurement
1600	EFO_0008317	106394207	5e-22	0.0145039	0.140065	[0.11-0.17]	rs150844304	very low density lipoprotein cholesterol measurement
1601	EFO_0008317	96156876	3e-25	0.0125972	0.130683	[0.11-0.16]	rs150844304	very low density lipoprotein cholesterol measurement
1602	EFO_0008317	106385351	2e-14	0.0149391	0.114399	[0.085-0.144]	rs150844304	very low density lipoprotein cholesterol measurement
1603	EFO_0008317	96208123	2e-22	0.0124807	0.121387	[0.097-0.146]	rs150844304	very low density lipoprotein cholesterol measurement
1604	EFO_0008317	96190522	3e-24	0.0128843	0.130832	[0.11-0.16]	rs150844304	very low density lipoprotein cholesterol measurement
1605	EFO_0008317	96200941	3e-28	0.0125511	0.138418	[0.11-0.16]	rs150844304	very low density lipoprotein cholesterol measurement
1606	EFO_0008317	106398839	1e-21	0.0148367	0.141919	[0.11-0.17]	rs150844304	very low density lipoprotein cholesterol measurement
1607	EFO_0008317	96155695	6e-24	0.0126226	0.1275	[0.1-0.15]	rs150844304	very low density lipoprotein cholesterol measurement
1608	EFO_0008317	96174235	2e-25	0.0126712	0.132224	[0.11-0.16]	rs150844304	very low density lipoprotein cholesterol measurement
1609	EFO_0008317	96154167	1e-21	0.0127623	0.122232	[0.097-0.147]	rs150844304	very low density lipoprotein cholesterol measurement
1610	EFO_0008317	96199972	2e-20	0.0128794	0.119193	[0.094-0.144]	rs150844304	very low density lipoprotein cholesterol measurement
1611	EFO_0008317	96215576	6e-47	0.0126811	0.182455	[0.16-0.21]	rs150844304	very low density lipoprotein cholesterol measurement
1612	EFO_0008317	96158222	1e-21	0.0125576	0.11978	[0.095-0.144]	rs150844304	very low density lipoprotein cholesterol measurement
1613	EFO_0008317	96207691	5e-16	0.0128541	0.104248	[0.079-0.129]	rs150844304	very low density lipoprotein cholesterol measurement
1614	EFO_0008317	96211349	2e-14	0.0126299	0.0964478	[0.072-0.121]	rs150844304	very low density lipoprotein cholesterol measurement
1615	EFO_0008317	96190969	7e-26	0.0128431	0.135191	[0.11-0.16]	rs150844304	very low density lipoprotein cholesterol measurement
1616	EFO_0008317	96210218	1e-24	0.0125939	0.12922	[0.1-0.15]	rs150844304	very low density lipoprotein cholesterol measurement
1617	EFO_0008317	96206847	3e-20	0.0127518	0.11746	[0.092-0.142]	rs150844304	very low density lipoprotein cholesterol measurement
1618	EFO_0008317	96210992	5e-27	0.0124824	0.134476	[0.11-0.16]	rs150844304	very low density lipoprotein cholesterol measurement
1619	EFO_0008317	96157740	7e-28	0.0126609	0.138541	[0.11-0.16]	rs150844304	very low density lipoprotein cholesterol measurement
1620	EFO_0008317	96193227	9e-42	0.0125998	0.170655	[0.15-0.2]	rs150844304	very low density lipoprotein cholesterol measurement
1621	EFO_0008317	106395851	4e-21	0.0145616	0.137403	[0.11-0.17]	rs150844304	very low density lipoprotein cholesterol measurement
1622	EFO_0008591	96155695	6e-24	0.0126226	0.1275	[0.1-0.15]	rs150844304	free cholesterol measurement
1623	EFO_0008594	106385967	5e-15	0.0141208	0.11063	[0.083-0.138]	rs150844304	very low density lipoprotein particle size measurement
1624	EFO_0008594	96200439	2e-17	0.0121743	0.103572	[0.08-0.127]	rs150844304	very low density lipoprotein particle size measurement
1625	EFO_0008595	96142198	3e-26	0.0130947	0.138679	[0.11-0.16]	rs150844304	intermediate density lipoprotein measurement
1626	EFO_0008595	96142595	2e-39	0.0126972	0.166907	[0.14-0.19]	rs150844304	intermediate density lipoprotein measurement
1627	EFO_0009769	106391326	4e-12	0.0149828	0.104013	[0.075-0.133]	rs150844304	histidine measurement
1628	EFO_0010351	106396814	3e-15	0.0148733	0.117572	[0.088-0.147]	rs150844304	cholesteryl ester measurement
1629	EFO_0010351	106395145	2e-13	0.0148363	0.109522	[0.08-0.139]	rs150844304	cholesteryl ester measurement
1630	EFO_0010351	96188874	3e-12	0.0130184	0.0910526	[0.066-0.117]	rs150844304	cholesteryl ester measurement
1631	EFO_0010351	106393540	2e-20	0.0145819	0.135016	[0.11-0.16]	rs150844304	cholesteryl ester measurement
1632	EFO_0010351	106399722	3e-10	0.0150278	0.094601	[0.065-0.124]	rs150844304	cholesteryl ester measurement
1633	EFO_0010351	96207691	5e-16	0.0128541	0.104248	[0.079-0.129]	rs150844304	cholesteryl ester measurement
1634	EFO_0010614	63373995	2e-16	NA	0.2196	NA	rs150844304	follistatin measurement
1635	EFO_0020943	96207279	1e-20	0.0124797	0.116023	[0.092-0.14]	rs150844304	Cholesterol:total lipids ratio
1636	EFO_0020943	96179827	2e-34	0.0128146	0.156738	[0.13-0.18]	rs150844304	Cholesterol:total lipids ratio
1637	EFO_0020943	96161517	6e-37	0.012418	0.157633	[0.13-0.18]	rs150844304	Cholesterol:total lipids ratio
1638	EFO_0020943	96144306	4e-29	0.0122811	0.137692	[0.11-0.16]	rs150844304	Cholesterol:total lipids ratio
1639	EFO_0020943	96184098	6e-16	0.0130971	0.106	[0.08-0.132]	rs150844304	Cholesterol:total lipids ratio
1640	EFO_0020944	96171561	7e-28	0.0122295	0.133936	[0.11-0.16]	rs150844304	Cholesteryl esters:total lipids ratio
1641	EFO_0020944	96208123	2e-22	0.0124807	0.121387	[0.097-0.146]	rs150844304	Cholesteryl esters:total lipids ratio
1642	EFO_0020944	96155233	1e-08	0.0124904	0.0710475	[0.047-0.096]	rs150844304	Cholesteryl esters:total lipids ratio
1643	EFO_0020944	96202629	9e-17	0.0129783	0.107959	[0.083-0.133]	rs150844304	Cholesteryl esters:total lipids ratio
1644	EFO_0020944	96189271	1e-11	0.0128727	0.0869756	[0.062-0.112]	rs150844304	Cholesteryl esters:total lipids ratio
1645	EFO_0020944	96145420	2e-30	0.0124306	0.142751	[0.12-0.17]	rs150844304	Cholesteryl esters:total lipids ratio
1646	EFO_0020944	96162453	5e-37	0.0126035	0.1602	[0.14-0.18]	rs150844304	Cholesteryl esters:total lipids ratio
1647	EFO_0020944	96180471	2e-31	0.0127233	0.148192	[0.12-0.17]	rs150844304	Cholesteryl esters:total lipids ratio
1648	EFO_0020945	96151633	1e-60	0.0124022	0.203739	[0.18-0.23]	rs150844304	Free cholesterol:total lipids ratio
1649	EFO_0020945	96167981	7e-46	0.0124524	0.177029	[0.15-0.2]	rs150844304	Free cholesterol:total lipids ratio
1650	EFO_0020945	96185461	3e-39	0.0125802	0.164793	[0.14-0.19]	rs150844304	Free cholesterol:total lipids ratio
1651	EFO_0020946	96165270	1e-34	0.0123975	0.152429	[0.13-0.18]	rs150844304	Phospholipids:total lipids ratio
1652	EFO_0020946	96215139	3e-30	0.0127313	0.145502	[0.12-0.17]	rs150844304	Phospholipids:total lipids ratio
1653	EFO_0020946	106447911	9e-26	0.0143775	0.150928	[0.12-0.18]	rs150844304	Phospholipids:total lipids ratio
1654	EFO_0020946	96152916	4e-14	0.0130174	0.098584	[0.073-0.124]	rs150844304	Phospholipids:total lipids ratio
1655	EFO_0020946	96142198	3e-26	0.0130947	0.138679	[0.11-0.16]	rs150844304	Phospholipids:total lipids ratio
1656	EFO_0020946	106431999	4e-24	0.0146554	0.148542	[0.12-0.18]	rs150844304	Phospholipids:total lipids ratio
1657	EFO_0020946	106443291	5e-12	0.0149506	0.103117	[0.074-0.132]	rs150844304	Phospholipids:total lipids ratio
1658	EFO_0020946	96157740	7e-28	0.0126609	0.138541	[0.11-0.16]	rs150844304	Phospholipids:total lipids ratio
1659	EFO_0020946	106417643	1e-21	0.0146356	0.139846	[0.11-0.17]	rs150844304	Phospholipids:total lipids ratio
1660	EFO_0020947	96206425	2e-26	0.0122752	0.130783	[0.11-0.15]	rs150844304	Triglycerides:total lipids ratio
1661	EFO_0020947	96211349	2e-14	0.0126299	0.0964478	[0.072-0.121]	rs150844304	Triglycerides:total lipids ratio
1662	EFO_0020947	96187718	1e-40	0.0125637	0.167598	[0.14-0.19]	rs150844304	Triglycerides:total lipids ratio
1663	EFO_0020947	96149476	5e-25	0.0122891	0.126973	[0.1-0.15]	rs150844304	Triglycerides:total lipids ratio
1664	EFO_0020947	96183514	6e-39	0.0123765	0.1615	[0.14-0.19]	rs150844304	Triglycerides:total lipids ratio
1665	EFO_0020947	96166119	2e-33	0.0124806	0.150228	[0.13-0.17]	rs150844304	Triglycerides:total lipids ratio
1666	EFO_0021796	106260010	2e-08	NA	NA	NA	rs150844304	sexual dimorphism measurement
1667	EFO_0021898	106393328	3e-22	0.0145546	0.141002	[0.11-0.17]	rs150844304	cholesterol in chylomicrons and extremely large VLDL measurement
1668	EFO_0021902	106396592	5e-18	0.0147376	0.127528	[0.099-0.156]	rs150844304	cholesterol in large VLDL measurement
1669	EFO_0022144	106401570	2e-38	0.0147144	0.19113	[0.16-0.22]	rs150844304	triglycerides in very small VLDL measurement
1670	EFO_0022145	106400161	3e-35	0.014591	0.180678	[0.15-0.21]	rs150844304	triglycerides in small VLDL measurement
1671	EFO_0022146	106399298	1e-10	0.0150118	0.0969714	[0.068-0.126]	rs150844304	phospholipids in small VLDL measurement
1672	EFO_0022148	106399071	2e-20	0.0148773	0.137773	[0.11-0.17]	rs150844304	total lipids in small VLDL
1673	EFO_0022149	106403039	1e-32	0.0147306	0.175471	[0.15-0.2]	rs150844304	triglycerides in IDL measurement
1674	EFO_0022153	106397677	1e-11	0.0149404	0.10132	[0.072-0.131]	rs150844304	total lipids in medium VLDL
1675	EFO_0022155	106398632	1e-21	0.0146341	0.140162	[0.11-0.17]	rs150844304	triglycerides in medium VLDL measurement
1676	EFO_0022158	106413052	5e-30	0.0146162	0.166387	[0.14-0.2]	rs150844304	triglycerides in small HDL measurement
1677	EFO_0022169	106396350	1e-22	0.0145592	0.142723	[0.11-0.17]	rs150844304	phospholipids in large VLDL measurement
1678	EFO_0022175	106396093	8e-20	0.014573	0.132847	[0.1-0.16]	rs150844304	total lipids in large VLDL
1679	EFO_0022178	106397283	3e-18	0.0145057	0.126641	[0.098-0.155]	rs150844304	triglycerides in large VLDL measurement
1680	EFO_0022187	106389119	3e-19	0.0148516	0.133413	[0.1-0.16]	rs150844304	monounsaturated fatty acids; 16:1, 18:1 measurement
1681	EFO_0022187	106390293	6e-21	0.0145141	0.136318	[0.11-0.16]	rs150844304	monounsaturated fatty acids; 16:1, 18:1 measurement
1682	EFO_0022230	106394928	8e-17	0.0147229	0.122767	[0.094-0.152]	rs150844304	cholesterol in very large VLDL measurement
1683	EFO_0022234	106447008	9e-22	0.0142824	0.136898	[0.11-0.16]	rs150844304	cholesterol to total lipids in large HDL percentage
1684	EFO_0022237	106448153	1e-27	0.014413	0.157071	[0.13-0.19]	rs150844304	cholesterol to total lipids in medium HDL percentage
1685	EFO_0022248	106447215	1e-22	0.01443	0.141144	[0.11-0.17]	rs150844304	cholesteryl esters to total lipids in large HDL percentage
1686	EFO_0022251	106448370	5e-28	0.0146062	0.160312	[0.13-0.19]	rs150844304	cholesteryl esters to total lipids in medium HDL percentage
1687	EFO_0022265	106397061	6e-20	0.0145906	0.133429	[0.1-0.16]	rs150844304	free cholesterol in large VLDL measurement
1688	EFO_0022274	106395382	8e-20	0.0145999	0.133075	[0.1-0.16]	rs150844304	free cholesterol in very large VLDL measurement
1689	EFO_0022276	106383645	4e-13	0.0149231	0.10818	[0.079-0.137]	rs150844304	free cholesterol in VLDL measurement
1690	EFO_0022280	106443872	1e-48	0.014392	0.211163	[0.18-0.24]	rs150844304	free cholesterol to total lipids in large LDL percentage
1691	EFO_0022283	106444662	2e-37	0.0144445	0.184595	[0.16-0.21]	rs150844304	free cholesterol to total lipids in medium LDL percentage
1692	EFO_0022292	106393116	7e-23	0.0144731	0.142568	[0.11-0.17]	rs150844304	phospholipids in chylomicrons and extremely large VLDL measurement
1693	EFO_0022299	106394691	2e-20	0.0145489	0.134756	[0.11-0.16]	rs150844304	phospholipids in very large VLDL measurement
1694	EFO_0022300	106400737	3e-12	0.0147701	0.103298	[0.074-0.132]	rs150844304	phospholipids in very small VLDL measurement
1695	EFO_0022301	106381944	4e-17	0.0148561	0.124815	[0.096-0.154]	rs150844304	phospholipids in VLDL measurement
1696	EFO_0022302	106390741	5e-19	0.0144858	0.129054	[0.1-0.16]	rs150844304	polyunsaturated fatty acids to monounsaturated fatty acids ratio
1697	EFO_0022304	106389286	6e-12	0.0148175	0.102025	[0.073-0.131]	rs150844304	saturated fatty acids measurement
1698	EFO_0022313	106394449	5e-21	0.014519	0.136806	[0.11-0.17]	rs150844304	total lipids in very large VLDL measurement
1699	EFO_0022314	106384483	6e-19	0.0147537	0.131245	[0.1-0.16]	rs150844304	total lipids in VLDL measurement
1700	EFO_0022317	106381525	4e-23	0.014768	0.146377	[0.12-0.18]	rs150844304	triglycerides in HDL measurement
1701	EFO_0022319	106404313	2e-28	0.0147703	0.163599	[0.13-0.19]	rs150844304	triglycerides in large LDL measurement
1702	EFO_0022320	106381323	3e-29	0.0147578	0.165965	[0.14-0.19]	rs150844304	triglycerides in LDL measurement
1703	EFO_0022321	106412033	2e-22	0.0148098	0.144574	[0.12-0.17]	rs150844304	triglycerides in medium HDL measurement
1704	EFO_0022322	106405617	5e-29	0.0147223	0.164773	[0.14-0.19]	rs150844304	triglycerides in medium LDL measurement
1705	EFO_0022323	106406976	1e-28	0.0146363	0.162874	[0.13-0.19]	rs150844304	triglycerides in small LDL measurement
1706	EFO_0022324	106408550	1e-16	0.0146993	0.121512	[0.093-0.15]	rs150844304	triglycerides in very large HDL measurement
1707	EFO_0022325	106395599	2e-22	0.0144359	0.140413	[0.11-0.17]	rs150844304	triglycerides in very large VLDL measurement
1708	EFO_0022326	106381116	8e-24	0.0145099	0.146073	[0.12-0.17]	rs150844304	triglycerides in VLDL measurement
1709	EFO_0022327	106386795	6e-25	0.0140599	0.145002	[0.12-0.17]	rs150844304	triglycerides to phosphoglycerides ratio
1710	EFO_0022330	106447649	1e-18	0.0142671	0.125442	[0.097-0.153]	rs150844304	triglycerides to total lipids in large HDL percentage
1711	EFO_0022331	106444064	9e-37	0.0146666	0.185812	[0.16-0.21]	rs150844304	triglycerides to total lipids in large LDL percentage
1712	EFO_0022333	106448820	3e-25	0.0144955	0.150539	[0.12-0.18]	rs150844304	triglycerides to total lipids in medium HDL percentage
1713	EFO_0022334	106444844	4e-31	0.0147746	0.171643	[0.14-0.2]	rs150844304	triglycerides to total lipids in medium LDL percentage
1714	EFO_0022336	106449810	4e-30	0.0143696	0.163942	[0.14-0.19]	rs150844304	triglycerides to total lipids in small HDL percentage
1715	EFO_0022337	106445669	7e-33	0.0145905	0.174336	[0.15-0.2]	rs150844304	triglycerides to total lipids in small LDL percentage
1716	EFO_0022339	106446559	3e-21	0.0142157	0.134545	[0.11-0.16]	rs150844304	triglycerides to total lipids in very large HDL percentage
1717	EFO_0004509	104326658	3e-08	NA	0.02065	NA	rs1658457	hemoglobin measurement
1718	EFO_0004348	62630901	9e-14	0.002175	0.016226	[0.012-0.02]	rs165944	hematocrit
1719	EFO_0004348	64195233	1e-10	0.00261236	0.0168774	[0.012-0.022]	rs165944	hematocrit
1720	EFO_0004348	93517466	9e-14	0.0021	0.0155	[0.011-0.02]	rs165944	hematocrit
1721	EFO_0004348	62493302	2e-13	NA	NA	NA	rs165944	hematocrit
1722	EFO_0004509	62426197	1e-12	NA	NA	NA	rs165944	hemoglobin measurement
1723	EFO_0004509	64192643	2e-10	0.00261341	0.0165474	[0.011-0.022]	rs165944	hemoglobin measurement
1724	EFO_0004509	93510339	5e-13	0.002	0.0146	[0.011-0.019]	rs165944	hemoglobin measurement
1725	EFO_0004509	62632717	8e-14	0.002174	0.016268	[0.012-0.021]	rs165944	hemoglobin measurement
1726	EFO_0005091	93527913	5e-10	0.0025	0.0158	[0.011-0.021]	rs165944	monocyte count
1727	EFO_0004305	93535864	6e-13	0.0019	0.0137	[0.01-0.0174]	rs17087971	erythrocyte count
1728	EFO_0004305	101446009	1e-10	0.00243111	0.0156998	[0.011-0.02]	rs17087971	erythrocyte count
1729	EFO_0004348	93517521	3e-09	0.0018	0.011	[0.0075-0.0145]	rs17087971	hematocrit
1730	EFO_0004305	93536169	2e-28	0.0021	0.0231	[0.019-0.027]	rs17278406	erythrocyte count
1731	EFO_0004305	101446293	2e-34	0.00241421	0.0295624	[0.025-0.034]	rs17278406	erythrocyte count
1732	EFO_0004305	36508115	7e-40	NA	NA	NA	rs17278406	erythrocyte count
1733	EFO_0004348	93517736	5e-32	0.002	0.0236	[0.02-0.028]	rs17278406	hematocrit
1734	EFO_0004348	62631194	3e-67	0.00202	0.034994	[0.031-0.039]	rs17278406	hematocrit
1735	EFO_0004348	62493573	1e-64	NA	NA	NA	rs17278406	hematocrit
1736	EFO_0004348	64195674	1e-49	0.00241939	0.0358296	[0.031-0.041]	rs17278406	hematocrit
1737	EFO_0004509	62633016	5e-63	0.002013	0.033745	[0.03-0.038]	rs17278406	hemoglobin measurement
1738	EFO_0004509	62426506	3e-60	NA	NA	NA	rs17278406	hemoglobin measurement
1739	EFO_0004509	64193108	2e-45	0.00241998	0.0342314	[0.029-0.039]	rs17278406	hemoglobin measurement
1740	EFO_0007978	62503284	5e-48	NA	NA	NA	rs17278406	red blood cell density measurement
1741	EFO_0007978	62742458	2e-50	0.002025	0.030244	[0.026-0.034]	rs17278406	red blood cell density measurement
1742	EFO_0004530	96650982	1e-09	NA	0.33393	NA	rs174584	triglyceride measurement
1744	EFO_0004612	96145335	3e-34	0.00410182	0.050028	[0.042-0.058]	rs174584	high density lipoprotein cholesterol measurement
1745	EFO_0004639	95227689	4e-08	0.0232026	0.127334	[0.082-0.173]	rs174584	phospholipid measurement
1746	EFO_0008595	95227689	4e-08	0.0232026	0.127334	[0.082-0.173]	rs174584	intermediate density lipoprotein measurement
1747	EFO_0010118	97873843	4e-16	0.023	0.188	[0.14-0.23]	rs174584	sphingomyelin measurement
1748	EFO_0010118	97858937	4e-11	0.023	0.152	[0.11-0.2]	rs174584	sphingomyelin measurement
1749	EFO_0010225	47793265	3e-15	0.032	0.2526	[0.19-0.32]	rs174584	lysophosphatidylethanolamine measurement
1750	EFO_0010226	97853710	6e-46	0.023	0.326	[0.28-0.37]	rs174584	phosphatidylcholine measurement
1751	EFO_0010226	97851862	2e-10	0.023	0.146	[0.1-0.19]	rs174584	phosphatidylcholine measurement
1752	EFO_0010226	97871424	9e-50	0.023	0.34	[0.29-0.39]	rs174584	phosphatidylcholine measurement
1753	EFO_0010228	97872725	2e-12	0.023	0.162	[0.12-0.21]	rs174584	phosphatidylethanolamine measurement
1754	EFO_0010228	97856758	1e-08	0.023	0.131	[0.086-0.176]	rs174584	phosphatidylethanolamine measurement
1755	EFO_0010346	97843007	1e-15	0.023	0.184	[0.14-0.23]	rs174584	cholesteryl ester 18:3 measurement
1756	EFO_0010346	97866638	4e-22	0.023	0.222	[0.18-0.27]	rs174584	cholesteryl ester 18:3 measurement
1757	EFO_0010351	97874546	5e-09	0.023	0.136	[0.091-0.181]	rs174584	cholesteryl ester measurement
1758	EFO_0010425	118835387	5e-13	0.0174167	0.126039	[0.092-0.16]	rs174584	triacylglycerol 54:7 measurement
1759	EFO_0020944	96145335	3e-34	0.00410182	0.050028	[0.042-0.058]	rs174584	Cholesteryl esters:total lipids ratio
1760	EFO_0021468	97852013	9e-10	0.023	0.141	[0.096-0.186]	rs174584	phosphatidylcholine 33:0 measurement
1761	EFO_0022144	106401545	9e-11	0.00484695	0.0314056	[0.022-0.041]	rs174584	triglycerides in very small VLDL measurement
1762	EFO_0022145	106400141	7e-15	0.00480539	0.0374103	[0.028-0.047]	rs174584	triglycerides in small VLDL measurement
1763	EFO_0022158	106413027	1e-44	0.00480933	0.0674734	[0.058-0.077]	rs174584	triglycerides in small HDL measurement
1764	EFO_0022234	106446983	1e-48	0.00469802	0.068839	[0.06-0.078]	rs174584	cholesterol to total lipids in large HDL percentage
1765	EFO_0022248	106447180	5e-26	0.00474946	0.0501706	[0.041-0.059]	rs174584	cholesteryl esters to total lipids in large HDL percentage
1766	EFO_0022317	106381500	5e-20	0.00486151	0.0446128	[0.035-0.054]	rs174584	triglycerides in HDL measurement
1767	EFO_0022321	106412008	2e-23	0.00487476	0.048704	[0.039-0.058]	rs174584	triglycerides in medium HDL measurement
1768	EFO_0800536	101166585	5e-37	NA	0.24	NA	rs174584	nisinate (24:6n3) measurement
1769	EFO_1002011	55736210	2e-20	NA	NA	NA	rs174584	adult onset asthma
1770	EFO_1002011	55712366	4e-16	NA	NA	NA	rs174584	adult onset asthma
1771	MONDO_0004979	55736194	4e-11	NA	NA	NA	rs174584	asthma
1772	MONDO_0005148	55736194	4e-11	NA	NA	NA	rs174584	type 2 diabetes mellitus
1773	MONDO_0005148	55736210	2e-20	NA	NA	NA	rs174584	type 2 diabetes mellitus
1774	OBA_2020007	106257728	2e-30	0.0221	0.2557	[0.21-0.3]	rs174584	level of triacylglycerol (56:6) in blood serum
1775	OBA_2045100	106250747	2e-45	0.0275954	0.397752	[0.34-0.45]	rs174584	level of Phosphatidylcholine (18:1_18:2) in blood serum
1776	OBA_2045106	106250832	1e-16	0.0283025	0.236318	[0.18-0.29]	rs174584	level of Phosphatidylcholine (18:2_18:2) in blood serum
1777	OBA_2045140	106255483	5e-18	0.0222	0.1933	[0.15-0.24]	rs174584	level of Phosphatidylethanolamine (18:0_20:4) in blood serum
1778	OBA_2045193	118831942	4e-27	0.0169196	0.183231	[0.15-0.22]	rs174584	level of Sterol ester (27:1/18:3) in blood serum
1779	OBA_2045193	106252813	5e-17	0.0222	0.1873	[0.14-0.23]	rs174584	level of Sterol ester (27:1/18:3) in blood serum
1780	EFO_0004305	101446443	1e-115	0.00354466	0.081053	[0.074-0.088]	rs17476364	erythrocyte count
1781	EFO_0004305	22076165	2e-48	0.00569297	0.0833013	[0.072-0.094]	rs17476364	erythrocyte count
1782	EFO_0004305	93536284	2e-87	0.0033	0.0646	[0.058-0.071]	rs17476364	erythrocyte count
1783	EFO_0004305	36508340	5e-125	NA	NA	NA	rs17476364	erythrocyte count
1784	EFO_0004309	62746895	5e-11	0.002977	0.019617	[0.014-0.025]	rs17476364	platelet count
1785	EFO_0004348	64195792	0	0.00356317	0.147147	[0.14-0.15]	rs17476364	hematocrit
1786	EFO_0004348	21837306	8e-159	0.00565206	0.151778	[0.14-0.16]	rs17476364	hematocrit
1787	EFO_0004348	66759676	7e-09	0.0658	0.3816	[0.25-0.51]	rs17476364	hematocrit
1788	EFO_0004348	93517826	1e-282	0.0031	0.1115	[0.11-0.12]	rs17476364	hematocrit
1789	EFO_0004348	66758410	4e-26	0.0351	0.3706	[0.3-0.44]	rs17476364	hematocrit
1790	EFO_0004348	66759135	1e-17	0.0422	0.361	[0.28-0.44]	rs17476364	hematocrit
1791	EFO_0004459	69089248	4e-14	NA	0.043	[0.032-0.054]	rs17476364	ferritin measurement
1792	EFO_0004509	93510719	3e-289	0.003	0.1098	[0.1-0.12]	rs17476364	hemoglobin measurement
1793	EFO_0004509	64193236	0	0.00356496	0.146551	[0.14-0.15]	rs17476364	hemoglobin measurement
1794	EFO_0004509	118328970	1e-15	0.0128289	0.102611	[0.077-0.128]	rs17476364	hemoglobin measurement
1795	EFO_0004509	21838813	1e-156	0.00567771	0.151392	[0.14-0.16]	rs17476364	hemoglobin measurement
1796	EFO_0004526	62434561	1e-210	NA	NA	NA	rs17476364	mean corpuscular volume
1797	EFO_0004526	62656402	1e-211	0.002943	0.091405	[0.086-0.097]	rs17476364	mean corpuscular volume
1799	EFO_0004526	22007615	7e-55	0.00564848	0.0881144	[0.077-0.099]	rs17476364	mean corpuscular volume
1800	EFO_0004526	93062468	2e-92	NA	0.36	[-0.39--0.32]	rs17476364	mean corpuscular volume
1801	EFO_0004526	64409195	3e-159	0.00360875	0.097074	[0.09-0.104]	rs17476364	mean corpuscular volume
1802	EFO_0004526	64091680	1e-142	0.00330647	0.0940374	[0.088-0.101]	rs17476364	mean corpuscular volume
1803	EFO_0004526	93526329	1e-98	0.0038	0.0798	[0.072-0.087]	rs17476364	mean corpuscular volume
1804	EFO_0004527	93523676	3e-78	0.0038	0.0707	[0.063-0.078]	rs17476364	mean corpuscular hemoglobin
1805	EFO_0004527	36480151	5e-128	NA	NA	NA	rs17476364	mean corpuscular hemoglobin
1806	EFO_0004527	64075655	6e-110	0.00356332	0.0794043	[0.072-0.086]	rs17476364	mean corpuscular hemoglobin
1807	EFO_0004527	22074897	4e-44	0.00566677	0.0789824	[0.068-0.09]	rs17476364	mean corpuscular hemoglobin
1808	EFO_0004528	66762394	6e-10	0.0227	0.14	[0.096-0.184]	rs17476364	mean corpuscular hemoglobin concentration
1809	EFO_0004528	66761907	9e-19	0.0142	0.126	[0.098-0.154]	rs17476364	mean corpuscular hemoglobin concentration
1810	EFO_0004528	66760254	1e-27	0.012	0.1301	[0.11-0.15]	rs17476364	mean corpuscular hemoglobin concentration
1811	EFO_0004528	62653385	7e-148	0.003099	0.080275	[0.074-0.086]	rs17476364	mean corpuscular hemoglobin concentration
1812	EFO_0004528	62489705	1e-144	NA	NA	NA	rs17476364	mean corpuscular hemoglobin concentration
1813	EFO_0004541	80757369	9.99999999963881e-315	0.0023	0.0858	[0.081-0.09]	rs17476364	HbA1c measurement
1814	EFO_0004570	93539132	2e-112	0.0037	0.0828	[0.076-0.09]	rs17476364	bilirubin measurement
1815	EFO_0004574	101342605	4e-36	NA	NA	NA	rs17476364	total cholesterol measurement
1816	EFO_0004574	101348854	2e-29	0.00224381	0.0303305	[0.026-0.035]	rs17476364	total cholesterol measurement
1817	EFO_0004611	56274383	9e-11	0.00336083	0.0217849	[0.015-0.028]	rs17476364	low density lipoprotein cholesterol measurement
1818	EFO_0004611	101330252	3e-23	0.00233191	0.0268457	[0.022-0.031]	rs17476364	low density lipoprotein cholesterol measurement
1819	EFO_0004611	101327470	1e-26	NA	NA	NA	rs17476364	low density lipoprotein cholesterol measurement
1820	EFO_0004615	56278020	3e-10	0.00334947	0.0211293	[0.015-0.028]	rs17476364	apolipoprotein B measurement
1821	EFO_0005047	118329032	4e-44	0.0110757	0.154329	[0.13-0.18]	rs17476364	erythrocyte measurement
1822	EFO_0005047	118326636	8e-18	0.0114768	0.0987376	[0.076-0.121]	rs17476364	erythrocyte measurement
1823	EFO_0005047	118326300	3e-18	0.0126676	0.110217	[0.085-0.135]	rs17476364	erythrocyte measurement
1824	EFO_0005047	118325821	3e-40	0.0125125	0.166211	[0.14-0.19]	rs17476364	erythrocyte measurement
1825	EFO_0005192	21891856	2e-11	0.00566466	0.0379796	[0.027-0.049]	rs17476364	red blood cell distribution width
1826	EFO_0005192	64334040	3e-23	0.00356389	0.0354478	[0.028-0.042]	rs17476364	red blood cell distribution width
1827	EFO_0005192	36458319	2e-25	NA	NA	NA	rs17476364	red blood cell distribution width
1828	EFO_0005192	62740452	6e-36	0.003049	0.038198	[0.032-0.044]	rs17476364	red blood cell distribution width
1829	EFO_0005192	62505217	1e-32	NA	NA	NA	rs17476364	red blood cell distribution width
1830	EFO_0005689	101337763	1e-17	NA	NA	NA	rs17476364	non-high density lipoprotein cholesterol measurement
1831	EFO_0005689	101340156	2e-15	0.00271897	0.0253603	[0.02-0.031]	rs17476364	non-high density lipoprotein cholesterol measurement
1832	EFO_0007629	93512478	0	0.0036	0.3256	[0.32-0.33]	rs17476364	hemoglobin A1 measurement
1833	EFO_0007817	93892630	2e-08	0.201	1.129	[0.74-1.52]	rs17476364	sleep apnea measurement
1834	EFO_0007978	62503385	1e-141	NA	NA	NA	rs17476364	red blood cell density measurement
1835	EFO_0007978	62742587	8e-146	0.002998	0.077124	[0.071-0.083]	rs17476364	red blood cell density measurement
1836	EFO_0007985	64400384	1e-09	0.0036281	0.0219638	[0.015-0.029]	rs17476364	platelet crit
1837	EFO_0007986	22488453	3e-72	0.00574347	0.1033	[0.092-0.115]	rs17476364	reticulocyte count
1838	EFO_0007986	21894255	3e-69	0.00573498	0.100903	[0.09-0.112]	rs17476364	reticulocyte count
1839	EFO_0007986	22072575	2e-96	0.00574672	0.119759	[0.11-0.13]	rs17476364	reticulocyte count
1840	EFO_0007986	130276837	3e-53	0.00573498	0.0880505	[0.077-0.099]	rs17476364	reticulocyte count
1841	EFO_0007986	63948128	8e-225	0.00359505	0.115151	[0.11-0.12]	rs17476364	reticulocyte count
1842	EFO_0007986	64190399	6e-195	0.0035759	0.106568	[0.1-0.114]	rs17476364	reticulocyte count
1843	EFO_0010548	119778048	3e-11	0.0162311	0.107763	[0.076-0.14]	rs17476364	xanthine measurement
1844	EFO_0010700	64184168	6e-40	0.00360145	0.0476583	[0.041-0.055]	rs17476364	reticulocyte measurement
1845	EFO_0010700	64186920	2e-152	0.00357565	0.0940879	[0.087-0.101]	rs17476364	reticulocyte measurement
1846	EFO_0010700	63945098	7e-169	0.00359483	0.0996268	[0.093-0.107]	rs17476364	reticulocyte measurement
1847	EFO_0010701	64412888	1e-59	0.00361316	0.0588458	[0.052-0.066]	rs17476364	mean reticulocyte volume
1848	EFO_0004305	101445090	6e-21	0.00306553	0.0288066	[0.023-0.035]	rs17654742	erythrocyte count
1849	EFO_0004348	64194752	9e-25	0.00307493	0.0315985	[0.026-0.038]	rs17654742	hematocrit
1850	EFO_0004509	64192150	2e-23	0.00307603	0.0306237	[0.025-0.037]	rs17654742	hemoglobin measurement
1851	EFO_0004305	101445189	3e-17	0.00222011	0.0187797	[0.014-0.023]	rs17773190	erythrocyte count
1852	EFO_0004305	36506367	3e-16	NA	NA	NA	rs17773190	erythrocyte count
1853	EFO_0004339	103233280	6e-108	0.0007	0.015	[0.014-0.016]	rs17773190	body height
1854	EFO_0004348	21836989	6e-11	0.00358223	0.0234778	[0.016-0.03]	rs17773190	hematocrit
1855	EFO_0004348	64194880	3e-23	0.00222588	0.0220986	[0.018-0.026]	rs17773190	hematocrit
1856	EFO_0004509	21838525	4e-11	0.00359808	0.0237063	[0.017-0.031]	rs17773190	hemoglobin measurement
1857	EFO_0004509	61936060	2e-20	NA	0.02	NA	rs17773190	hemoglobin measurement
1858	EFO_0004509	64192275	2e-21	0.00222596	0.0211495	[0.017-0.026]	rs17773190	hemoglobin measurement
1859	EFO_0000195	55654925	1e-14	0.0180355	0.138848	[0.1-0.17]	rs1800961	metabolic syndrome
1860	EFO_0000400	104957736	2e-09	0.0016076	0.009677	[0.0065-0.0128]	rs1800961	diabetes mellitus
1861	EFO_0001645	98279437	4e-10	NA	NA	NA	rs1800961	coronary artery disease
1862	EFO_0003940	38496947	6e-36	NA	NA	NA	rs1800961	physical activity
1863	EFO_0004210	105023661	4e-50	NA	NA	[1.31-1.36]	rs1800961	gallstones
1864	EFO_0004210	35920016	6e-26	NA	NA	[1.23-1.35]	rs1800961	gallstones
1865	EFO_0004286	98277019	2e-11	NA	NA	NA	rs1800961	venous thromboembolism
1866	EFO_0004305	36510161	6e-22	NA	NA	NA	rs1800961	erythrocyte count
1867	EFO_0004305	101447607	4e-20	0.00635538	0.0583865	[0.046-0.071]	rs1800961	erythrocyte count
1868	EFO_0004305	93537059	1e-15	0.0055	0.0439	[0.033-0.055]	rs1800961	erythrocyte count
1869	EFO_0004308	36467872	5e-10	NA	NA	NA	rs1800961	leukocyte count
1870	EFO_0004308	63942835	8e-10	0.00636772	0.0391566	[0.027-0.052]	rs1800961	leukocyte count
1872	EFO_0004329	47141765	2e-12	NA	NA	NA	rs1800961	alcohol drinking
1873	EFO_0004329	47142547	1e-71	NA	NA	NA	rs1800961	alcohol drinking
1874	EFO_0004329	47141400	1e-08	NA	NA	NA	rs1800961	alcohol drinking
1875	EFO_0004329	47141946	2e-50	NA	NA	NA	rs1800961	alcohol drinking
1876	EFO_0004329	47142494	4e-17	NA	NA	NA	rs1800961	alcohol drinking
1877	EFO_0004348	62494233	2e-46	NA	NA	NA	rs1800961	hematocrit
1878	EFO_0004348	62631934	2e-46	0.005328	0.076235	[0.066-0.087]	rs1800961	hematocrit
1879	EFO_0004348	21837514	6e-10	0.0101583	0.062804	[0.043-0.083]	rs1800961	hematocrit
1880	EFO_0004348	64196616	3e-27	0.00640045	0.0693053	[0.057-0.082]	rs1800961	hematocrit
1881	EFO_0004348	93518401	3e-21	0.0052	0.0497	[0.04-0.06]	rs1800961	hematocrit
1882	EFO_0004458	41430300	5e-23	0.011	0.112	[0.09-0.134]	rs1800961	c-reactive protein measurement
1884	EFO_0004458	93502021	4e-52	0.0066	0.1005	[0.088-0.113]	rs1800961	c-reactive protein measurement
1885	EFO_0004458	101951177	2e-55	0.005852	0.09182	[0.08-0.103]	rs1800961	c-reactive protein measurement
1886	EFO_0004458	17586	2e-09	NA	0.088	[0.06-0.12]	rs1800961	c-reactive protein measurement
1888	EFO_0004458	17458531	1e-20	NA	NA	NA	rs1800961	c-reactive protein measurement
1889	EFO_0004458	87302848	7e-54	0.0069	0.1066	[0.093-0.12]	rs1800961	c-reactive protein measurement
1890	EFO_0004458	96766990	7e-74	0.006	0.107	[0.095-0.119]	rs1800961	c-reactive protein measurement
1891	EFO_0004458	17462608	4e-28	NA	NA	NA	rs1800961	c-reactive protein measurement
1892	EFO_0004458	41430619	6e-19	0.012	0.104	[0.08-0.128]	rs1800961	c-reactive protein measurement
1893	EFO_0004458	62000076	8e-75	0.0058619	0.107274	[0.096-0.119]	rs1800961	c-reactive protein measurement
1895	EFO_0004458	17460664	4e-14	NA	NA	NA	rs1800961	c-reactive protein measurement
1896	EFO_0004509	61936080	6e-24	NA	0.059	NA	rs1800961	hemoglobin measurement
1897	EFO_0004509	62633776	3e-44	0.005326	0.074343	[0.064-0.085]	rs1800961	hemoglobin measurement
1898	EFO_0004509	93511324	5e-22	0.0051	0.0493	[0.039-0.059]	rs1800961	hemoglobin measurement
1899	EFO_0004509	62427214	5e-44	NA	NA	NA	rs1800961	hemoglobin measurement
1900	EFO_0004509	64194179	9e-31	0.00637124	0.0735125	[0.061-0.086]	rs1800961	hemoglobin measurement
1901	EFO_0004529	96196038	5e-09	0.0118478	0.0691488	[0.046-0.092]	rs1800961	lipid measurement
1902	EFO_0004529	96136870	2e-26	0.0108208	0.114978	[0.094-0.136]	rs1800961	lipid measurement
1903	EFO_0004529	96181612	2e-12	0.0120084	0.0842253	[0.061-0.108]	rs1800961	lipid measurement
1904	EFO_0004529	96163999	7e-24	0.0111827	0.112737	[0.091-0.135]	rs1800961	lipid measurement
1905	EFO_0004529	96147136	9e-19	0.0105731	0.0935851	[0.073-0.114]	rs1800961	lipid measurement
1906	EFO_0004531	64652216	2e-21	0.00544	0.0513	[0.041-0.062]	rs1800961	urate measurement
1907	EFO_0004531	87265660	6e-19	0.0069	0.0613	[0.048-0.075]	rs1800961	urate measurement
1908	EFO_0004531	47885084	2e-10	0.0118559	0.075792	[0.053-0.099]	rs1800961	urate measurement
1909	EFO_0004532	87291187	5e-17	0.0069	0.0578	[0.044-0.071]	rs1800961	serum gamma-glutamyl transferase measurement
1910	EFO_0004532	80735875	2e-23	0.00148615	0.014741	[0.012-0.018]	rs1800961	serum gamma-glutamyl transferase measurement
1911	EFO_0004532	93507577	1e-19	0.006	0.0542	[0.042-0.066]	rs1800961	serum gamma-glutamyl transferase measurement
1912	EFO_0004533	93489724	4e-09	0.0063	0.0371	[0.025-0.049]	rs1800961	alkaline phosphatase measurement
1913	EFO_0004570	93539412	3e-23	0.0062	0.0618	[0.05-0.074]	rs1800961	bilirubin measurement
1914	EFO_0004570	87271056	3e-22	0.0069	0.067	[0.053-0.081]	rs1800961	bilirubin measurement
1915	EFO_0004570	87294832	1e-20	0.0074	0.0688	[0.054-0.083]	rs1800961	bilirubin measurement
1916	EFO_0004574	35853449	5e-10	NA	0.076	NA	rs1800961	total cholesterol measurement
1917	EFO_0004574	96149923	2e-08	0.0119266	0.0667597	[0.043-0.09]	rs1800961	total cholesterol measurement
1919	EFO_0004574	119210837	6e-09	NA	NA	NA	rs1800961	total cholesterol measurement
1920	EFO_0004574	96226296	5e-12	0.0116759	0.0805991	[0.058-0.103]	rs1800961	total cholesterol measurement
1921	EFO_0004574	96225298	3e-28	0.0110965	0.122365	[0.1-0.14]	rs1800961	total cholesterol measurement
1922	EFO_0004574	96179565	2e-17	0.0120439	0.102232	[0.079-0.126]	rs1800961	total cholesterol measurement
1923	EFO_0004574	17458531	1e-20	NA	NA	NA	rs1800961	total cholesterol measurement
1924	EFO_0004574	19865	6e-13	0.66	4.73	[3.44-6.02]	rs1800961	total cholesterol measurement
1925	EFO_0004574	101343727	2e-111	NA	NA	NA	rs1800961	total cholesterol measurement
1926	EFO_0004574	87299100	8e-63	0.0069	0.1153	[0.1-0.13]	rs1800961	total cholesterol measurement
1927	EFO_0004574	93540321	1e-50	0.0062	0.0933	[0.081-0.105]	rs1800961	total cholesterol measurement
1928	EFO_0004574	39942	1e-24	NA	0.106	NA	rs1800961	total cholesterol measurement
1929	EFO_0004574	101353485	1e-84	0.00371499	0.0868314	[0.08-0.094]	rs1800961	total cholesterol measurement
1930	EFO_0004574	96201573	4e-09	0.0108796	0.0641943	[0.043-0.086]	rs1800961	total cholesterol measurement
1931	EFO_0004574	96143884	7e-19	0.0106221	0.0942711	[0.073-0.115]	rs1800961	total cholesterol measurement
1932	EFO_0004574	64700226	1e-13	0.0121	0.0901	[0.066-0.114]	rs1800961	total cholesterol measurement
1933	EFO_0004611	47141400	1e-08	NA	NA	NA	rs1800961	low density lipoprotein cholesterol measurement
1934	EFO_0004611	47143776	1e-09	NA	NA	NA	rs1800961	low density lipoprotein cholesterol measurement
1935	EFO_0004611	47141765	2e-12	NA	NA	NA	rs1800961	low density lipoprotein cholesterol measurement
1936	EFO_0004611	101961027	4e-98	0.00398	0.08369	[0.076-0.091]	rs1800961	low density lipoprotein cholesterol measurement
1937	EFO_0004611	17460664	4e-14	NA	NA	NA	rs1800961	low density lipoprotein cholesterol measurement
1938	EFO_0004611	93519345	2e-22	0.0065	0.0634	[0.051-0.076]	rs1800961	low density lipoprotein cholesterol measurement
1939	EFO_0004611	96149923	2e-08	0.0119266	0.0667597	[0.043-0.09]	rs1800961	low density lipoprotein cholesterol measurement
1941	EFO_0004611	96151236	8e-09	0.0118478	0.0682823	[0.045-0.092]	rs1800961	low density lipoprotein cholesterol measurement
1942	EFO_0004611	56269075	5e-28	0.0066	0.0807	[0.068-0.094]	rs1800961	low density lipoprotein cholesterol measurement
1943	EFO_0004611	104956606	7e-14	0.006742	0.050505	[0.037-0.064]	rs1800961	low density lipoprotein cholesterol measurement
1944	EFO_0004611	101331118	6e-35	0.00385026	0.0549493	[0.047-0.062]	rs1800961	low density lipoprotein cholesterol measurement
1945	EFO_0004611	101328439	3e-41	NA	NA	NA	rs1800961	low density lipoprotein cholesterol measurement
1946	EFO_0004611	93375673	4e-29	0.0069	0.0773	[0.064-0.091]	rs1800961	low density lipoprotein cholesterol measurement
1947	EFO_0004611	56274039	4e-23	0.006026	0.0596747	[0.048-0.071]	rs1800961	low density lipoprotein cholesterol measurement
1948	EFO_0004611	96150864	5e-13	0.0120823	0.087175	[0.063-0.111]	rs1800961	low density lipoprotein cholesterol measurement
1949	EFO_0004611	96153845	2e-10	0.0117177	0.0747294	[0.052-0.098]	rs1800961	low density lipoprotein cholesterol measurement
1950	EFO_0004611	96150622	4e-08	0.011953	0.065569	[0.042-0.089]	rs1800961	low density lipoprotein cholesterol measurement
1951	EFO_0004611	47144116	3e-12	NA	NA	NA	rs1800961	low density lipoprotein cholesterol measurement
1952	EFO_0004611	96150305	5e-19	0.0117022	0.104213	[0.081-0.127]	rs1800961	low density lipoprotein cholesterol measurement
1953	EFO_0004611	96166758	5e-09	0.0120678	0.0705739	[0.047-0.094]	rs1800961	low density lipoprotein cholesterol measurement
1954	EFO_0004612	96223789	1e-29	0.0107775	0.122053	[0.1-0.14]	rs1800961	high density lipoprotein cholesterol measurement
1955	EFO_0004612	47142494	4e-17	NA	NA	NA	rs1800961	high density lipoprotein cholesterol measurement
1956	EFO_0004612	119207040	3e-13	NA	NA	NA	rs1800961	high density lipoprotein cholesterol measurement
1957	EFO_0004612	47142547	1e-71	NA	NA	NA	rs1800961	high density lipoprotein cholesterol measurement
1958	EFO_0004612	96161627	2e-16	0.0114673	0.0947155	[0.072-0.117]	rs1800961	high density lipoprotein cholesterol measurement
1959	EFO_0004612	101326043	1e-14	0.0191216	0.151209	[0.11-0.19]	rs1800961	high density lipoprotein cholesterol measurement
1960	EFO_0004612	47294553	3e-20	NA	0.03052	NA	rs1800961	high density lipoprotein cholesterol measurement
1961	EFO_0004612	101323927	6e-09	0.0213169	0.130857	[0.089-0.173]	rs1800961	high density lipoprotein cholesterol measurement
1963	EFO_0004612	101957646	4e-37	0.007467	0.09509	[0.08-0.11]	rs1800961	high density lipoprotein cholesterol measurement
1964	EFO_0004612	102682364	1e-18	0.290024	2.56058	[1.99-3.13]	rs1800961	high density lipoprotein cholesterol measurement
1965	EFO_0004612	96164436	1e-26	0.0111002	0.118685	[0.097-0.14]	rs1800961	high density lipoprotein cholesterol measurement
1966	EFO_0004612	96165365	2e-24	0.0114454	0.116829	[0.094-0.139]	rs1800961	high density lipoprotein cholesterol measurement
1967	EFO_0004612	101323232	1e-268	NA	NA	NA	rs1800961	high density lipoprotein cholesterol measurement
1968	EFO_0004612	35844238	6e-36	NA	0.126	NA	rs1800961	high density lipoprotein cholesterol measurement
1969	EFO_0004612	93509600	2e-99	0.0063	0.133	[0.12-0.15]	rs1800961	high density lipoprotein cholesterol measurement
1970	EFO_0004612	47144791	5e-64	NA	NA	NA	rs1800961	high density lipoprotein cholesterol measurement
1971	EFO_0004612	56278712	1e-140	0.00550864	0.139041	[0.13-0.15]	rs1800961	high density lipoprotein cholesterol measurement
1972	EFO_0004612	96163999	7e-24	0.0111827	0.112737	[0.091-0.135]	rs1800961	high density lipoprotein cholesterol measurement
1973	EFO_0004612	96180244	1e-15	0.012083	0.0965922	[0.073-0.12]	rs1800961	high density lipoprotein cholesterol measurement
1974	EFO_0004612	96202729	4e-12	0.0119958	0.083131	[0.06-0.107]	rs1800961	high density lipoprotein cholesterol measurement
1975	EFO_0004612	96181914	3e-15	0.0120634	0.095431	[0.072-0.119]	rs1800961	high density lipoprotein cholesterol measurement
1976	EFO_0004612	47296130	2e-12	NA	0.052	NA	rs1800961	high density lipoprotein cholesterol measurement
1977	EFO_0004612	47296171	4e-34	NA	0.033	NA	rs1800961	high density lipoprotein cholesterol measurement
1978	EFO_0004612	96149586	4e-08	0.0113452	0.0621872	[0.04-0.084]	rs1800961	high density lipoprotein cholesterol measurement
1979	EFO_0004612	106410666	6e-23	0.0127078	0.125338	[0.1-0.15]	rs1800961	high density lipoprotein cholesterol measurement
1980	EFO_0004612	47141946	2e-50	NA	NA	NA	rs1800961	high density lipoprotein cholesterol measurement
1981	EFO_0004612	96183634	1e-10	0.0114346	0.0733759	[0.051-0.096]	rs1800961	high density lipoprotein cholesterol measurement
1982	EFO_0004612	64699411	3e-17	0.0133	0.1125	[0.086-0.139]	rs1800961	high density lipoprotein cholesterol measurement
1984	EFO_0004612	47728168	2e-17	0.004	0.0339	[0.026-0.042]	rs1800961	high density lipoprotein cholesterol measurement
1985	EFO_0004612	19737	1e-15	0.24	1.88	[1.41-2.35]	rs1800961	high density lipoprotein cholesterol measurement
1986	EFO_0004612	39806	2e-34	NA	0.127	NA	rs1800961	high density lipoprotein cholesterol measurement
1987	EFO_0004612	98150689	5e-20	0.016	0.149	[0.12-0.18]	rs1800961	high density lipoprotein cholesterol measurement
1988	EFO_0004612	96136870	2e-26	0.0108208	0.114978	[0.094-0.136]	rs1800961	high density lipoprotein cholesterol measurement
1989	EFO_0004612	101325844	3e-157	0.00381998	0.133595	[0.13-0.14]	rs1800961	high density lipoprotein cholesterol measurement
1990	EFO_0004612	96162583	3e-11	0.0116468	0.0777018	[0.055-0.101]	rs1800961	high density lipoprotein cholesterol measurement
1991	EFO_0004612	96225298	3e-28	0.0110965	0.122365	[0.1-0.14]	rs1800961	high density lipoprotein cholesterol measurement
1992	EFO_0004612	101326139	4e-08	0.0217518	0.123342	[0.081-0.166]	rs1800961	high density lipoprotein cholesterol measurement
1993	EFO_0004612	80058039	2e-65	0.0082	0.1408	[0.12-0.16]	rs1800961	high density lipoprotein cholesterol measurement
1994	EFO_0004612	47294251	7e-11	NA	0.03209	NA	rs1800961	high density lipoprotein cholesterol measurement
1995	EFO_0004612	96135936	5e-30	0.0108333	0.12341	[0.1-0.14]	rs1800961	high density lipoprotein cholesterol measurement
1996	EFO_0004612	96180898	2e-18	0.0118095	0.103686	[0.081-0.127]	rs1800961	high density lipoprotein cholesterol measurement
1998	EFO_0004612	96163025	2e-27	0.0109634	0.118948	[0.097-0.14]	rs1800961	high density lipoprotein cholesterol measurement
1999	EFO_0004612	96163597	3e-26	0.0106886	0.11321	[0.092-0.134]	rs1800961	high density lipoprotein cholesterol measurement
2000	EFO_0004612	96166239	3e-10	0.0115322	0.072838	[0.05-0.095]	rs1800961	high density lipoprotein cholesterol measurement
2001	EFO_0004612	96164833	3e-20	0.0112568	0.104	[0.082-0.126]	rs1800961	high density lipoprotein cholesterol measurement
2002	EFO_0004612	96147136	9e-19	0.0105731	0.0935851	[0.073-0.114]	rs1800961	high density lipoprotein cholesterol measurement
2003	EFO_0004612	96201573	4e-09	0.0108796	0.0641943	[0.043-0.086]	rs1800961	high density lipoprotein cholesterol measurement
2004	EFO_0004612	96181612	2e-12	0.0120084	0.0842253	[0.061-0.108]	rs1800961	high density lipoprotein cholesterol measurement
2006	EFO_0004612	47295720	5e-23	NA	0.033	NA	rs1800961	high density lipoprotein cholesterol measurement
2007	EFO_0004612	96137247	4e-31	0.0113227	0.131332	[0.11-0.15]	rs1800961	high density lipoprotein cholesterol measurement
2008	EFO_0004612	96182246	9e-12	0.0119399	0.0814208	[0.058-0.105]	rs1800961	high density lipoprotein cholesterol measurement
2009	EFO_0004612	96137694	3e-23	0.0108845	0.108046	[0.087-0.129]	rs1800961	high density lipoprotein cholesterol measurement
2010	EFO_0004612	35844228	9e-29	NA	0.121	NA	rs1800961	high density lipoprotein cholesterol measurement
2011	EFO_0004612	47144239	4e-47	NA	NA	NA	rs1800961	high density lipoprotein cholesterol measurement
2012	EFO_0004612	96145535	2e-10	0.0114733	0.0726624	[0.05-0.095]	rs1800961	high density lipoprotein cholesterol measurement
2013	EFO_0004612	96162081	4e-28	0.0111394	0.122445	[0.1-0.14]	rs1800961	high density lipoprotein cholesterol measurement
2014	EFO_0004612	87284654	2e-96	0.0072	0.1502	[0.14-0.16]	rs1800961	high density lipoprotein cholesterol measurement
2015	EFO_0004612	96147753	2e-20	0.0105593	0.0977985	[0.077-0.118]	rs1800961	high density lipoprotein cholesterol measurement
2017	EFO_0004612	17462608	4e-28	NA	NA	NA	rs1800961	high density lipoprotein cholesterol measurement
2018	EFO_0004612	96148285	3e-18	0.0105971	0.0922268	[0.071-0.113]	rs1800961	high density lipoprotein cholesterol measurement
2019	EFO_0004612	96145068	2e-19	0.0106525	0.09593	[0.075-0.117]	rs1800961	high density lipoprotein cholesterol measurement
2020	EFO_0004612	101367886	1e-08	NA	1.43587	NA	rs1800961	high density lipoprotein cholesterol measurement
2021	EFO_0004612	96202457	6e-11	0.0108061	0.0707163	[0.05-0.092]	rs1800961	high density lipoprotein cholesterol measurement
2022	EFO_0004612	96146122	1e-16	0.0105646	0.0873022	[0.067-0.108]	rs1800961	high density lipoprotein cholesterol measurement
2023	EFO_0004612	96143884	7e-19	0.0106221	0.0942711	[0.073-0.115]	rs1800961	high density lipoprotein cholesterol measurement
2024	EFO_0004612	96136393	6e-26	0.0106787	0.112565	[0.092-0.133]	rs1800961	high density lipoprotein cholesterol measurement
2025	EFO_0004612	47263833	9e-12	0.326146	2.22734	[1.59-2.87]	rs1800961	high density lipoprotein cholesterol measurement
2026	EFO_0004612	96203693	2e-13	0.0106735	0.0787598	[0.058-0.1]	rs1800961	high density lipoprotein cholesterol measurement
2027	EFO_0004612	96204727	3e-10	0.0108524	0.0683219	[0.047-0.09]	rs1800961	high density lipoprotein cholesterol measurement
2028	EFO_0004612	106385800	7e-25	0.0129268	0.133217	[0.11-0.16]	rs1800961	high density lipoprotein cholesterol measurement
2029	EFO_0004612	12287	8e-10	NA	0.19	[0.09-0.29]	rs1800961	high density lipoprotein cholesterol measurement
2030	EFO_0004612	96144431	6e-10	0.0113309	0.0701112	[0.048-0.092]	rs1800961	high density lipoprotein cholesterol measurement
2031	EFO_0004612	96179565	2e-17	0.0120439	0.102232	[0.079-0.126]	rs1800961	high density lipoprotein cholesterol measurement
2032	EFO_0004612	47144738	9e-17	NA	NA	NA	rs1800961	high density lipoprotein cholesterol measurement
2033	EFO_0004614	87309647	5e-108	0.0072	0.1594	[0.15-0.17]	rs1800961	apolipoprotein a 1 measurement
2034	EFO_0004614	106387890	3e-24	0.0126349	0.128631	[0.1-0.15]	rs1800961	apolipoprotein a 1 measurement
2035	EFO_0004614	56271640	2e-152	0.00566487	0.148995	[0.14-0.16]	rs1800961	apolipoprotein a 1 measurement
2036	EFO_0004614	96134483	1e-28	0.0110277	0.122528	[0.1-0.14]	rs1800961	apolipoprotein a 1 measurement
2037	EFO_0004615	56277890	1e-11	0.00600796	0.0408629	[0.029-0.053]	rs1800961	apolipoprotein B measurement
2038	EFO_0004615	87308363	6e-14	0.0069	0.0518	[0.038-0.065]	rs1800961	apolipoprotein B measurement
2039	EFO_0004619	98280906	6e-15	NA	NA	NA	rs1800961	factor VII measurement
2040	EFO_0004619	98281389	2e-13	NA	NA	NA	rs1800961	factor VII measurement
2042	EFO_0004623	15819029	1e-10	NA	0.017	NA	rs1800961	fibrinogen measurement
2043	EFO_0004623	98279437	4e-10	NA	NA	NA	rs1800961	fibrinogen measurement
2044	EFO_0004623	98281085	1e-10	NA	NA	NA	rs1800961	fibrinogen measurement
2045	EFO_0004623	98281257	1e-10	NA	NA	NA	rs1800961	fibrinogen measurement
2046	EFO_0004623	98280906	6e-15	NA	NA	NA	rs1800961	fibrinogen measurement
2047	EFO_0004623	98281389	2e-13	NA	NA	NA	rs1800961	fibrinogen measurement
2048	EFO_0004623	19691312	7e-09	NA	0.0183	NA	rs1800961	fibrinogen measurement
2049	EFO_0004623	98277019	2e-11	NA	NA	NA	rs1800961	fibrinogen measurement
2050	EFO_0004623	98280490	1e-10	NA	NA	NA	rs1800961	fibrinogen measurement
2051	EFO_0004623	19691526	2e-09	NA	0.0178	NA	rs1800961	fibrinogen measurement
2052	EFO_0004639	96164833	3e-20	0.0112568	0.104	[0.082-0.126]	rs1800961	phospholipid measurement
2053	EFO_0004639	96182246	9e-12	0.0119399	0.0814208	[0.058-0.105]	rs1800961	phospholipid measurement
2054	EFO_0004639	96178262	6e-16	0.0113857	0.0920164	[0.07-0.114]	rs1800961	phospholipid measurement
2055	EFO_0004639	96177910	3e-16	0.0112715	0.0921772	[0.07-0.114]	rs1800961	phospholipid measurement
2056	EFO_0004639	96137694	3e-23	0.0108845	0.108046	[0.087-0.129]	rs1800961	phospholipid measurement
2057	EFO_0004639	96196732	1e-14	0.011464	0.0887192	[0.066-0.111]	rs1800961	phospholipid measurement
2058	EFO_0004639	96148285	3e-18	0.0105971	0.0922268	[0.071-0.113]	rs1800961	phospholipid measurement
2059	EFO_0004694	98281389	2e-13	NA	NA	NA	rs1800961	factor XI measurement
2060	EFO_0004732	96196380	7e-30	0.0113475	0.128916	[0.11-0.15]	rs1800961	lipoprotein measurement
2061	EFO_0004732	106385184	1e-23	0.0129542	0.129756	[0.1-0.16]	rs1800961	lipoprotein measurement
2062	EFO_0004732	96196732	1e-14	0.011464	0.0887192	[0.066-0.111]	rs1800961	lipoprotein measurement
2063	EFO_0004732	96196038	5e-09	0.0118478	0.0691488	[0.046-0.092]	rs1800961	lipoprotein measurement
2064	EFO_0004747	63372357	4e-10	NA	0.2428	NA	rs1800961	protein measurement
2065	EFO_0004791	98281389	2e-13	NA	NA	NA	rs1800961	tissue plasminogen activator measurement
2066	EFO_0004791	98281085	1e-10	NA	NA	NA	rs1800961	tissue plasminogen activator measurement
2067	EFO_0004792	98281257	1e-10	NA	NA	NA	rs1800961	plasminogen activator inhibitor 1 measurement
2068	EFO_0004799	93480732	2e-38	0.0246	0.3186	[0.27-0.37]	rs1800961	cholelithiasis
[truncated: 2,099 more rows]

## Sheet: SNPS associated with confounder
SNP	trait
rs10168349	diastolic blood pressure
rs1077835	triglyceride measurement
rs1106841	smoking initiation
rs11121529	platelet count
rs11514706	type 2 diabetes mellitus
rs11556924	coronary artery disease
rs12868938	cholesterol in large VLDL measurement
rs12889267	PR interval
rs1290790	systolic blood pressure
rs12985	triglyceride measurement
rs13107325	hypertension
rs13389219	body mass index
rs150844304	alcohol drinking
rs174584	triglyceride measurement
rs17476364	platelet count
rs1800961	diabetes mellitus
rs2029466	platelet-to-lymphocyte ratio
rs2043082	alcohol drinking
rs218264	myeloid white cell count
rs2273905	QT interval
rs2294915	triglyceride measurement
rs2748424	HbA1c measurement
rs2823139	cardiovascular disease
rs3809627	body mass index
rs3811444	platelet count
rs395379	body mass index
rs4240624	lipid measurement
rs4760682	HbA1c measurement
rs57828851	alcohol consumption measurement
rs58542926	triglyceride measurement
rs62435145	urate measurement
rs6415788	corneal resistance factor
rs66782572	brain measurement
rs699947	vascular endothelial growth factor A, isoform 121 measurement
rs71420186	body fat distribution
rs744103	diastolic blood pressure
rs7524102	bone density
rs77542162	platelet count
rs833805	platelet crit
rs855791	platelet count
rs8887	BMI-adjusted waist-hip ratio
rs9302635	lipid measurement
rs9399137	platelet count
rs963837	cystatin c measurement
