# Supplementary material for: Investigation on the relationship between hemoglobin concentration and stroke risk: a bidirectional Mendelian randomization study
Source: Front Neurol. 2024 Apr 25;15:1327873. doi: 10.3389/fneur.2024.1327873 (PMC11079235; doi:10.3389/fneur.2024.1327873)
Supplement: Supplementary file 13 [file Table_7.XLSX]

## Sheet: R9-after MRpresso and phenosca 
SNP	effect_allele.exposure	other_allele.exposure	effect_allele.outcome	other_allele.outcome	beta.exposure	beta.outcome	eaf.exposure	eaf.outcome	remove	palindromic	ambiguous	id.outcome	pval.outcome	se.outcome	outcome	mr_keep.outcome	pval_origin.outcome	data_source.outcome	se.exposure	exposure	mr_keep.exposure	pval.exposure	pval_origin.exposure	id.exposure	data_source.exposure	action	mr_keep	samplesize.outcome
rs1075871	G	A	G	A	-0.0161075	0.0157987	0.496474	0.508462	FALSE	FALSE	FALSE	iOXZtu	0.0603573	0.00841171	outcome	TRUE	reported	textfile	0.00189711	exposure	TRUE	2.06e-17	inferred	2gFvsJ	textfile	2	TRUE	NA
rs10785593	C	T	C	T	-0.0118914	0.0155514	0.48691	0.495131	FALSE	FALSE	FALSE	iOXZtu	0.0644407	0.0084102	outcome	TRUE	reported	textfile	0.00193304	exposure	TRUE	7.67e-10	inferred	2gFvsJ	textfile	2	TRUE	NA
rs10842255	A	T	A	T	0.012298	-0.00895233	0.354084	0.316957	FALSE	TRUE	FALSE	iOXZtu	0.326489	0.00912375	outcome	TRUE	reported	textfile	0.00202581	exposure	TRUE	1.27e-09	inferred	2gFvsJ	textfile	2	TRUE	NA
rs10864030	G	A	G	A	0.0119815	-0.0147922	0.318578	0.28987	FALSE	FALSE	FALSE	iOXZtu	0.111692	0.00929955	outcome	TRUE	reported	textfile	0.00202828	exposure	TRUE	3.48e-09	inferred	2gFvsJ	textfile	2	TRUE	NA
rs10891256	C	T	C	T	0.0121883	0.00959315	0.494096	0.585133	FALSE	FALSE	FALSE	iOXZtu	0.262022	0.0085529	outcome	TRUE	reported	textfile	0.00189499	exposure	TRUE	1.26e-10	inferred	2gFvsJ	textfile	2	TRUE	NA
rs10898979	C	T	C	T	0.0115454	-0.0245288	0.490247	0.571443	FALSE	FALSE	FALSE	iOXZtu	0.00389834	0.00849844	outcome	TRUE	reported	textfile	0.00189416	exposure	TRUE	1.09e-09	inferred	2gFvsJ	textfile	2	TRUE	NA
rs10900027	C	A	C	A	0.016242	0.0128074	0.27653	0.758441	FALSE	FALSE	FALSE	iOXZtu	0.195682	0.00989791	outcome	TRUE	reported	textfile	0.00215132	exposure	TRUE	4.36e-14	inferred	2gFvsJ	textfile	2	TRUE	NA
rs1106841	A	C	A	C	-0.0112367	0.0151099	0.394982	0.631174	FALSE	FALSE	FALSE	iOXZtu	0.083975	0.00874374	outcome	TRUE	reported	textfile	0.00193529	exposure	TRUE	6.39e-09	inferred	2gFvsJ	textfile	2	TRUE	NA
rs11122174	C	T	C	T	-0.0108116	-0.0206312	0.396367	0.65184	FALSE	FALSE	FALSE	iOXZtu	0.0195151	0.00883357	outcome	TRUE	reported	textfile	0.00193046	exposure	TRUE	2.14e-08	inferred	2gFvsJ	textfile	2	TRUE	NA
rs11150141	A	G	A	G	-0.01188	0.0158757	0.443705	0.548751	FALSE	FALSE	FALSE	iOXZtu	0.0607715	0.00846638	outcome	TRUE	reported	textfile	0.00191151	exposure	TRUE	5.13e-10	inferred	2gFvsJ	textfile	2	TRUE	NA
rs111590167	C	T	C	T	-0.0258491	0.00424347	0.0431305	0.988958	FALSE	FALSE	FALSE	iOXZtu	0.91691	0.0406748	outcome	TRUE	reported	textfile	0.00472082	exposure	TRUE	4.36e-08	inferred	2gFvsJ	textfile	2	TRUE	NA
rs11258533	C	T	C	T	0.0123541	-0.00361076	0.460645	0.474316	FALSE	FALSE	FALSE	iOXZtu	0.674118	0.00858678	outcome	TRUE	reported	textfile	0.00192508	exposure	TRUE	1.39e-10	inferred	2gFvsJ	textfile	2	TRUE	NA
rs115986297	A	G	A	G	-0.0203703	0.00940599	0.456573	0.560491	FALSE	FALSE	FALSE	iOXZtu	0.26688	0.00847176	outcome	TRUE	reported	textfile	0.00190335	exposure	TRUE	9.92e-27	inferred	2gFvsJ	textfile	2	TRUE	NA
rs11686019	G	A	G	A	0.0122609	0.0141252	0.238594	0.226255	FALSE	FALSE	FALSE	iOXZtu	0.159631	0.0100441	outcome	TRUE	reported	textfile	0.00222112	exposure	TRUE	3.39e-08	inferred	2gFvsJ	textfile	2	TRUE	NA
rs1175550	A	G	A	G	0.0251983	-0.0109643	0.230895	0.72344	FALSE	FALSE	FALSE	iOXZtu	0.244379	0.00941859	outcome	TRUE	reported	textfile	0.00227887	exposure	TRUE	2.02e-28	inferred	2gFvsJ	textfile	2	TRUE	NA
rs11853189	C	T	C	T	-0.0210611	-0.0239407	0.112016	0.919823	FALSE	FALSE	FALSE	iOXZtu	0.122806	0.0155147	outcome	TRUE	reported	textfile	0.0030036	exposure	TRUE	2.35e-12	inferred	2gFvsJ	textfile	2	TRUE	NA
rs11863726	A	G	A	G	-0.0179481	0.0126405	0.0988241	0.952503	FALSE	FALSE	FALSE	iOXZtu	0.524048	0.0198401	outcome	TRUE	reported	textfile	0.00321122	exposure	TRUE	2.28e-08	inferred	2gFvsJ	textfile	2	TRUE	NA
rs11924058	A	G	A	G	0.0110302	0.00886211	0.456517	0.585536	FALSE	FALSE	FALSE	iOXZtu	0.301834	0.00858309	outcome	TRUE	reported	textfile	0.00192173	exposure	TRUE	9.48e-09	inferred	2gFvsJ	textfile	2	TRUE	NA
rs12136952	G	C	G	C	0.0110956	-0.00436857	0.329771	0.319046	FALSE	TRUE	FALSE	iOXZtu	0.628847	0.00903809	outcome	TRUE	reported	textfile	0.00201798	exposure	TRUE	3.83e-08	inferred	2gFvsJ	textfile	2	TRUE	NA
rs12192672	G	A	G	A	0.0208067	0.00991414	0.297604	0.649881	FALSE	FALSE	FALSE	iOXZtu	0.260014	0.00880195	outcome	TRUE	reported	textfile	0.00206803	exposure	TRUE	8.21e-24	inferred	2gFvsJ	textfile	2	TRUE	NA
rs1223121	G	A	G	A	0.0105243	-0.0119672	0.450087	0.481969	FALSE	FALSE	FALSE	iOXZtu	0.156067	0.00843694	outcome	TRUE	reported	textfile	0.00190149	exposure	TRUE	3.12e-08	inferred	2gFvsJ	textfile	2	TRUE	NA
rs12437397	C	G	C	G	0.0143106	-0.00383343	0.329554	0.268828	FALSE	TRUE	FALSE	iOXZtu	0.68747	0.00952902	outcome	TRUE	reported	textfile	0.00202197	exposure	TRUE	1.47e-12	inferred	2gFvsJ	textfile	2	TRUE	NA
rs12505616	A	G	A	G	0.0106559	-0.00163233	0.43759	0.500165	FALSE	FALSE	FALSE	iOXZtu	0.846707	0.0084436	outcome	TRUE	reported	textfile	0.00190653	exposure	TRUE	2.28e-08	inferred	2gFvsJ	textfile	2	TRUE	NA
rs12635066	G	A	G	A	0.0119428	-0.00587675	0.34151	0.627846	FALSE	FALSE	FALSE	iOXZtu	0.50504	0.00881626	outcome	TRUE	reported	textfile	0.00204973	exposure	TRUE	5.66e-09	inferred	2gFvsJ	textfile	2	TRUE	NA
rs12811512	C	T	C	T	-0.0270491	0.0140144	0.151608	0.862974	FALSE	FALSE	FALSE	iOXZtu	0.252686	0.012252	outcome	TRUE	reported	textfile	0.00263717	exposure	TRUE	1.1e-24	inferred	2gFvsJ	textfile	2	TRUE	NA
rs128494	T	C	T	C	0.0231029	-0.0205562	0.233272	0.355015	FALSE	FALSE	FALSE	iOXZtu	0.0204023	0.00886479	outcome	TRUE	reported	textfile	0.00226474	exposure	TRUE	1.96e-24	inferred	2gFvsJ	textfile	2	TRUE	NA
rs12985	T	C	T	C	0.0155253	0.0131544	0.371052	0.620437	FALSE	FALSE	FALSE	iOXZtu	0.130935	0.00870909	outcome	TRUE	reported	textfile	0.00196946	exposure	TRUE	3.2e-15	inferred	2gFvsJ	textfile	2	TRUE	NA
rs13107325	C	T	C	T	0.0372889	-0.023278	0.0747873	0.985848	FALSE	FALSE	FALSE	iOXZtu	0.518121	0.0360204	outcome	TRUE	reported	textfile	0.00360167	exposure	TRUE	4.05e-25	inferred	2gFvsJ	textfile	2	TRUE	NA
rs13306780	A	C	A	C	-0.023129	-0.0011474	0.297753	0.252575	FALSE	FALSE	FALSE	iOXZtu	0.90596	0.00971247	outcome	TRUE	reported	textfile	0.00208628	exposure	TRUE	1.46e-28	inferred	2gFvsJ	textfile	2	TRUE	NA
rs1340817	A	G	A	G	-0.0160769	0.00649718	0.355572	0.567402	FALSE	FALSE	FALSE	iOXZtu	0.443278	0.00847455	outcome	TRUE	reported	textfile	0.0019793	exposure	TRUE	4.57e-16	inferred	2gFvsJ	textfile	2	TRUE	NA
rs1354674	C	T	C	T	-0.0190264	0.0177175	0.117115	0.845084	FALSE	FALSE	FALSE	iOXZtu	0.128236	0.0116479	outcome	TRUE	reported	textfile	0.00295801	exposure	TRUE	1.26e-10	inferred	2gFvsJ	textfile	2	TRUE	NA
rs1375647	G	A	G	A	-0.0140822	0.00450916	0.192195	0.695479	FALSE	FALSE	FALSE	iOXZtu	0.624285	0.00920636	outcome	TRUE	reported	textfile	0.0024043	exposure	TRUE	4.71e-09	inferred	2gFvsJ	textfile	2	TRUE	NA
rs138991929	G	A	G	A	-0.0668617	-0.0248365	0.00978351	0.983923	FALSE	FALSE	FALSE	iOXZtu	0.456647	0.0333654	outcome	TRUE	reported	textfile	0.00973959	exposure	TRUE	6.65e-12	inferred	2gFvsJ	textfile	2	TRUE	NA
rs144917451	C	T	C	T	-0.0476643	0.0312254	0.0134423	0.0093258	FALSE	FALSE	FALSE	iOXZtu	0.47414	0.0436257	outcome	TRUE	reported	textfile	0.00822409	exposure	TRUE	6.8e-09	inferred	2gFvsJ	textfile	2	TRUE	NA
rs1479559	C	T	C	T	0.021244	-0.0228151	0.127319	0.802083	FALSE	FALSE	FALSE	iOXZtu	0.0305837	0.0105506	outcome	TRUE	reported	textfile	0.00283871	exposure	TRUE	7.23e-14	inferred	2gFvsJ	textfile	2	TRUE	NA
rs148083940	C	G	C	G	0.0189718	-0.00324899	0.128088	0.169157	FALSE	TRUE	FALSE	iOXZtu	0.776084	0.011423	outcome	TRUE	reported	textfile	0.00294616	exposure	TRUE	1.2e-10	inferred	2gFvsJ	textfile	2	TRUE	NA
rs16891344	G	T	G	T	-0.023861	0.00236815	0.158778	0.824992	FALSE	FALSE	FALSE	iOXZtu	0.830154	0.0110401	outcome	TRUE	reported	textfile	0.00258388	exposure	TRUE	2.59e-20	inferred	2gFvsJ	textfile	2	TRUE	NA
rs17087971	G	A	G	A	0.0122819	-0.0123687	0.281374	0.679937	FALSE	FALSE	FALSE	iOXZtu	0.171136	0.00903773	outcome	TRUE	reported	textfile	0.00211735	exposure	TRUE	6.61e-09	inferred	2gFvsJ	textfile	2	TRUE	NA
rs17278406	G	A	G	A	-0.0236358	-0.00897544	0.301399	0.782197	FALSE	FALSE	FALSE	iOXZtu	0.380147	0.0102269	outcome	TRUE	reported	textfile	0.00207169	exposure	TRUE	3.77e-30	inferred	2gFvsJ	textfile	2	TRUE	NA
rs17654742	G	A	G	A	0.0225441	-0.0193467	0.153566	0.829479	FALSE	FALSE	FALSE	iOXZtu	0.0846292	0.0112192	outcome	TRUE	reported	textfile	0.0026435	exposure	TRUE	1.49e-17	inferred	2gFvsJ	textfile	2	TRUE	NA
rs17773190	A	G	A	G	0.0148344	-0.0160978	0.484973	0.677794	FALSE	FALSE	FALSE	iOXZtu	0.0758351	0.00906723	outcome	TRUE	reported	textfile	0.00191108	exposure	TRUE	8.34e-15	inferred	2gFvsJ	textfile	2	TRUE	NA
rs17816699	T	C	T	C	0.0182782	-0.0137172	0.179015	0.152344	FALSE	FALSE	FALSE	iOXZtu	0.242187	0.0117287	outcome	TRUE	reported	textfile	0.00246895	exposure	TRUE	1.33e-13	inferred	2gFvsJ	textfile	2	TRUE	NA
rs182858271	A	T	A	T	0.0537997	0.0526138	0.0168458	0.0156301	FALSE	TRUE	FALSE	iOXZtu	0.124532	0.0342532	outcome	TRUE	reported	textfile	0.00801731	exposure	TRUE	1.94e-11	inferred	2gFvsJ	textfile	2	TRUE	NA
rs184088518	G	T	G	T	-0.0883232	0.0432921	0.023397	0.990651	FALSE	FALSE	FALSE	iOXZtu	0.331196	0.0445525	outcome	TRUE	reported	textfile	0.00648336	exposure	TRUE	2.92e-42	inferred	2gFvsJ	textfile	2	TRUE	NA
rs1841676	T	G	T	G	0.0116539	0.00811072	0.45407	0.429122	FALSE	FALSE	FALSE	iOXZtu	0.340494	0.00850902	outcome	TRUE	reported	textfile	0.00190255	exposure	TRUE	9.05e-10	inferred	2gFvsJ	textfile	2	TRUE	NA
rs184318317	A	G	A	G	0.0320259	-0.0485462	0.0434534	0.966255	FALSE	FALSE	FALSE	iOXZtu	0.0381224	0.0234123	outcome	TRUE	reported	textfile	0.0046474	exposure	TRUE	5.53e-12	inferred	2gFvsJ	textfile	2	TRUE	NA
rs200308031	T	G	T	G	0.0158925	0.0125697	0.145917	0.799422	FALSE	FALSE	FALSE	iOXZtu	0.233079	0.010541	outcome	TRUE	reported	textfile	0.00273596	exposure	TRUE	6.29e-09	inferred	2gFvsJ	textfile	2	TRUE	NA
rs2052285	G	A	G	A	-0.0152035	0.00483278	0.3885	0.441426	FALSE	FALSE	FALSE	iOXZtu	0.570385	0.00851613	outcome	TRUE	reported	textfile	0.00194113	exposure	TRUE	4.79e-15	inferred	2gFvsJ	textfile	2	TRUE	NA
rs2093380	C	A	C	A	-0.0112674	-0.0026972	0.308014	0.704066	FALSE	FALSE	FALSE	iOXZtu	0.770896	0.00926224	outcome	TRUE	reported	textfile	0.00204865	exposure	TRUE	3.8e-08	inferred	2gFvsJ	textfile	2	TRUE	NA
rs2214833	G	A	G	A	0.0107989	-0.00175244	0.400924	0.40788	FALSE	FALSE	FALSE	iOXZtu	0.8377	0.00855533	outcome	TRUE	reported	textfile	0.00193156	exposure	TRUE	2.26e-08	inferred	2gFvsJ	textfile	2	TRUE	NA
rs2273905	T	C	T	C	0.0124388	-0.00281791	0.3553	0.456126	FALSE	FALSE	FALSE	iOXZtu	0.738984	0.00845712	outcome	TRUE	reported	textfile	0.0019817	exposure	TRUE	3.46e-10	inferred	2gFvsJ	textfile	2	TRUE	NA
rs2281089	A	G	A	G	-0.0171749	-0.00373465	0.1476	0.766829	FALSE	FALSE	FALSE	iOXZtu	0.708011	0.00997158	outcome	TRUE	reported	textfile	0.00266736	exposure	TRUE	1.2e-10	inferred	2gFvsJ	textfile	2	TRUE	NA
rs2379120	A	T	A	T	-0.0140538	-0.0104051	0.289396	0.329527	FALSE	TRUE	FALSE	iOXZtu	0.249021	0.00902649	outcome	TRUE	reported	textfile	0.00210983	exposure	TRUE	2.72e-11	inferred	2gFvsJ	textfile	2	TRUE	NA
rs241812	A	G	A	G	0.0114458	-0.00758732	0.308808	0.682908	FALSE	FALSE	FALSE	iOXZtu	0.402458	0.00906231	outcome	TRUE	reported	textfile	0.00204902	exposure	TRUE	2.32e-08	inferred	2gFvsJ	textfile	2	TRUE	NA
rs2576159	A	T	A	T	0.0113432	0.0206988	0.319951	0.299565	FALSE	TRUE	FALSE	iOXZtu	0.0247565	0.00921923	outcome	TRUE	reported	textfile	0.00202866	exposure	TRUE	2.25e-08	inferred	2gFvsJ	textfile	2	TRUE	NA
rs2648308	T	C	T	C	0.011933	-0.00978475	0.400296	0.421403	FALSE	FALSE	FALSE	iOXZtu	0.25216	0.00854476	outcome	TRUE	reported	textfile	0.00193119	exposure	TRUE	6.45e-10	inferred	2gFvsJ	textfile	2	TRUE	NA
rs2648876	A	G	A	G	0.0113812	-0.00927721	0.379478	0.308216	FALSE	FALSE	FALSE	iOXZtu	0.309547	0.00912956	outcome	TRUE	reported	textfile	0.00195259	exposure	TRUE	5.58e-09	inferred	2gFvsJ	textfile	2	TRUE	NA
rs2834287	A	G	A	G	-0.0180593	0.0153955	0.183766	0.881394	FALSE	FALSE	FALSE	iOXZtu	0.240959	0.0131294	outcome	TRUE	reported	textfile	0.00247273	exposure	TRUE	2.81e-13	inferred	2gFvsJ	textfile	2	TRUE	NA
rs2835435	C	T	C	T	-0.0223097	-0.00192908	0.222433	0.729035	FALSE	FALSE	FALSE	iOXZtu	0.838768	0.00948091	outcome	TRUE	reported	textfile	0.0023076	exposure	TRUE	4.13e-22	inferred	2gFvsJ	textfile	2	TRUE	NA
rs2854194	T	G	T	G	-0.0129095	-0.00322098	0.396106	0.359312	FALSE	FALSE	FALSE	iOXZtu	0.713692	0.00877886	outcome	TRUE	reported	textfile	0.00193449	exposure	TRUE	2.5e-11	inferred	2gFvsJ	textfile	2	TRUE	NA
rs2859337	A	G	A	G	-0.0155795	-0.00442641	0.247248	0.20709	FALSE	FALSE	FALSE	iOXZtu	0.671169	0.0104263	outcome	TRUE	reported	textfile	0.00220622	exposure	TRUE	1.65e-12	inferred	2gFvsJ	textfile	2	TRUE	NA
rs28678867	A	G	A	G	0.0133017	0.00138775	0.255093	0.351627	FALSE	FALSE	FALSE	iOXZtu	0.875178	0.00883438	outcome	TRUE	reported	textfile	0.00217089	exposure	TRUE	8.94e-10	inferred	2gFvsJ	textfile	2	TRUE	NA
rs2870238	C	T	C	T	0.0199067	0.00619761	0.4968	0.544464	FALSE	FALSE	FALSE	iOXZtu	0.462816	0.0084411	outcome	TRUE	reported	textfile	0.00189206	exposure	TRUE	6.9e-26	inferred	2gFvsJ	textfile	2	TRUE	NA
rs304368	T	G	T	G	-0.0117654	-0.00962472	0.332373	0.727681	FALSE	FALSE	FALSE	iOXZtu	0.311061	0.00950121	outcome	TRUE	reported	textfile	0.00204399	exposure	TRUE	8.61e-09	inferred	2gFvsJ	textfile	2	TRUE	NA
rs3088308	A	T	A	T	-0.0222047	0.00738788	0.0676798	0.0563155	FALSE	TRUE	FALSE	iOXZtu	0.685949	0.0182707	outcome	TRUE	reported	textfile	0.00376574	exposure	TRUE	3.71e-09	inferred	2gFvsJ	textfile	2	TRUE	NA
rs34130368	G	T	G	T	-0.0181672	0.00333949	0.115091	0.903786	FALSE	FALSE	FALSE	iOXZtu	0.816677	0.0144055	outcome	TRUE	reported	textfile	0.0029659	exposure	TRUE	9.05e-10	inferred	2gFvsJ	textfile	2	TRUE	NA
rs34773350	C	T	C	T	0.0271144	-0.0120297	0.139147	0.923436	FALSE	FALSE	FALSE	iOXZtu	0.451181	0.0159662	outcome	TRUE	reported	textfile	0.00273313	exposure	TRUE	3.39e-23	inferred	2gFvsJ	textfile	2	TRUE	NA
rs351978	A	G	A	G	0.0204608	0.00284704	0.418943	0.341778	FALSE	FALSE	FALSE	iOXZtu	0.749061	0.0089004	outcome	TRUE	reported	textfile	0.00194444	exposure	TRUE	6.79e-26	inferred	2gFvsJ	textfile	2	TRUE	NA
rs35277578	G	A	G	A	0.0225299	0.0202648	0.0962743	0.177986	FALSE	FALSE	FALSE	iOXZtu	0.0670873	0.0110671	outcome	TRUE	reported	textfile	0.00321602	exposure	TRUE	2.46e-12	inferred	2gFvsJ	textfile	2	TRUE	NA
rs357273	A	G	A	G	-0.0165469	0.00610363	0.159975	0.801196	FALSE	FALSE	FALSE	iOXZtu	0.562664	0.0105437	outcome	TRUE	reported	textfile	0.00257832	exposure	TRUE	1.38e-10	inferred	2gFvsJ	textfile	2	TRUE	NA
rs368417629	G	T	G	T	-0.0343522	-0.0268052	0.234536	0.688318	FALSE	FALSE	FALSE	iOXZtu	0.0033091	0.00912528	outcome	TRUE	reported	textfile	0.00225026	exposure	TRUE	1.29e-52	inferred	2gFvsJ	textfile	2	TRUE	NA
rs3745471	C	T	C	T	0.0201409	0.0105713	0.0836553	0.933944	FALSE	FALSE	FALSE	iOXZtu	0.536021	0.0170824	outcome	TRUE	reported	textfile	0.00342283	exposure	TRUE	4e-09	inferred	2gFvsJ	textfile	2	TRUE	NA
rs3754140	T	C	T	C	0.0313806	-0.0233717	0.261894	0.718465	FALSE	FALSE	FALSE	iOXZtu	0.0122911	0.00933496	outcome	TRUE	reported	textfile	0.00214874	exposure	TRUE	2.64e-48	inferred	2gFvsJ	textfile	2	TRUE	NA
rs3791995	C	G	C	G	-0.0150332	0.00903259	0.331599	0.285503	FALSE	TRUE	FALSE	iOXZtu	0.334213	0.00935376	outcome	TRUE	reported	textfile	0.00202184	exposure	TRUE	1.04e-13	inferred	2gFvsJ	textfile	2	TRUE	NA
rs41278174	G	A	G	A	0.0430003	-0.00121838	0.0272317	0.966882	FALSE	FALSE	FALSE	iOXZtu	0.958371	0.0233416	outcome	TRUE	reported	textfile	0.00580861	exposure	TRUE	1.33e-13	inferred	2gFvsJ	textfile	2	TRUE	NA
rs4521758	C	T	C	T	0.0184503	-0.0101769	0.102437	0.89318	FALSE	FALSE	FALSE	iOXZtu	0.454975	0.0136211	outcome	TRUE	reported	textfile	0.0031211	exposure	TRUE	3.39e-09	inferred	2gFvsJ	textfile	2	TRUE	NA
rs4660253	C	T	C	T	-0.0162238	0.00189864	0.383051	0.340204	FALSE	FALSE	FALSE	iOXZtu	0.831342	0.00891461	outcome	TRUE	reported	textfile	0.00198675	exposure	TRUE	3.19e-16	inferred	2gFvsJ	textfile	2	TRUE	NA
rs4745984	C	A	C	A	0.0176435	0.0400821	0.103356	0.941886	FALSE	FALSE	FALSE	iOXZtu	0.0273149	0.0181615	outcome	TRUE	reported	textfile	0.0031268	exposure	TRUE	1.67e-08	inferred	2gFvsJ	textfile	2	TRUE	NA
rs4833453	C	T	C	T	0.0163847	-0.000486291	0.172039	0.218944	FALSE	FALSE	FALSE	iOXZtu	0.962062	0.0102233	outcome	TRUE	reported	textfile	0.00252855	exposure	TRUE	9.18e-11	inferred	2gFvsJ	textfile	2	TRUE	NA
rs4883565	T	C	T	C	0.0141184	-0.0235131	0.2286	0.799063	FALSE	FALSE	FALSE	iOXZtu	0.0257051	0.010541	outcome	TRUE	reported	textfile	0.00225614	exposure	TRUE	3.91e-10	inferred	2gFvsJ	textfile	2	TRUE	NA
rs4886755	A	G	A	G	-0.0266836	0.0270396	0.487865	0.424932	FALSE	FALSE	FALSE	iOXZtu	0.00145211	0.00849211	outcome	TRUE	reported	textfile	0.00189188	exposure	TRUE	3.57e-45	inferred	2gFvsJ	textfile	2	TRUE	NA
rs4979080	T	C	T	C	-0.0144315	-0.000928859	0.300097	0.629908	FALSE	FALSE	FALSE	iOXZtu	0.91546	0.00875012	outcome	TRUE	reported	textfile	0.00207593	exposure	TRUE	3.61e-12	inferred	2gFvsJ	textfile	2	TRUE	NA
rs4986080	G	A	G	A	0.011959	0.00198017	0.288848	0.3672	FALSE	FALSE	FALSE	iOXZtu	0.822797	0.00884207	outcome	TRUE	reported	textfile	0.00209574	exposure	TRUE	1.15e-08	inferred	2gFvsJ	textfile	2	TRUE	NA
rs55852563	C	G	C	G	0.0149715	-0.0140243	0.400395	0.407278	FALSE	TRUE	FALSE	iOXZtu	0.101468	0.00856297	outcome	TRUE	reported	textfile	0.00192858	exposure	TRUE	8.3e-15	inferred	2gFvsJ	textfile	2	TRUE	NA
rs55913146	T	C	T	C	-0.0133856	0.00283469	0.266353	0.829351	FALSE	FALSE	FALSE	iOXZtu	0.80229	0.0113213	outcome	TRUE	reported	textfile	0.00214695	exposure	TRUE	4.53e-10	inferred	2gFvsJ	textfile	2	TRUE	NA
rs55944055	A	G	A	G	0.0327195	-0.00391727	0.0473516	0.932871	FALSE	FALSE	FALSE	iOXZtu	0.815876	0.016823	outcome	TRUE	reported	textfile	0.00445609	exposure	TRUE	2.09e-13	inferred	2gFvsJ	textfile	2	TRUE	NA
rs56011044	C	T	C	T	-0.027366	-0.00492879	0.0966081	0.856618	FALSE	FALSE	FALSE	iOXZtu	0.682631	0.0120545	outcome	TRUE	reported	textfile	0.00323716	exposure	TRUE	2.82e-17	inferred	2gFvsJ	textfile	2	TRUE	NA
rs56945899	G	A	G	A	-0.0581324	-0.00508131	0.0210314	0.967461	FALSE	FALSE	FALSE	iOXZtu	0.829943	0.0236588	outcome	TRUE	reported	textfile	0.00662148	exposure	TRUE	1.64e-18	inferred	2gFvsJ	textfile	2	TRUE	NA
rs616111	C	G	C	G	0.0119056	-0.000237571	0.418822	0.419899	FALSE	TRUE	FALSE	iOXZtu	0.977851	0.00855702	outcome	TRUE	reported	textfile	0.0019501	exposure	TRUE	1.03e-09	inferred	2gFvsJ	textfile	2	TRUE	NA
rs61739556	G	C	G	C	-0.140479	0.0470061	0.0143326	0.0112394	FALSE	TRUE	FALSE	iOXZtu	0.24838	0.0407228	outcome	TRUE	reported	textfile	0.00847701	exposure	TRUE	1.12e-61	inferred	2gFvsJ	textfile	2	TRUE	NA
rs61750953	C	T	C	T	-0.0726216	-0.0411436	0.0150981	0.98984	FALSE	FALSE	FALSE	iOXZtu	0.332498	0.0424557	outcome	TRUE	reported	textfile	0.00775782	exposure	TRUE	7.89e-21	inferred	2gFvsJ	textfile	2	TRUE	NA
rs61758304	G	A	G	A	0.0291429	-0.0265359	0.0342279	0.94803	FALSE	FALSE	FALSE	iOXZtu	0.165549	0.0191367	outcome	TRUE	reported	textfile	0.00519805	exposure	TRUE	2.06e-08	inferred	2gFvsJ	textfile	2	TRUE	NA
rs62344826	G	A	G	A	0.0195154	-0.00632794	0.0897662	0.888641	FALSE	FALSE	FALSE	iOXZtu	0.63608	0.0133731	outcome	TRUE	reported	textfile	0.00332793	exposure	TRUE	4.52e-09	inferred	2gFvsJ	textfile	2	TRUE	NA
rs6428637	A	G	A	G	0.0105511	0.00133289	0.421206	0.540987	FALSE	FALSE	FALSE	iOXZtu	0.874746	0.00845566	outcome	TRUE	reported	textfile	0.00191858	exposure	TRUE	3.81e-08	inferred	2gFvsJ	textfile	2	TRUE	NA
rs646407	T	G	T	G	-0.011958	0.0121974	0.246435	0.790479	FALSE	FALSE	FALSE	iOXZtu	0.238495	0.0103477	outcome	TRUE	reported	textfile	0.00219306	exposure	TRUE	4.96e-08	inferred	2gFvsJ	textfile	2	TRUE	NA
rs6474401	T	C	T	C	-0.0204381	-0.000578875	0.387134	0.636646	FALSE	FALSE	FALSE	iOXZtu	0.947363	0.00876839	outcome	TRUE	reported	textfile	0.00194016	exposure	TRUE	6.01e-26	inferred	2gFvsJ	textfile	2	TRUE	NA
rs6507878	T	C	T	C	-0.0171499	-0.000144276	0.447285	0.553796	FALSE	FALSE	FALSE	iOXZtu	0.986436	0.00848654	outcome	TRUE	reported	textfile	0.001914	exposure	TRUE	3.24e-19	inferred	2gFvsJ	textfile	2	TRUE	NA
rs6512645	G	A	G	A	0.0154556	-0.00328003	0.402826	0.587049	FALSE	FALSE	FALSE	iOXZtu	0.700937	0.0085405	outcome	TRUE	reported	textfile	0.00193334	exposure	TRUE	1.3e-15	inferred	2gFvsJ	textfile	2	TRUE	NA
rs66739581	T	C	T	C	0.0130662	-0.00388795	0.252726	0.813219	FALSE	FALSE	FALSE	iOXZtu	0.719621	0.010831	outcome	TRUE	reported	textfile	0.00218058	exposure	TRUE	2.07e-09	inferred	2gFvsJ	textfile	2	TRUE	NA
rs6687993	T	C	T	C	0.017098	-0.0266748	0.139887	0.860288	FALSE	FALSE	FALSE	iOXZtu	0.0279512	0.0121361	outcome	TRUE	reported	textfile	0.00274984	exposure	TRUE	5.04e-10	inferred	2gFvsJ	textfile	2	TRUE	NA
rs6827412	G	A	G	A	-0.0128483	0.0038895	0.389778	0.378609	FALSE	FALSE	FALSE	iOXZtu	0.654332	0.00868671	outcome	TRUE	reported	textfile	0.00195059	exposure	TRUE	4.49e-11	inferred	2gFvsJ	textfile	2	TRUE	NA
rs699048	G	T	G	T	-0.0118261	-0.00132212	0.265752	0.178118	FALSE	FALSE	FALSE	iOXZtu	0.9051	0.0110896	outcome	TRUE	reported	textfile	0.0021477	exposure	TRUE	3.66e-08	inferred	2gFvsJ	textfile	2	TRUE	NA
rs699947	A	C	A	C	-0.0236524	0.00109002	0.497579	0.544758	FALSE	FALSE	FALSE	iOXZtu	0.89727	0.00844253	outcome	TRUE	reported	textfile	0.00189195	exposure	TRUE	7.32e-36	inferred	2gFvsJ	textfile	2	TRUE	NA
rs7032549	G	A	G	A	0.0144433	-0.0041959	0.414345	0.345755	FALSE	FALSE	FALSE	iOXZtu	0.635984	0.00886478	outcome	TRUE	reported	textfile	0.00191937	exposure	TRUE	5.27e-14	inferred	2gFvsJ	textfile	2	TRUE	NA
rs72698506	A	G	A	G	0.0141168	-0.0218338	0.201113	0.796247	FALSE	FALSE	FALSE	iOXZtu	0.036546	0.0104428	outcome	TRUE	reported	textfile	0.00235713	exposure	TRUE	2.11e-09	inferred	2gFvsJ	textfile	2	TRUE	NA
rs72711791	A	G	A	G	0.0221843	-0.0180738	0.0721379	0.892336	FALSE	FALSE	FALSE	iOXZtu	0.18557	0.013653	outcome	TRUE	reported	textfile	0.00375996	exposure	TRUE	3.63e-09	inferred	2gFvsJ	textfile	2	TRUE	NA
rs72752884	C	T	C	T	0.033403	0.0228677	0.112897	0.89746	FALSE	FALSE	FALSE	iOXZtu	0.101869	0.013979	outcome	TRUE	reported	textfile	0.00301632	exposure	TRUE	1.68e-28	inferred	2gFvsJ	textfile	2	TRUE	NA
rs7285695	T	G	T	G	-0.0198035	-0.000115229	0.184994	0.828711	FALSE	FALSE	FALSE	iOXZtu	0.991747	0.01114	outcome	TRUE	reported	textfile	0.00243698	exposure	TRUE	4.43e-16	inferred	2gFvsJ	textfile	2	TRUE	NA
rs7291756	A	G	A	G	-0.0150302	0.0246822	0.248581	0.718828	FALSE	FALSE	FALSE	iOXZtu	0.00863356	0.00939832	outcome	TRUE	reported	textfile	0.00218472	exposure	TRUE	6e-12	inferred	2gFvsJ	textfile	2	TRUE	NA
rs72995678	G	C	G	C	0.0188315	-0.00248067	0.106193	0.088624	FALSE	TRUE	FALSE	iOXZtu	0.867706	0.0148924	outcome	TRUE	reported	textfile	0.00308201	exposure	TRUE	9.95e-10	inferred	2gFvsJ	textfile	2	TRUE	NA
rs73169671	C	A	C	A	-0.0210853	0.0259092	0.112679	0.883121	FALSE	FALSE	FALSE	iOXZtu	0.0477672	0.0130892	outcome	TRUE	reported	textfile	0.00299619	exposure	TRUE	1.96e-12	inferred	2gFvsJ	textfile	2	TRUE	NA
rs74035509	C	T	C	T	0.0197189	0.0212098	0.0777347	0.947665	FALSE	FALSE	FALSE	iOXZtu	0.264557	0.0190105	outcome	TRUE	reported	textfile	0.00355915	exposure	TRUE	3.02e-08	inferred	2gFvsJ	textfile	2	TRUE	NA
rs74417235	A	G	A	G	0.0204098	0.00871064	0.0956564	0.867323	FALSE	FALSE	FALSE	iOXZtu	0.482469	0.0124023	outcome	TRUE	reported	textfile	0.00323223	exposure	TRUE	2.71e-10	inferred	2gFvsJ	textfile	2	TRUE	NA
rs77486408	C	A	C	A	-0.0274123	0.0113487	0.0661811	0.957399	FALSE	FALSE	FALSE	iOXZtu	0.586799	0.0208814	outcome	TRUE	reported	textfile	0.003837	exposure	TRUE	9.05e-13	inferred	2gFvsJ	textfile	2	TRUE	NA
rs7840279	T	C	T	C	0.0114058	-0.00189228	0.415832	0.578613	FALSE	FALSE	FALSE	iOXZtu	0.824376	0.00852687	outcome	TRUE	reported	textfile	0.00191793	exposure	TRUE	2.73e-09	inferred	2gFvsJ	textfile	2	TRUE	NA
rs78839561	G	A	G	A	0.0108862	-0.015864	0.40601	0.567619	FALSE	FALSE	FALSE	iOXZtu	0.0633432	0.00854385	outcome	TRUE	reported	textfile	0.00195139	exposure	TRUE	2.42e-08	inferred	2gFvsJ	textfile	2	TRUE	NA
rs7910217	G	A	G	A	0.0115115	0.0137207	0.322322	0.703078	FALSE	FALSE	FALSE	iOXZtu	0.1363	0.00921029	outcome	TRUE	reported	textfile	0.00202365	exposure	TRUE	1.28e-08	inferred	2gFvsJ	textfile	2	TRUE	NA
rs791270	A	G	A	G	-0.0171012	-0.011161	0.15172	0.17077	FALSE	FALSE	FALSE	iOXZtu	0.316823	0.0111498	outcome	TRUE	reported	textfile	0.00264511	exposure	TRUE	1.01e-10	inferred	2gFvsJ	textfile	2	TRUE	NA
rs797219	G	A	G	A	-0.011006	0.00734535	0.476606	0.576249	FALSE	FALSE	FALSE	iOXZtu	0.38932	0.00853267	outcome	TRUE	reported	textfile	0.00190891	exposure	TRUE	8.14e-09	inferred	2gFvsJ	textfile	2	TRUE	NA
rs8020977	T	G	T	G	0.0132613	-0.00738638	0.468859	0.447737	FALSE	FALSE	FALSE	iOXZtu	0.38285	0.00846425	outcome	TRUE	reported	textfile	0.0018965	exposure	TRUE	2.7e-12	inferred	2gFvsJ	textfile	2	TRUE	NA
rs8072184	A	G	A	G	-0.0131187	0.00718449	0.265522	0.161248	FALSE	FALSE	FALSE	iOXZtu	0.533413	0.0115357	outcome	TRUE	reported	textfile	0.00213815	exposure	TRUE	8.49e-10	inferred	2gFvsJ	textfile	2	TRUE	NA
rs833805	A	G	A	G	0.0517597	-0.0178264	0.115248	0.107973	FALSE	FALSE	FALSE	iOXZtu	0.196412	0.0137992	outcome	TRUE	reported	textfile	0.00310495	exposure	TRUE	2.16e-62	inferred	2gFvsJ	textfile	2	TRUE	NA
rs842050	T	G	T	G	-0.0118992	-0.00407386	0.340388	0.337597	FALSE	FALSE	FALSE	iOXZtu	0.646605	0.0088855	outcome	TRUE	reported	textfile	0.00199821	exposure	TRUE	2.6e-09	inferred	2gFvsJ	textfile	2	TRUE	NA
rs868950	A	G	A	G	0.0162698	0.00264946	0.465057	0.482735	FALSE	FALSE	FALSE	iOXZtu	0.752957	0.00841785	outcome	TRUE	reported	textfile	0.00191024	exposure	TRUE	1.64e-17	inferred	2gFvsJ	textfile	2	TRUE	NA
rs9287360	C	T	C	T	0.0111437	-0.000700694	0.311181	0.316646	FALSE	FALSE	FALSE	iOXZtu	0.938262	0.00904645	outcome	TRUE	reported	textfile	0.00204044	exposure	TRUE	4.72e-08	inferred	2gFvsJ	textfile	2	TRUE	NA
rs9327454	A	G	A	G	-0.0153554	-0.00239915	0.182179	0.833716	FALSE	FALSE	FALSE	iOXZtu	0.832325	0.0113316	outcome	TRUE	reported	textfile	0.00246485	exposure	TRUE	4.67e-10	inferred	2gFvsJ	textfile	2	TRUE	NA
rs9366197	C	T	C	T	0.0110197	-0.0179672	0.3379	0.593699	FALSE	FALSE	FALSE	iOXZtu	0.036246	0.00857965	outcome	TRUE	reported	textfile	0.00200974	exposure	TRUE	4.18e-08	inferred	2gFvsJ	textfile	2	TRUE	NA
rs963837	T	C	T	C	0.0196286	-0.000323655	0.453088	0.48429	FALSE	FALSE	FALSE	iOXZtu	0.969799	0.00854859	outcome	TRUE	reported	textfile	0.00189724	exposure	TRUE	4.37e-25	inferred	2gFvsJ	textfile	2	TRUE	NA
rs9645770	A	G	A	G	-0.0110849	0.00732461	0.343323	0.362217	FALSE	FALSE	FALSE	iOXZtu	0.404518	0.00878694	outcome	TRUE	reported	textfile	0.00201268	exposure	TRUE	3.64e-08	inferred	2gFvsJ	textfile	2	TRUE	NA
rs9649959	A	G	A	G	-0.0147938	-0.00359464	0.345609	0.627815	FALSE	FALSE	FALSE	iOXZtu	0.680921	0.00874169	outcome	TRUE	reported	textfile	0.00198972	exposure	TRUE	1.04e-13	inferred	2gFvsJ	textfile	2	TRUE	NA
rs9686785	C	T	C	T	-0.0117415	-0.00908858	0.437545	0.608708	FALSE	FALSE	FALSE	iOXZtu	0.291328	0.00861303	outcome	TRUE	reported	textfile	0.00190967	exposure	TRUE	7.82e-10	inferred	2gFvsJ	textfile	2	TRUE	NA
rs9771385	G	A	G	A	0.0190014	-0.0107807	0.397938	0.488777	FALSE	FALSE	FALSE	iOXZtu	0.203627	0.00848019	outcome	TRUE	reported	textfile	0.00194048	exposure	TRUE	1.22e-22	inferred	2gFvsJ	textfile	2	TRUE	NA
rs9813210	G	A	G	A	-0.0141932	0.00548104	0.158374	0.8771	FALSE	FALSE	FALSE	iOXZtu	0.669897	0.0128576	outcome	TRUE	reported	textfile	0.00259692	exposure	TRUE	4.62e-08	inferred	2gFvsJ	textfile	2	TRUE	NA
rs9816588	C	A	C	A	0.02448	-0.0143736	0.0988863	0.909562	FALSE	FALSE	FALSE	iOXZtu	0.329579	0.0147427	outcome	TRUE	reported	textfile	0.00317278	exposure	TRUE	1.2e-14	inferred	2gFvsJ	textfile	2	TRUE	NA
rs9905274	T	C	T	C	-0.028746	0.0156066	0.166362	0.814966	FALSE	FALSE	FALSE	iOXZtu	0.149543	0.0108293	outcome	TRUE	reported	textfile	0.00255165	exposure	TRUE	1.94e-29	inferred	2gFvsJ	textfile	2	TRUE	NA

## Sheet: Before MRpresso
SNP	effect_allele.exposure	other_allele.exposure	effect_allele.outcome	other_allele.outcome	beta.exposure	beta.outcome	eaf.exposure	eaf.outcome	remove	palindromic	ambiguous	id.outcome	pval.outcome	se.outcome	outcome	mr_keep.outcome	pval_origin.outcome	data_source.outcome	se.exposure	exposure	mr_keep.exposure	pval.exposure	pval_origin.exposure	id.exposure	data_source.exposure	action	mr_keep	samplesize.outcome
rs10168349	G	C	G	C	-0.053732	-0.00485312	0.335689	0.280559	FALSE	TRUE	FALSE	06PXUq	0.605832	0.00940467	outcome	TRUE	reported	textfile	0.00200428	exposure	TRUE	2.56314e-158	inferred	AUUMiF	textfile	2	TRUE	NA
rs1050338	G	A	G	A	-0.0114045	0.00897804	0.453973	0.485944	FALSE	FALSE	FALSE	06PXUq	0.287362	0.0084386	outcome	TRUE	reported	textfile	0.00190293	exposure	TRUE	2.05845e-09	inferred	AUUMiF	textfile	2	TRUE	NA
rs10752308	G	A	G	A	0.011437	-0.0197655	0.330545	0.497981	FALSE	FALSE	FALSE	06PXUq	0.0198303	0.00848473	outcome	TRUE	reported	textfile	0.00201436	exposure	TRUE	1.36491e-08	inferred	AUUMiF	textfile	2	TRUE	NA
rs1075871	G	A	G	A	-0.0161075	0.0157987	0.496474	0.508462	FALSE	FALSE	FALSE	06PXUq	0.0603573	0.00841171	outcome	TRUE	reported	textfile	0.00189711	exposure	TRUE	2.05668e-17	inferred	AUUMiF	textfile	2	TRUE	NA
rs1077835	A	G	A	G	-0.018366	-0.0129914	0.219527	0.743469	FALSE	FALSE	FALSE	06PXUq	0.178088	0.00964708	outcome	TRUE	reported	textfile	0.00228978	exposure	TRUE	1.05009e-15	inferred	AUUMiF	textfile	2	TRUE	NA
rs10785593	C	T	C	T	-0.0118914	0.0155514	0.48691	0.495131	FALSE	FALSE	FALSE	06PXUq	0.0644407	0.0084102	outcome	TRUE	reported	textfile	0.00193304	exposure	TRUE	7.66773e-10	inferred	AUUMiF	textfile	2	TRUE	NA
rs10842255	A	T	A	T	0.012298	-0.00895233	0.354084	0.316957	FALSE	TRUE	FALSE	06PXUq	0.326489	0.00912375	outcome	TRUE	reported	textfile	0.00202581	exposure	TRUE	1.27387e-09	inferred	AUUMiF	textfile	2	TRUE	NA
rs10864030	G	A	G	A	0.0119815	-0.0147922	0.318578	0.28987	FALSE	FALSE	FALSE	06PXUq	0.111692	0.00929955	outcome	TRUE	reported	textfile	0.00202828	exposure	TRUE	3.47925e-09	inferred	AUUMiF	textfile	2	TRUE	NA
rs10891256	C	T	C	T	0.0121883	0.00959315	0.494096	0.585133	FALSE	FALSE	FALSE	06PXUq	0.262022	0.0085529	outcome	TRUE	reported	textfile	0.00189499	exposure	TRUE	1.26056e-10	inferred	AUUMiF	textfile	2	TRUE	NA
rs10898979	C	T	C	T	0.0115454	-0.0245288	0.490247	0.571443	FALSE	FALSE	FALSE	06PXUq	0.00389834	0.00849844	outcome	TRUE	reported	textfile	0.00189416	exposure	TRUE	1.09259e-09	inferred	AUUMiF	textfile	2	TRUE	NA
rs10900027	C	A	C	A	0.016242	0.0128074	0.27653	0.758441	FALSE	FALSE	FALSE	06PXUq	0.195682	0.00989791	outcome	TRUE	reported	textfile	0.00215132	exposure	TRUE	4.35983e-14	inferred	AUUMiF	textfile	2	TRUE	NA
rs10956934	C	A	C	A	-0.0173298	0.0105967	0.48462	0.484638	FALSE	FALSE	FALSE	06PXUq	0.208241	0.00842069	outcome	TRUE	reported	textfile	0.0018945	exposure	TRUE	5.83058e-20	inferred	AUUMiF	textfile	2	TRUE	NA
rs1106841	A	C	A	C	-0.0112367	0.0151099	0.394982	0.631174	FALSE	FALSE	FALSE	06PXUq	0.083975	0.00874374	outcome	TRUE	reported	textfile	0.00193529	exposure	TRUE	6.39028e-09	inferred	AUUMiF	textfile	2	TRUE	NA
rs11072506	A	G	A	G	-0.0157192	1.49e-05	0.2865	0.328475	FALSE	FALSE	FALSE	06PXUq	0.998668	0.00894924	outcome	TRUE	reported	textfile	0.00209866	exposure	TRUE	6.88145e-14	inferred	AUUMiF	textfile	2	TRUE	NA
rs11082513	C	T	C	T	-0.0136439	-0.00276215	0.453372	0.442081	FALSE	FALSE	FALSE	06PXUq	0.745432	0.00850759	outcome	TRUE	reported	textfile	0.00190387	exposure	TRUE	7.69938e-13	inferred	AUUMiF	textfile	2	TRUE	NA
rs11121529	C	G	C	G	0.0205556	-0.0246606	0.113625	0.0999336	FALSE	TRUE	FALSE	06PXUq	0.0791498	0.0140465	outcome	TRUE	reported	textfile	0.00297929	exposure	TRUE	5.21873e-12	inferred	AUUMiF	textfile	2	TRUE	NA
rs11122174	C	T	C	T	-0.0108116	-0.0206312	0.396367	0.65184	FALSE	FALSE	FALSE	06PXUq	0.0195151	0.00883357	outcome	TRUE	reported	textfile	0.00193046	exposure	TRUE	2.13697e-08	inferred	AUUMiF	textfile	2	TRUE	NA
rs11124926	C	T	C	T	-0.0162438	0.00363105	0.483242	0.556059	FALSE	FALSE	FALSE	06PXUq	0.669371	0.00850341	outcome	TRUE	reported	textfile	0.00190154	exposure	TRUE	1.31412e-17	inferred	AUUMiF	textfile	2	TRUE	NA
rs11150141	A	G	A	G	-0.01188	0.0158757	0.443705	0.548751	FALSE	FALSE	FALSE	06PXUq	0.0607715	0.00846638	outcome	TRUE	reported	textfile	0.00191151	exposure	TRUE	5.13306e-10	inferred	AUUMiF	textfile	2	TRUE	NA
rs111590167	C	T	C	T	-0.0258491	0.00424347	0.0431305	0.988958	FALSE	FALSE	FALSE	06PXUq	0.91691	0.0406748	outcome	TRUE	reported	textfile	0.00472082	exposure	TRUE	4.36147e-08	inferred	AUUMiF	textfile	2	TRUE	NA
rs11208719	A	G	A	G	0.01473	-0.0116432	0.19583	0.651293	FALSE	FALSE	FALSE	06PXUq	0.188375	0.00885147	outcome	TRUE	reported	textfile	0.00239181	exposure	TRUE	7.34298e-10	inferred	AUUMiF	textfile	2	TRUE	NA
rs11258533	C	T	C	T	0.0123541	-0.00361076	0.460645	0.474316	FALSE	FALSE	FALSE	06PXUq	0.674118	0.00858678	outcome	TRUE	reported	textfile	0.00192508	exposure	TRUE	1.38578e-10	inferred	AUUMiF	textfile	2	TRUE	NA
rs112894876	G	C	T	G	0.0284824	0.100741	0.0955618	0.000842684	TRUE	TRUE	FALSE	06PXUq	0.49854	0.148852	outcome	TRUE	reported	textfile	0.0032214	exposure	TRUE	9.43392e-19	inferred	AUUMiF	textfile	2	FALSE	NA
rs113670117	C	T	C	T	-0.0261884	0.000476392	0.0880636	0.967216	FALSE	FALSE	FALSE	06PXUq	0.984044	0.0238205	outcome	TRUE	reported	textfile	0.00333142	exposure	TRUE	3.80981e-15	inferred	AUUMiF	textfile	2	TRUE	NA
rs113717499	C	T	C	T	0.0226209	0.00963061	0.247746	0.732123	FALSE	FALSE	FALSE	06PXUq	0.312322	0.00953183	outcome	TRUE	reported	textfile	0.00218823	exposure	TRUE	4.7665e-25	inferred	AUUMiF	textfile	2	TRUE	NA
rs11514706	A	C	A	C	-0.010921	-0.00765773	0.475739	0.59297	FALSE	FALSE	FALSE	06PXUq	0.372185	0.00858117	outcome	TRUE	reported	textfile	0.00189784	exposure	TRUE	8.69312e-09	inferred	AUUMiF	textfile	2	TRUE	NA
rs11556924	C	T	C	T	-0.0135534	0.0200548	0.389958	0.672209	FALSE	FALSE	FALSE	06PXUq	0.0251971	0.00895955	outcome	TRUE	reported	textfile	0.00194032	exposure	TRUE	2.84579e-12	inferred	AUUMiF	textfile	2	TRUE	NA
rs115986297	A	G	A	G	-0.0203703	-0.00940599	0.456573	0.439509	FALSE	FALSE	FALSE	06PXUq	0.26688	0.00847176	outcome	TRUE	reported	textfile	0.00190335	exposure	TRUE	9.92393e-27	inferred	AUUMiF	textfile	2	TRUE	NA
rs11615482	C	A	C	A	-0.0130915	0.0270045	0.212318	0.786979	FALSE	FALSE	FALSE	06PXUq	0.00879711	0.0103077	outcome	TRUE	reported	textfile	0.00231283	exposure	TRUE	1.51037e-08	inferred	AUUMiF	textfile	2	TRUE	NA
rs11685678	G	A	G	A	0.0137909	-0.00287803	0.31195	0.686618	FALSE	FALSE	FALSE	06PXUq	0.751666	0.00909493	outcome	TRUE	reported	textfile	0.00204431	exposure	TRUE	1.51984e-11	inferred	AUUMiF	textfile	2	TRUE	NA
rs11686019	G	A	G	A	0.0122609	-0.0141252	0.238594	0.773745	FALSE	FALSE	FALSE	06PXUq	0.159631	0.0100441	outcome	TRUE	reported	textfile	0.00222112	exposure	TRUE	3.38724e-08	inferred	AUUMiF	textfile	2	TRUE	NA
rs1169300	G	A	G	A	0.0190446	-0.0142241	0.290954	0.700706	FALSE	FALSE	FALSE	06PXUq	0.121231	0.00917906	outcome	TRUE	reported	textfile	0.00208732	exposure	TRUE	7.24361e-20	inferred	AUUMiF	textfile	2	TRUE	NA
rs1175550	A	G	A	G	0.0251983	-0.0109643	0.230895	0.72344	FALSE	FALSE	FALSE	06PXUq	0.244379	0.00941859	outcome	TRUE	reported	textfile	0.00227887	exposure	TRUE	2.01941e-28	inferred	AUUMiF	textfile	2	TRUE	NA
rs11784090	C	T	C	T	0.0168688	0.00145315	0.135406	0.908861	FALSE	FALSE	FALSE	06PXUq	0.921224	0.0146944	outcome	TRUE	reported	textfile	0.00276632	exposure	TRUE	1.07457e-09	inferred	AUUMiF	textfile	2	TRUE	NA
rs11853189	C	T	C	T	-0.0210611	-0.0239407	0.112016	0.919823	FALSE	FALSE	FALSE	06PXUq	0.122806	0.0155147	outcome	TRUE	reported	textfile	0.0030036	exposure	TRUE	2.35015e-12	inferred	AUUMiF	textfile	2	TRUE	NA
rs11863726	A	G	A	G	-0.0179481	0.0126405	0.0988241	0.952503	FALSE	FALSE	FALSE	06PXUq	0.524048	0.0198401	outcome	TRUE	reported	textfile	0.00321122	exposure	TRUE	2.28139e-08	inferred	AUUMiF	textfile	2	TRUE	NA
rs11901391	T	C	T	C	-0.0145932	0.0187134	0.189044	0.82657	FALSE	FALSE	FALSE	06PXUq	0.0931687	0.0111461	outcome	TRUE	reported	textfile	0.00242228	exposure	TRUE	1.69558e-09	inferred	AUUMiF	textfile	2	TRUE	NA
rs11924058	A	G	A	G	0.0110302	-0.00886211	0.456517	0.414464	FALSE	FALSE	FALSE	06PXUq	0.301834	0.00858309	outcome	TRUE	reported	textfile	0.00192173	exposure	TRUE	9.48309e-09	inferred	AUUMiF	textfile	2	TRUE	NA
rs12056626	C	G	C	G	0.0151407	-0.00961605	0.447783	0.337851	FALSE	TRUE	TRUE	06PXUq	0.28242	0.00894601	outcome	TRUE	reported	textfile	0.00190638	exposure	TRUE	1.98753e-15	inferred	AUUMiF	textfile	2	FALSE	NA
rs12136952	G	C	G	C	0.0110956	-0.00436857	0.329771	0.319046	FALSE	TRUE	FALSE	06PXUq	0.628847	0.00903809	outcome	TRUE	reported	textfile	0.00201798	exposure	TRUE	3.83319e-08	inferred	AUUMiF	textfile	2	TRUE	NA
rs12192672	G	A	G	A	0.0208067	0.00991414	0.297604	0.649881	FALSE	FALSE	FALSE	06PXUq	0.260014	0.00880195	outcome	TRUE	reported	textfile	0.00206803	exposure	TRUE	8.20586e-24	inferred	AUUMiF	textfile	2	TRUE	NA
rs1223121	G	A	G	A	0.0105243	0.0119672	0.450087	0.518031	FALSE	FALSE	FALSE	06PXUq	0.156067	0.00843694	outcome	TRUE	reported	textfile	0.00190149	exposure	TRUE	3.11646e-08	inferred	AUUMiF	textfile	2	TRUE	NA
rs12437397	C	G	C	G	0.0143106	-0.00383343	0.329554	0.268828	FALSE	TRUE	FALSE	06PXUq	0.68747	0.00952902	outcome	TRUE	reported	textfile	0.00202197	exposure	TRUE	1.46722e-12	inferred	AUUMiF	textfile	2	TRUE	NA
rs12505616	A	G	A	G	0.0106559	-0.00163233	0.43759	0.500165	FALSE	FALSE	FALSE	06PXUq	0.846707	0.0084436	outcome	TRUE	reported	textfile	0.00190653	exposure	TRUE	2.28171e-08	inferred	AUUMiF	textfile	2	TRUE	NA
rs1257444	A	G	A	G	0.0110113	0.00186468	0.45924	0.492522	FALSE	FALSE	FALSE	06PXUq	0.824784	0.00842234	outcome	TRUE	reported	textfile	0.0019013	exposure	TRUE	6.97778e-09	inferred	AUUMiF	textfile	2	TRUE	NA
rs12635066	G	A	G	A	0.0119428	-0.00587675	0.34151	0.627846	FALSE	FALSE	FALSE	06PXUq	0.50504	0.00881626	outcome	TRUE	reported	textfile	0.00204973	exposure	TRUE	5.65939e-09	inferred	AUUMiF	textfile	2	TRUE	NA
rs12811512	C	T	C	T	-0.0270491	0.0140144	0.151608	0.862974	FALSE	FALSE	FALSE	06PXUq	0.252686	0.012252	outcome	TRUE	reported	textfile	0.00263717	exposure	TRUE	1.10226e-24	inferred	AUUMiF	textfile	2	TRUE	NA
rs128494	T	C	T	C	0.0231029	-0.0205562	0.233272	0.355015	FALSE	FALSE	FALSE	06PXUq	0.0204023	0.00886479	outcome	TRUE	reported	textfile	0.00226474	exposure	TRUE	1.95985e-24	inferred	AUUMiF	textfile	2	TRUE	NA
rs12889267	A	G	A	G	-0.0147076	-4.71e-05	0.168301	0.874171	FALSE	FALSE	FALSE	06PXUq	0.997052	0.0127604	outcome	TRUE	reported	textfile	0.00252365	exposure	TRUE	5.61265e-09	inferred	AUUMiF	textfile	2	TRUE	NA
rs1290790	A	T	A	T	-0.0132382	0.00340956	0.44473	0.41545	FALSE	TRUE	TRUE	06PXUq	0.690863	0.00857356	outcome	TRUE	reported	textfile	0.00190934	exposure	TRUE	4.10872e-12	inferred	AUUMiF	textfile	2	FALSE	NA
rs1292041	A	G	A	G	-0.0178147	-0.0120785	0.471719	0.502379	FALSE	FALSE	FALSE	06PXUq	0.15242	0.00844037	outcome	TRUE	reported	textfile	0.00190953	exposure	TRUE	1.06508e-20	inferred	AUUMiF	textfile	2	TRUE	NA
rs12952262	C	T	C	T	-0.0204547	0.0180947	0.165284	0.812735	FALSE	FALSE	FALSE	06PXUq	0.0935449	0.01079	outcome	TRUE	reported	textfile	0.00255032	exposure	TRUE	1.05363e-15	inferred	AUUMiF	textfile	2	TRUE	NA
rs12985	T	C	T	C	0.0155253	0.0131544	0.371052	0.620437	FALSE	FALSE	FALSE	06PXUq	0.130935	0.00870909	outcome	TRUE	reported	textfile	0.00196946	exposure	TRUE	3.19552e-15	inferred	AUUMiF	textfile	2	TRUE	NA
rs12985258	T	C	T	C	0.025354	-0.0101715	0.401068	0.650754	FALSE	FALSE	FALSE	06PXUq	0.25007	0.00884338	outcome	TRUE	reported	textfile	0.00193652	exposure	TRUE	3.63169e-39	inferred	AUUMiF	textfile	2	TRUE	NA
rs13098180	T	A	T	A	0.0136748	0.010808	0.382939	0.408408	FALSE	TRUE	FALSE	06PXUq	0.207738	0.00857905	outcome	TRUE	reported	textfile	0.00196487	exposure	TRUE	3.41128e-12	inferred	AUUMiF	textfile	2	TRUE	NA
rs13107325	C	T	C	T	0.0372889	-0.023278	0.0747873	0.985848	FALSE	FALSE	FALSE	06PXUq	0.518121	0.0360204	outcome	TRUE	reported	textfile	0.00360167	exposure	TRUE	4.04622e-25	inferred	AUUMiF	textfile	2	TRUE	NA
rs13306780	A	C	A	C	-0.023129	-0.0011474	0.297753	0.252575	FALSE	FALSE	FALSE	06PXUq	0.90596	0.00971247	outcome	TRUE	reported	textfile	0.00208628	exposure	TRUE	1.4631e-28	inferred	AUUMiF	textfile	2	TRUE	NA
rs13389219	C	T	C	T	-0.0133583	-0.000485274	0.393428	0.649244	FALSE	FALSE	FALSE	06PXUq	0.956229	0.0088414	outcome	TRUE	reported	textfile	0.00193643	exposure	TRUE	5.25855e-12	inferred	AUUMiF	textfile	2	TRUE	NA
rs1340817	A	G	A	G	-0.0160769	0.00649718	0.355572	0.567402	FALSE	FALSE	FALSE	06PXUq	0.443278	0.00847455	outcome	TRUE	reported	textfile	0.0019793	exposure	TRUE	4.5661e-16	inferred	AUUMiF	textfile	2	TRUE	NA
rs13409567	T	A	T	A	0.0156398	0.00465796	0.307991	0.206098	FALSE	TRUE	FALSE	06PXUq	0.655807	0.0104506	outcome	TRUE	reported	textfile	0.00204968	exposure	TRUE	2.34096e-14	inferred	AUUMiF	textfile	2	TRUE	NA
rs1354674	C	T	C	T	-0.0190264	-0.0177175	0.117115	0.154916	FALSE	FALSE	FALSE	06PXUq	0.128236	0.0116479	outcome	TRUE	reported	textfile	0.00295801	exposure	TRUE	1.25801e-10	inferred	AUUMiF	textfile	2	TRUE	NA
rs1369313	A	G	A	G	-0.0134427	0.00479809	0.43251	0.524941	FALSE	FALSE	FALSE	06PXUq	0.569268	0.00843058	outcome	TRUE	reported	textfile	0.00192044	exposure	TRUE	2.56324e-12	inferred	AUUMiF	textfile	2	TRUE	NA
rs1375647	G	A	G	A	-0.0140822	0.00450916	0.192195	0.695479	FALSE	FALSE	FALSE	06PXUq	0.624285	0.00920636	outcome	TRUE	reported	textfile	0.0024043	exposure	TRUE	4.7105e-09	inferred	AUUMiF	textfile	2	TRUE	NA
rs138991929	G	A	G	A	-0.0668617	-0.0248365	0.00978351	0.983923	FALSE	FALSE	FALSE	06PXUq	0.456647	0.0333654	outcome	TRUE	reported	textfile	0.00973959	exposure	TRUE	6.65193e-12	inferred	AUUMiF	textfile	2	TRUE	NA
rs1408272	T	G	T	G	0.133182	-0.00873531	0.0797748	0.960445	FALSE	FALSE	FALSE	06PXUq	0.686009	0.0216072	outcome	TRUE	reported	textfile	0.00348363	exposure	TRUE	0	inferred	AUUMiF	textfile	2	TRUE	NA
rs1426374	G	A	G	A	-0.0129378	-0.00171738	0.293519	0.662523	FALSE	FALSE	FALSE	06PXUq	0.847145	0.00890933	outcome	TRUE	reported	textfile	0.00207603	exposure	TRUE	4.60544e-10	inferred	AUUMiF	textfile	2	TRUE	NA
rs1438898	A	C	A	C	0.0202888	0.000512199	0.25015	0.731638	FALSE	FALSE	FALSE	06PXUq	0.957074	0.00951579	outcome	TRUE	reported	textfile	0.00219329	exposure	TRUE	2.23663e-20	inferred	AUUMiF	textfile	2	TRUE	NA
rs144917451	C	T	C	T	-0.0476643	-0.0312254	0.0134423	0.990674	FALSE	FALSE	FALSE	06PXUq	0.47414	0.0436257	outcome	TRUE	reported	textfile	0.00822409	exposure	TRUE	6.80397e-09	inferred	AUUMiF	textfile	2	TRUE	NA
rs1479559	C	T	C	T	0.021244	-0.0228151	0.127319	0.802083	FALSE	FALSE	FALSE	06PXUq	0.0305837	0.0105506	outcome	TRUE	reported	textfile	0.00283871	exposure	TRUE	7.22693e-14	inferred	AUUMiF	textfile	2	TRUE	NA
rs148083940	C	G	C	G	0.0189718	-0.00324899	0.128088	0.169157	FALSE	TRUE	FALSE	06PXUq	0.776084	0.011423	outcome	TRUE	reported	textfile	0.00294616	exposure	TRUE	1.19867e-10	inferred	AUUMiF	textfile	2	TRUE	NA
rs150844304	A	C	A	C	-0.0718173	-0.0215848	0.0245257	0.995126	FALSE	FALSE	FALSE	06PXUq	0.724264	0.0611874	outcome	TRUE	reported	textfile	0.00612196	exposure	TRUE	8.83078e-32	inferred	AUUMiF	textfile	2	TRUE	NA
rs1658457	T	C	T	C	-0.0132235	-0.00615587	0.454864	0.549117	FALSE	FALSE	FALSE	06PXUq	0.466476	0.00845324	outcome	TRUE	reported	textfile	0.00189739	exposure	TRUE	3.18498e-12	inferred	AUUMiF	textfile	2	TRUE	NA
rs165944	C	T	C	T	-0.0146973	0.0148745	0.235709	0.280483	FALSE	FALSE	FALSE	06PXUq	0.112714	0.00937794	outcome	TRUE	reported	textfile	0.00223452	exposure	TRUE	4.78791e-11	inferred	AUUMiF	textfile	2	TRUE	NA
rs1672917	A	G	A	G	0.0115674	0.00976099	0.380363	0.380216	FALSE	FALSE	FALSE	06PXUq	0.261288	0.00868917	outcome	TRUE	reported	textfile	0.00195818	exposure	TRUE	3.47929e-09	inferred	AUUMiF	textfile	2	TRUE	NA
rs16891344	G	T	G	T	-0.023861	0.00236815	0.158778	0.824992	FALSE	FALSE	FALSE	06PXUq	0.830154	0.0110401	outcome	TRUE	reported	textfile	0.00258388	exposure	TRUE	2.59345e-20	inferred	AUUMiF	textfile	2	TRUE	NA
rs17087971	G	A	G	A	0.0122819	-0.0123687	0.281374	0.679937	FALSE	FALSE	FALSE	06PXUq	0.171136	0.00903773	outcome	TRUE	reported	textfile	0.00211735	exposure	TRUE	6.60781e-09	inferred	AUUMiF	textfile	2	TRUE	NA
rs17278406	G	A	G	A	-0.0236358	-0.00897544	0.301399	0.782197	FALSE	FALSE	FALSE	06PXUq	0.380147	0.0102269	outcome	TRUE	reported	textfile	0.00207169	exposure	TRUE	3.77272e-30	inferred	AUUMiF	textfile	2	TRUE	NA
rs174584	G	A	G	A	0.0239514	0.0146876	0.355711	0.585686	FALSE	FALSE	FALSE	06PXUq	0.0854968	0.00854108	outcome	TRUE	reported	textfile	0.00197711	exposure	TRUE	8.86656e-34	inferred	AUUMiF	textfile	2	TRUE	NA
rs17476364	T	C	T	C	0.109794	0.0176731	0.10988	0.940437	FALSE	FALSE	FALSE	06PXUq	0.322393	0.0178597	outcome	TRUE	reported	textfile	0.00302089	exposure	TRUE	3.1612e-289	inferred	AUUMiF	textfile	2	TRUE	NA
rs17654742	G	A	G	A	0.0225441	-0.0193467	0.153566	0.829479	FALSE	FALSE	FALSE	06PXUq	0.0846292	0.0112192	outcome	TRUE	reported	textfile	0.0026435	exposure	TRUE	1.48738e-17	inferred	AUUMiF	textfile	2	TRUE	NA
rs17773190	A	G	A	G	0.0148344	-0.0160978	0.484973	0.677794	FALSE	FALSE	FALSE	06PXUq	0.0758351	0.00906723	outcome	TRUE	reported	textfile	0.00191108	exposure	TRUE	8.33947e-15	inferred	AUUMiF	textfile	2	TRUE	NA
rs17816699	T	C	T	C	0.0182782	0.0137172	0.179015	0.847656	FALSE	FALSE	FALSE	06PXUq	0.242187	0.0117287	outcome	TRUE	reported	textfile	0.00246895	exposure	TRUE	1.32913e-13	inferred	AUUMiF	textfile	2	TRUE	NA
rs1800961	C	T	C	T	0.0504123	-0.00572887	0.0314759	0.954472	FALSE	FALSE	FALSE	06PXUq	0.776657	0.0201948	outcome	TRUE	reported	textfile	0.00541648	exposure	TRUE	1.31238e-20	inferred	AUUMiF	textfile	2	TRUE	NA
rs182858271	A	T	A	T	0.0537997	0.0526138	0.0168458	0.0156301	FALSE	TRUE	FALSE	06PXUq	0.124532	0.0342532	outcome	TRUE	reported	textfile	0.00801731	exposure	TRUE	1.94035e-11	inferred	AUUMiF	textfile	2	TRUE	NA
rs184088518	G	T	G	T	-0.0883232	0.0432921	0.023397	0.990651	FALSE	FALSE	FALSE	06PXUq	0.331196	0.0445525	outcome	TRUE	reported	textfile	0.00648336	exposure	TRUE	2.9207e-42	inferred	AUUMiF	textfile	2	TRUE	NA
rs1841676	T	G	T	G	0.0116539	0.00811072	0.45407	0.429122	FALSE	FALSE	FALSE	06PXUq	0.340494	0.00850902	outcome	TRUE	reported	textfile	0.00190255	exposure	TRUE	9.045e-10	inferred	AUUMiF	textfile	2	TRUE	NA
rs184318317	A	G	A	G	0.0320259	-0.0485462	0.0434534	0.966255	FALSE	FALSE	FALSE	06PXUq	0.0381224	0.0234123	outcome	TRUE	reported	textfile	0.0046474	exposure	TRUE	5.53457e-12	inferred	AUUMiF	textfile	2	TRUE	NA
rs1874228	A	G	A	G	-0.0163199	0.0101845	0.262088	0.261042	FALSE	FALSE	FALSE	06PXUq	0.288717	0.00959949	outcome	TRUE	reported	textfile	0.00216216	exposure	TRUE	4.42124e-14	inferred	AUUMiF	textfile	2	TRUE	NA
rs200308031	T	G	T	G	0.0158925	0.0125697	0.145917	0.799422	FALSE	FALSE	FALSE	06PXUq	0.233079	0.010541	outcome	TRUE	reported	textfile	0.00273596	exposure	TRUE	6.2942e-09	inferred	AUUMiF	textfile	2	TRUE	NA
rs2010623	A	G	A	G	-0.0180724	0.00840868	0.484619	0.567255	FALSE	FALSE	FALSE	06PXUq	0.323218	0.00851195	outcome	TRUE	reported	textfile	0.00189406	exposure	TRUE	1.40619e-21	inferred	AUUMiF	textfile	2	TRUE	NA
rs2014116	T	C	T	C	0.0132391	-0.0233933	0.281999	0.753777	FALSE	FALSE	FALSE	06PXUq	0.0175946	0.00985377	outcome	TRUE	reported	textfile	0.00210443	exposure	TRUE	3.15301e-10	inferred	AUUMiF	textfile	2	TRUE	NA
rs2015803	C	T	C	T	-0.0154609	-0.000961847	0.247484	0.710823	FALSE	FALSE	FALSE	06PXUq	0.918037	0.00934684	outcome	TRUE	reported	textfile	0.00219542	exposure	TRUE	1.89034e-12	inferred	AUUMiF	textfile	2	TRUE	NA
rs2029466	C	T	C	T	-0.0227178	0.00128053	0.309406	0.719287	FALSE	FALSE	FALSE	06PXUq	0.891289	0.00936929	outcome	TRUE	reported	textfile	0.00205627	exposure	TRUE	2.23996e-28	inferred	AUUMiF	textfile	2	TRUE	NA
rs2043082	G	A	G	A	-0.0133379	-0.00199009	0.357411	0.593905	FALSE	FALSE	FALSE	06PXUq	0.816529	0.00857754	outcome	TRUE	reported	textfile	0.00197715	exposure	TRUE	1.51952e-11	inferred	AUUMiF	textfile	2	TRUE	NA
rs2052285	G	A	G	A	-0.0152035	0.00483278	0.3885	0.441426	FALSE	FALSE	FALSE	06PXUq	0.570385	0.00851613	outcome	TRUE	reported	textfile	0.00194113	exposure	TRUE	4.79049e-15	inferred	AUUMiF	textfile	2	TRUE	NA
rs2093380	C	A	C	A	-0.0112674	0.0026972	0.308014	0.295934	FALSE	FALSE	FALSE	06PXUq	0.770896	0.00926224	outcome	TRUE	reported	textfile	0.00204865	exposure	TRUE	3.79975e-08	inferred	AUUMiF	textfile	2	TRUE	NA
rs218264	A	T	A	T	-0.03295	-0.0134197	0.248888	0.249724	FALSE	TRUE	FALSE	06PXUq	0.169641	0.00977147	outcome	TRUE	reported	textfile	0.00220273	exposure	TRUE	1.36649e-50	inferred	AUUMiF	textfile	2	TRUE	NA
rs2214833	G	A	G	A	0.0107989	-0.00175244	0.400924	0.40788	FALSE	FALSE	FALSE	06PXUq	0.8377	0.00855533	outcome	TRUE	reported	textfile	0.00193156	exposure	TRUE	2.2607e-08	inferred	AUUMiF	textfile	2	TRUE	NA
rs2228445	T	C	T	C	-0.0336141	0.0126481	0.0980573	0.172279	FALSE	FALSE	FALSE	06PXUq	0.263035	0.0113005	outcome	TRUE	reported	textfile	0.00318718	exposure	TRUE	5.26357e-26	inferred	AUUMiF	textfile	2	TRUE	NA
rs2273905	T	C	T	C	0.0124388	-0.00281791	0.3553	0.456126	FALSE	FALSE	FALSE	06PXUq	0.738984	0.00845712	outcome	TRUE	reported	textfile	0.0019817	exposure	TRUE	3.45539e-10	inferred	AUUMiF	textfile	2	TRUE	NA
rs2281089	A	G	A	G	-0.0171749	-0.00373465	0.1476	0.766829	FALSE	FALSE	FALSE	06PXUq	0.708011	0.00997158	outcome	TRUE	reported	textfile	0.00266736	exposure	TRUE	1.20332e-10	inferred	AUUMiF	textfile	2	TRUE	NA
rs2294915	C	T	C	T	0.0216361	0.00308986	0.231095	0.724623	FALSE	FALSE	FALSE	06PXUq	0.74258	0.00940771	outcome	TRUE	reported	textfile	0.00224351	exposure	TRUE	5.2187e-22	inferred	AUUMiF	textfile	2	TRUE	NA
rs2295366	T	G	T	G	-0.0126545	0.00419694	0.238716	0.800119	FALSE	FALSE	FALSE	06PXUq	0.691129	0.010563	outcome	TRUE	reported	textfile	0.00221745	exposure	TRUE	1.15133e-08	inferred	AUUMiF	textfile	2	TRUE	NA
rs2379120	A	T	A	T	-0.0140538	-0.0104051	0.289396	0.329527	FALSE	TRUE	FALSE	06PXUq	0.249021	0.00902649	outcome	TRUE	reported	textfile	0.00210983	exposure	TRUE	2.71776e-11	inferred	AUUMiF	textfile	2	TRUE	NA
rs241812	A	G	A	G	0.0114458	-0.00758732	0.308808	0.682908	FALSE	FALSE	FALSE	06PXUq	0.402458	0.00906231	outcome	TRUE	reported	textfile	0.00204902	exposure	TRUE	2.32376e-08	inferred	AUUMiF	textfile	2	TRUE	NA
rs2561566	T	C	T	C	0.0227954	0.0191435	0.122909	0.876231	FALSE	FALSE	FALSE	06PXUq	0.13502	0.0128085	outcome	TRUE	reported	textfile	0.00290634	exposure	TRUE	4.38733e-15	inferred	AUUMiF	textfile	2	TRUE	NA
rs2576159	A	T	A	T	0.0113432	0.0206988	0.319951	0.299565	FALSE	TRUE	FALSE	06PXUq	0.0247565	0.00921923	outcome	TRUE	reported	textfile	0.00202866	exposure	TRUE	2.2515e-08	inferred	AUUMiF	textfile	2	TRUE	NA
rs2648308	T	C	T	C	0.011933	-0.00978475	0.400296	0.421403	FALSE	FALSE	FALSE	06PXUq	0.25216	0.00854476	outcome	TRUE	reported	textfile	0.00193119	exposure	TRUE	6.44715e-10	inferred	AUUMiF	textfile	2	TRUE	NA
rs2648876	A	G	A	G	0.0113812	-0.00927721	0.379478	0.308216	FALSE	FALSE	FALSE	06PXUq	0.309547	0.00912956	outcome	TRUE	reported	textfile	0.00195259	exposure	TRUE	5.58371e-09	inferred	AUUMiF	textfile	2	TRUE	NA
rs2745353	C	T	C	T	0.0187763	-0.0173673	0.480602	0.473899	FALSE	FALSE	FALSE	06PXUq	0.0388875	0.0084088	outcome	TRUE	reported	textfile	0.00189337	exposure	TRUE	3.51617e-23	inferred	AUUMiF	textfile	2	TRUE	NA
rs2769703	G	A	G	A	0.0229717	0.00466966	0.275787	0.253156	FALSE	FALSE	FALSE	06PXUq	0.629886	0.00969036	outcome	TRUE	reported	textfile	0.00212481	exposure	TRUE	3.0473e-27	inferred	AUUMiF	textfile	2	TRUE	NA
rs2823139	G	A	G	A	-0.0227739	-0.0103993	0.338406	0.619301	FALSE	FALSE	FALSE	06PXUq	0.231995	0.00870062	outcome	TRUE	reported	textfile	0.00200881	exposure	TRUE	8.60334e-30	inferred	AUUMiF	textfile	2	TRUE	NA
rs2823270	A	G	A	G	-0.0224343	0.00534403	0.299601	0.757368	FALSE	FALSE	FALSE	06PXUq	0.587652	0.00985543	outcome	TRUE	reported	textfile	0.00206685	exposure	TRUE	1.90168e-27	inferred	AUUMiF	textfile	2	TRUE	NA
rs2834287	A	G	A	G	-0.0180593	0.0153955	0.183766	0.881394	FALSE	FALSE	FALSE	06PXUq	0.240959	0.0131294	outcome	TRUE	reported	textfile	0.00247273	exposure	TRUE	2.80616e-13	inferred	AUUMiF	textfile	2	TRUE	NA
rs2835435	C	T	C	T	-0.0223097	-0.00192908	0.222433	0.729035	FALSE	FALSE	FALSE	06PXUq	0.838768	0.00948091	outcome	TRUE	reported	textfile	0.0023076	exposure	TRUE	4.12666e-22	inferred	AUUMiF	textfile	2	TRUE	NA
rs2854194	T	G	T	G	-0.0129095	-0.00322098	0.396106	0.359312	FALSE	FALSE	FALSE	06PXUq	0.713692	0.00877886	outcome	TRUE	reported	textfile	0.00193449	exposure	TRUE	2.50055e-11	inferred	AUUMiF	textfile	2	TRUE	NA
rs2859337	A	G	A	G	-0.0155795	-0.00442641	0.247248	0.20709	FALSE	FALSE	FALSE	06PXUq	0.671169	0.0104263	outcome	TRUE	reported	textfile	0.00220622	exposure	TRUE	1.64566e-12	inferred	AUUMiF	textfile	2	TRUE	NA
rs28678867	A	G	A	G	0.0133017	0.00138775	0.255093	0.351627	FALSE	FALSE	FALSE	06PXUq	0.875178	0.00883438	outcome	TRUE	reported	textfile	0.00217089	exposure	TRUE	8.93814e-10	inferred	AUUMiF	textfile	2	TRUE	NA
rs2870238	C	T	C	T	0.0199067	0.00619761	0.4968	0.544464	FALSE	FALSE	FALSE	06PXUq	0.462816	0.0084411	outcome	TRUE	reported	textfile	0.00189206	exposure	TRUE	6.90054e-26	inferred	AUUMiF	textfile	2	TRUE	NA
rs2923956	G	C	G	C	0.0119092	-0.00679704	0.490676	0.496522	FALSE	TRUE	TRUE	06PXUq	0.420459	0.00843698	outcome	TRUE	reported	textfile	0.00189493	exposure	TRUE	3.28339e-10	inferred	AUUMiF	textfile	2	FALSE	NA
rs2934849	T	C	T	C	-0.0123863	0.00864255	0.368916	0.349803	FALSE	FALSE	FALSE	06PXUq	0.32911	0.00885591	outcome	TRUE	reported	textfile	0.0019593	exposure	TRUE	2.58536e-10	inferred	AUUMiF	textfile	2	TRUE	NA
rs2943637	A	C	A	C	0.0110023	-0.012663	0.489768	0.571741	FALSE	FALSE	FALSE	06PXUq	0.138038	0.008538	outcome	TRUE	reported	textfile	0.00189347	exposure	TRUE	6.22291e-09	inferred	AUUMiF	textfile	2	TRUE	NA
rs30000	G	A	G	A	0.014538	-0.0187507	0.25534	0.331255	FALSE	FALSE	FALSE	06PXUq	0.0356812	0.00892662	outcome	TRUE	reported	textfile	0.00228314	exposure	TRUE	1.92076e-10	inferred	AUUMiF	textfile	2	TRUE	NA
rs304368	T	G	T	G	-0.0117654	-0.00962472	0.332373	0.727681	FALSE	FALSE	FALSE	06PXUq	0.311061	0.00950121	outcome	TRUE	reported	textfile	0.00204399	exposure	TRUE	8.60821e-09	inferred	AUUMiF	textfile	2	TRUE	NA
rs3088308	A	T	A	T	-0.0222047	0.00738788	0.0676798	0.0563155	FALSE	TRUE	FALSE	06PXUq	0.685949	0.0182707	outcome	TRUE	reported	textfile	0.00376574	exposure	TRUE	3.71284e-09	inferred	AUUMiF	textfile	2	TRUE	NA
rs3184504	T	C	T	C	-0.0493373	0.0425979	0.4818	0.407054	FALSE	FALSE	FALSE	06PXUq	6.37e-07	0.0085542	outcome	TRUE	reported	textfile	0.00189018	exposure	TRUE	3.46864e-150	inferred	AUUMiF	textfile	2	TRUE	NA
rs34130368	G	T	G	T	-0.0181672	0.00333949	0.115091	0.903786	FALSE	FALSE	FALSE	06PXUq	0.816677	0.0144055	outcome	TRUE	reported	textfile	0.0029659	exposure	TRUE	9.04798e-10	inferred	AUUMiF	textfile	2	TRUE	NA
rs34773350	C	T	C	T	0.0271144	-0.0120297	0.139147	0.923436	FALSE	FALSE	FALSE	06PXUq	0.451181	0.0159662	outcome	TRUE	reported	textfile	0.00273313	exposure	TRUE	3.38577e-23	inferred	AUUMiF	textfile	2	TRUE	NA
rs35124400	C	T	C	T	0.0226088	0.00489462	0.371238	0.619922	FALSE	FALSE	FALSE	06PXUq	0.572113	0.00866392	outcome	TRUE	reported	textfile	0.00195995	exposure	TRUE	8.74833e-31	inferred	AUUMiF	textfile	2	TRUE	NA
rs351978	A	G	A	G	0.0204608	0.00284704	0.418943	0.341778	FALSE	FALSE	FALSE	06PXUq	0.749061	0.0089004	outcome	TRUE	reported	textfile	0.00194444	exposure	TRUE	6.78842e-26	inferred	AUUMiF	textfile	2	TRUE	NA
rs35240997	A	G	A	G	-0.025193	0.00457073	0.214246	0.730545	FALSE	FALSE	FALSE	06PXUq	0.630144	0.00949222	outcome	TRUE	reported	textfile	0.00230809	exposure	TRUE	9.76372e-28	inferred	AUUMiF	textfile	2	TRUE	NA
rs35277578	G	A	G	A	0.0225299	0.0202648	0.0962743	0.177986	FALSE	FALSE	FALSE	06PXUq	0.0670873	0.0110671	outcome	TRUE	reported	textfile	0.00321602	exposure	TRUE	2.46066e-12	inferred	AUUMiF	textfile	2	TRUE	NA
rs357273	A	G	A	G	-0.0165469	0.00610363	0.159975	0.801196	FALSE	FALSE	FALSE	06PXUq	0.562664	0.0105437	outcome	TRUE	reported	textfile	0.00257832	exposure	TRUE	1.38343e-10	inferred	AUUMiF	textfile	2	TRUE	NA
rs35736498	C	T	C	T	0.0125965	0.00491552	0.456954	0.555504	FALSE	FALSE	FALSE	06PXUq	0.564401	0.00852921	outcome	TRUE	reported	textfile	0.00190194	exposure	TRUE	3.52042e-11	inferred	AUUMiF	textfile	2	TRUE	NA
rs368417629	G	T	G	T	-0.0343522	-0.0268052	0.234536	0.688318	FALSE	FALSE	FALSE	06PXUq	0.0033091	0.00912528	outcome	TRUE	reported	textfile	0.00225026	exposure	TRUE	1.29074e-52	inferred	AUUMiF	textfile	2	TRUE	NA
rs3741414	C	T	C	T	0.0147308	0.0095314	0.243472	0.765751	FALSE	FALSE	FALSE	06PXUq	0.336833	0.00992398	outcome	TRUE	reported	textfile	0.00220306	exposure	TRUE	2.28543e-11	inferred	AUUMiF	textfile	2	TRUE	NA
rs3745471	C	T	C	T	0.0201409	0.0105713	0.0836553	0.933944	FALSE	FALSE	FALSE	06PXUq	0.536021	0.0170824	outcome	TRUE	reported	textfile	0.00342283	exposure	TRUE	3.99784e-09	inferred	AUUMiF	textfile	2	TRUE	NA
rs3754140	T	C	T	C	0.0313806	-0.0233717	0.261894	0.718465	FALSE	FALSE	FALSE	06PXUq	0.0122911	0.00933496	outcome	TRUE	reported	textfile	0.00214874	exposure	TRUE	2.64115e-48	inferred	AUUMiF	textfile	2	TRUE	NA
rs3790082	G	A	G	A	0.0106301	-0.000759072	0.495994	0.517558	FALSE	FALSE	FALSE	06PXUq	0.928305	0.00843629	outcome	TRUE	reported	textfile	0.00189223	exposure	TRUE	1.93445e-08	inferred	AUUMiF	textfile	2	TRUE	NA
rs3791995	C	G	C	G	-0.0150332	0.00903259	0.331599	0.285503	FALSE	TRUE	FALSE	06PXUq	0.334213	0.00935376	outcome	TRUE	reported	textfile	0.00202184	exposure	TRUE	1.04248e-13	inferred	AUUMiF	textfile	2	TRUE	NA
rs3807989	A	G	A	G	0.0105588	-0.0101967	0.40892	0.432336	FALSE	FALSE	FALSE	06PXUq	0.230003	0.00849474	outcome	TRUE	reported	textfile	0.00192653	exposure	TRUE	4.23563e-08	inferred	AUUMiF	textfile	2	TRUE	NA
rs3809627	C	A	C	A	0.0163914	-0.000865494	0.400953	0.517482	FALSE	FALSE	FALSE	06PXUq	0.918123	0.00841936	outcome	TRUE	reported	textfile	0.00193157	exposure	TRUE	2.13779e-17	inferred	AUUMiF	textfile	2	TRUE	NA
rs3811444	C	T	C	T	0.0195209	-0.00822909	0.334143	0.653418	FALSE	FALSE	FALSE	06PXUq	0.352856	0.00885742	outcome	TRUE	reported	textfile	0.00200255	exposure	TRUE	1.88099e-22	inferred	AUUMiF	textfile	2	TRUE	NA
rs38796	G	C	G	C	0.0122337	-0.0124701	0.468687	0.445171	FALSE	TRUE	TRUE	06PXUq	0.141091	0.00847302	outcome	TRUE	reported	textfile	0.00189832	exposure	TRUE	1.15991e-10	inferred	AUUMiF	textfile	2	FALSE	NA
rs395379	A	G	A	G	0.0147376	0.00437717	0.172264	0.808982	FALSE	FALSE	FALSE	06PXUq	0.682934	0.0107162	outcome	TRUE	reported	textfile	0.0025064	exposure	TRUE	4.10298e-09	inferred	AUUMiF	textfile	2	TRUE	NA
rs41278174	G	A	G	A	0.0430003	-0.00121838	0.0272317	0.966882	FALSE	FALSE	FALSE	06PXUq	0.958371	0.0233416	outcome	TRUE	reported	textfile	0.00580861	exposure	TRUE	1.33287e-13	inferred	AUUMiF	textfile	2	TRUE	NA
rs41307428	C	T	C	T	0.0588728	0.0173056	0.0174282	0.881801	FALSE	FALSE	FALSE	06PXUq	0.183167	0.0130013	outcome	TRUE	reported	textfile	0.00728144	exposure	TRUE	6.19993e-16	inferred	AUUMiF	textfile	2	TRUE	NA
rs4240624	G	A	G	A	-0.0225513	0.0205365	0.0917185	0.142967	FALSE	FALSE	FALSE	06PXUq	0.08745	0.0120166	outcome	TRUE	reported	textfile	0.00327708	exposure	TRUE	5.92162e-12	inferred	AUUMiF	textfile	2	TRUE	NA
rs4521758	C	T	C	T	0.0184503	-0.0101769	0.102437	0.89318	FALSE	FALSE	FALSE	06PXUq	0.454975	0.0136211	outcome	TRUE	reported	textfile	0.0031211	exposure	TRUE	3.39061e-09	inferred	AUUMiF	textfile	2	TRUE	NA
rs4544423	T	G	T	G	0.0110407	0.0113121	0.407289	0.417847	FALSE	FALSE	FALSE	06PXUq	0.185247	0.0085389	outcome	TRUE	reported	textfile	0.00192793	exposure	TRUE	1.02396e-08	inferred	AUUMiF	textfile	2	TRUE	NA
rs4660253	C	T	C	T	-0.0162238	0.00189864	0.383051	0.340204	FALSE	FALSE	FALSE	06PXUq	0.831342	0.00891461	outcome	TRUE	reported	textfile	0.00198675	exposure	TRUE	3.18784e-16	inferred	AUUMiF	textfile	2	TRUE	NA
rs4674326	T	C	T	C	-0.016484	0.00413606	0.485469	0.49081	FALSE	FALSE	FALSE	06PXUq	0.623932	0.00843603	outcome	TRUE	reported	textfile	0.00189296	exposure	TRUE	3.09133e-18	inferred	AUUMiF	textfile	2	TRUE	NA
rs4677156	A	T	A	T	-0.0124112	0.0135275	0.231707	0.170698	FALSE	TRUE	FALSE	06PXUq	0.231007	0.0112939	outcome	TRUE	reported	textfile	0.0022632	exposure	TRUE	4.16011e-08	inferred	AUUMiF	textfile	2	TRUE	NA
rs4745984	C	A	C	A	0.0176435	0.0400821	0.103356	0.941886	FALSE	FALSE	FALSE	06PXUq	0.0273149	0.0181615	outcome	TRUE	reported	textfile	0.0031268	exposure	TRUE	1.67433e-08	inferred	AUUMiF	textfile	2	TRUE	NA
rs4760682	C	A	C	A	-0.0357103	0.00036161	0.187102	0.160288	FALSE	FALSE	FALSE	06PXUq	0.974936	0.0115095	outcome	TRUE	reported	textfile	0.00242472	exposure	TRUE	4.28677e-49	inferred	AUUMiF	textfile	2	TRUE	NA
rs4833453	C	T	C	T	0.0163847	-0.000486291	0.172039	0.218944	FALSE	FALSE	FALSE	06PXUq	0.962062	0.0102233	outcome	TRUE	reported	textfile	0.00252855	exposure	TRUE	9.17957e-11	inferred	AUUMiF	textfile	2	TRUE	NA
rs4883565	T	C	T	C	0.0141184	-0.0235131	0.2286	0.799063	FALSE	FALSE	FALSE	06PXUq	0.0257051	0.010541	outcome	TRUE	reported	textfile	0.00225614	exposure	TRUE	3.90527e-10	inferred	AUUMiF	textfile	2	TRUE	NA
rs4886755	A	G	A	G	-0.0266836	-0.0270396	0.487865	0.575068	FALSE	FALSE	FALSE	06PXUq	0.00145211	0.00849211	outcome	TRUE	reported	textfile	0.00189188	exposure	TRUE	3.57433e-45	inferred	AUUMiF	textfile	2	TRUE	NA
rs4927705	T	A	T	A	0.0124206	-0.00536151	0.424064	0.472632	FALSE	TRUE	TRUE	06PXUq	0.525897	0.00845288	outcome	TRUE	reported	textfile	0.00191591	exposure	TRUE	8.99926e-11	inferred	AUUMiF	textfile	2	FALSE	NA
rs4976647	A	C	A	C	0.0173768	-0.0135196	0.331529	0.640011	FALSE	FALSE	FALSE	06PXUq	0.123523	0.00877811	outcome	TRUE	reported	textfile	0.0020119	exposure	TRUE	5.77034e-18	inferred	AUUMiF	textfile	2	TRUE	NA
rs4979080	T	C	T	C	-0.0144315	-0.000928859	0.300097	0.629908	FALSE	FALSE	FALSE	06PXUq	0.91546	0.00875012	outcome	TRUE	reported	textfile	0.00207593	exposure	TRUE	3.60593e-12	inferred	AUUMiF	textfile	2	TRUE	NA
rs4986080	G	A	G	A	0.011959	0.00198017	0.288848	0.3672	FALSE	FALSE	FALSE	06PXUq	0.822797	0.00884207	outcome	TRUE	reported	textfile	0.00209574	exposure	TRUE	1.15433e-08	inferred	AUUMiF	textfile	2	TRUE	NA
rs551118	C	G	C	G	-0.0350175	-0.0115748	0.422018	0.433731	FALSE	TRUE	TRUE	06PXUq	0.174963	0.0085333	outcome	TRUE	reported	textfile	0.00194627	exposure	TRUE	2.24647e-72	inferred	AUUMiF	textfile	2	FALSE	NA
rs554019	C	T	C	T	-0.0167749	-0.0127082	0.420264	0.627733	FALSE	FALSE	FALSE	06PXUq	0.144542	0.00870974	outcome	TRUE	reported	textfile	0.00192122	exposure	TRUE	2.51586e-18	inferred	AUUMiF	textfile	2	TRUE	NA
rs55639123	A	G	A	G	0.0125748	-0.00987459	0.237163	0.80717	FALSE	FALSE	FALSE	06PXUq	0.354324	0.010661	outcome	TRUE	reported	textfile	0.00224564	exposure	TRUE	2.14784e-08	inferred	AUUMiF	textfile	2	TRUE	NA
rs55731973	G	T	G	T	-0.0173659	-0.0047039	0.285641	0.342425	FALSE	FALSE	FALSE	06PXUq	0.595738	0.00886626	outcome	TRUE	reported	textfile	0.00209965	exposure	TRUE	1.33002e-16	inferred	AUUMiF	textfile	2	TRUE	NA
rs55852563	C	G	C	G	0.0149715	-0.0140243	0.400395	0.407278	FALSE	TRUE	FALSE	06PXUq	0.101468	0.00856297	outcome	TRUE	reported	textfile	0.00192858	exposure	TRUE	8.29662e-15	inferred	AUUMiF	textfile	2	TRUE	NA
rs55913146	T	C	T	C	-0.0133856	0.00283469	0.266353	0.829351	FALSE	FALSE	FALSE	06PXUq	0.80229	0.0113213	outcome	TRUE	reported	textfile	0.00214695	exposure	TRUE	4.5263e-10	inferred	AUUMiF	textfile	2	TRUE	NA
rs55918235	T	C	T	C	0.0199432	0.0155835	0.140074	0.852913	FALSE	FALSE	FALSE	06PXUq	0.191753	0.0119376	outcome	TRUE	reported	textfile	0.00273668	exposure	TRUE	3.16064e-13	inferred	AUUMiF	textfile	2	TRUE	NA
rs55944055	A	G	A	G	0.0327195	-0.00391727	0.0473516	0.932871	FALSE	FALSE	FALSE	06PXUq	0.815876	0.016823	outcome	TRUE	reported	textfile	0.00445609	exposure	TRUE	2.09409e-13	inferred	AUUMiF	textfile	2	TRUE	NA
rs56011044	C	T	C	T	-0.027366	-0.00492879	0.0966081	0.856618	FALSE	FALSE	FALSE	06PXUq	0.682631	0.0120545	outcome	TRUE	reported	textfile	0.00323716	exposure	TRUE	2.82199e-17	inferred	AUUMiF	textfile	2	TRUE	NA
rs56199187	C	T	C	T	0.0241538	-0.00701993	0.117568	0.891199	FALSE	FALSE	FALSE	06PXUq	0.606856	0.0136424	outcome	TRUE	reported	textfile	0.00293066	exposure	TRUE	1.69694e-16	inferred	AUUMiF	textfile	2	TRUE	NA
rs56262900	G	A	G	A	0.0221143	-0.00348122	0.101626	0.950793	FALSE	FALSE	FALSE	06PXUq	0.85927	0.0196342	outcome	TRUE	reported	textfile	0.00313885	exposure	TRUE	1.84995e-12	inferred	AUUMiF	textfile	2	TRUE	NA
rs56945899	G	A	G	A	-0.0581324	-0.00508131	0.0210314	0.967461	FALSE	FALSE	FALSE	06PXUq	0.829943	0.0236588	outcome	TRUE	reported	textfile	0.00662148	exposure	TRUE	1.64398e-18	inferred	AUUMiF	textfile	2	TRUE	NA
rs57575542	C	G	C	G	0.0124662	-0.00340199	0.354374	0.431994	FALSE	TRUE	TRUE	06PXUq	0.688316	0.00848079	outcome	TRUE	reported	textfile	0.00197451	exposure	TRUE	2.72677e-10	inferred	AUUMiF	textfile	2	FALSE	NA
rs58542926	C	T	C	T	0.0223515	0.0298062	0.0753922	0.935452	FALSE	FALSE	FALSE	06PXUq	0.0820144	0.0171387	outcome	TRUE	reported	textfile	0.00358635	exposure	TRUE	4.59398e-10	inferred	AUUMiF	textfile	2	TRUE	NA
rs59913237	T	A	T	A	0.01746	-0.019054	0.422244	0.415292	FALSE	TRUE	TRUE	06PXUq	0.0257608	0.00854516	outcome	TRUE	reported	textfile	0.00192269	exposure	TRUE	1.07555e-19	inferred	AUUMiF	textfile	2	FALSE	NA
rs60639710	G	T	G	T	0.010916	0.00160655	0.366444	0.320491	FALSE	FALSE	FALSE	06PXUq	0.859027	0.00904521	outcome	TRUE	reported	textfile	0.00196488	exposure	TRUE	2.7673e-08	inferred	AUUMiF	textfile	2	TRUE	NA
rs61557287	A	G	A	G	-0.017343	-0.00612173	0.157039	0.892737	FALSE	FALSE	FALSE	06PXUq	0.654083	0.0136616	outcome	TRUE	reported	textfile	0.00261213	exposure	TRUE	3.14943e-11	inferred	AUUMiF	textfile	2	TRUE	NA
rs616111	C	G	C	G	0.0119056	-0.000237571	0.418822	0.419899	FALSE	TRUE	FALSE	06PXUq	0.977851	0.00855702	outcome	TRUE	reported	textfile	0.0019501	exposure	TRUE	1.02722e-09	inferred	AUUMiF	textfile	2	TRUE	NA
rs61739556	G	C	G	C	-0.140479	0.0470061	0.0143326	0.0112394	FALSE	TRUE	FALSE	06PXUq	0.24838	0.0407228	outcome	TRUE	reported	textfile	0.00847701	exposure	TRUE	1.11508e-61	inferred	AUUMiF	textfile	2	TRUE	NA
rs61750953	C	T	C	T	-0.0726216	-0.0411436	0.0150981	0.98984	FALSE	FALSE	FALSE	06PXUq	0.332498	0.0424557	outcome	TRUE	reported	textfile	0.00775782	exposure	TRUE	7.89232e-21	inferred	AUUMiF	textfile	2	TRUE	NA
rs61758304	G	A	G	A	0.0291429	-0.0265359	0.0342279	0.94803	FALSE	FALSE	FALSE	06PXUq	0.165549	0.0191367	outcome	TRUE	reported	textfile	0.00519805	exposure	TRUE	2.06451e-08	inferred	AUUMiF	textfile	2	TRUE	NA
rs61854735	T	A	T	A	0.0172373	-0.00155948	0.167319	0.164149	FALSE	TRUE	FALSE	06PXUq	0.891022	0.0113821	outcome	TRUE	reported	textfile	0.00254565	exposure	TRUE	1.27651e-11	inferred	AUUMiF	textfile	2	TRUE	NA
rs62344826	G	A	G	A	0.0195154	-0.00632794	0.0897662	0.888641	FALSE	FALSE	FALSE	06PXUq	0.63608	0.0133731	outcome	TRUE	reported	textfile	0.00332793	exposure	TRUE	4.51505e-09	inferred	AUUMiF	textfile	2	TRUE	NA
rs62435145	G	T	G	T	-0.0248763	0.0106218	0.308318	0.345121	FALSE	FALSE	FALSE	06PXUq	0.234269	0.00893017	outcome	TRUE	reported	textfile	0.00211375	exposure	TRUE	5.65231e-32	inferred	AUUMiF	textfile	2	TRUE	NA
rs636202	T	C	T	C	-0.0124528	0.00732063	0.478885	0.515277	FALSE	FALSE	FALSE	06PXUq	0.384971	0.0084264	outcome	TRUE	reported	textfile	0.00189613	exposure	TRUE	5.11731e-11	inferred	AUUMiF	textfile	2	TRUE	NA
rs6428637	A	G	A	G	0.0105511	0.00133289	0.421206	0.540987	FALSE	FALSE	FALSE	06PXUq	0.874746	0.00845566	outcome	TRUE	reported	textfile	0.00191858	exposure	TRUE	3.81017e-08	inferred	AUUMiF	textfile	2	TRUE	NA
rs646407	T	G	T	G	-0.011958	0.0121974	0.246435	0.790479	FALSE	FALSE	FALSE	06PXUq	0.238495	0.0103477	outcome	TRUE	reported	textfile	0.00219306	exposure	TRUE	4.96232e-08	inferred	AUUMiF	textfile	2	TRUE	NA
rs6474401	T	C	T	C	-0.0204381	-0.000578875	0.387134	0.636646	FALSE	FALSE	FALSE	06PXUq	0.947363	0.00876839	outcome	TRUE	reported	textfile	0.00194016	exposure	TRUE	6.00701e-26	inferred	AUUMiF	textfile	2	TRUE	NA
rs6507878	T	C	T	C	-0.0171499	-0.000144276	0.447285	0.553796	FALSE	FALSE	FALSE	06PXUq	0.986436	0.00848654	outcome	TRUE	reported	textfile	0.001914	exposure	TRUE	3.23972e-19	inferred	AUUMiF	textfile	2	TRUE	NA
rs6512645	G	A	G	A	0.0154556	-0.00328003	0.402826	0.587049	FALSE	FALSE	FALSE	06PXUq	0.700937	0.0085405	outcome	TRUE	reported	textfile	0.00193334	exposure	TRUE	1.30367e-15	inferred	AUUMiF	textfile	2	TRUE	NA
rs66739581	T	C	T	C	0.0130662	-0.00388795	0.252726	0.813219	FALSE	FALSE	FALSE	06PXUq	0.719621	0.010831	outcome	TRUE	reported	textfile	0.00218058	exposure	TRUE	2.0718e-09	inferred	AUUMiF	textfile	2	TRUE	NA
rs66782572	A	G	A	G	-0.0170336	0.0129164	0.463875	0.444237	FALSE	FALSE	FALSE	06PXUq	0.127642	0.00847833	outcome	TRUE	reported	textfile	0.0018964	exposure	TRUE	2.65717e-19	inferred	AUUMiF	textfile	2	TRUE	NA
rs6687993	T	C	T	C	0.017098	-0.0266748	0.139887	0.860288	FALSE	FALSE	FALSE	06PXUq	0.0279512	0.0121361	outcome	TRUE	reported	textfile	0.00274984	exposure	TRUE	5.04121e-10	inferred	AUUMiF	textfile	2	TRUE	NA
rs6827412	G	A	G	A	-0.0128483	0.0038895	0.389778	0.378609	FALSE	FALSE	FALSE	06PXUq	0.654332	0.00868671	outcome	TRUE	reported	textfile	0.00195059	exposure	TRUE	4.49169e-11	inferred	AUUMiF	textfile	2	TRUE	NA
rs699048	G	T	G	T	-0.0118261	-0.00132212	0.265752	0.178118	FALSE	FALSE	FALSE	06PXUq	0.9051	0.0110896	outcome	TRUE	reported	textfile	0.0021477	exposure	TRUE	3.66241e-08	inferred	AUUMiF	textfile	2	TRUE	NA
rs699947	A	C	A	C	-0.0236524	0.00109002	0.497579	0.544758	FALSE	FALSE	FALSE	06PXUq	0.89727	0.00844253	outcome	TRUE	reported	textfile	0.00189195	exposure	TRUE	7.31648e-36	inferred	AUUMiF	textfile	2	TRUE	NA
rs7032549	G	A	G	A	0.0144433	-0.0041959	0.414345	0.345755	FALSE	FALSE	FALSE	06PXUq	0.635984	0.00886478	outcome	TRUE	reported	textfile	0.00191937	exposure	TRUE	5.27118e-14	inferred	AUUMiF	textfile	2	TRUE	NA
rs71420186	G	A	G	A	-0.0240673	0.0257439	0.0679673	0.904537	FALSE	FALSE	FALSE	06PXUq	0.0735174	0.0143852	outcome	TRUE	reported	textfile	0.00378791	exposure	TRUE	2.10176e-10	inferred	AUUMiF	textfile	2	TRUE	NA
rs7181	G	A	G	A	0.0188781	-0.00942605	0.197994	0.783315	FALSE	FALSE	FALSE	06PXUq	0.35778	0.0102501	outcome	TRUE	reported	textfile	0.00238133	exposure	TRUE	2.23521e-15	inferred	AUUMiF	textfile	2	TRUE	NA
rs72638978	T	C	T	C	0.0418578	0.0253061	0.0235196	0.992899	FALSE	FALSE	FALSE	06PXUq	0.620022	0.051039	outcome	TRUE	reported	textfile	0.006311	exposure	TRUE	3.30016e-11	inferred	AUUMiF	textfile	2	TRUE	NA
rs72698506	A	G	A	G	0.0141168	-0.0218338	0.201113	0.796247	FALSE	FALSE	FALSE	06PXUq	0.036546	0.0104428	outcome	TRUE	reported	textfile	0.00235713	exposure	TRUE	2.11164e-09	inferred	AUUMiF	textfile	2	TRUE	NA
rs72711791	A	G	A	G	0.0221843	-0.0180738	0.0721379	0.892336	FALSE	FALSE	FALSE	06PXUq	0.18557	0.013653	outcome	TRUE	reported	textfile	0.00375996	exposure	TRUE	3.63188e-09	inferred	AUUMiF	textfile	2	TRUE	NA
rs72752884	C	T	C	T	0.033403	0.0228677	0.112897	0.89746	FALSE	FALSE	FALSE	06PXUq	0.101869	0.013979	outcome	TRUE	reported	textfile	0.00301632	exposure	TRUE	1.67573e-28	inferred	AUUMiF	textfile	2	TRUE	NA
rs72761903	T	C	T	C	-0.020863	0.0227845	0.0952128	0.827116	FALSE	FALSE	FALSE	06PXUq	0.0410403	0.0111518	outcome	TRUE	reported	textfile	0.00321863	exposure	TRUE	9.05444e-11	inferred	AUUMiF	textfile	2	TRUE	NA
rs7285695	T	G	T	G	-0.0198035	-0.000115229	0.184994	0.828711	FALSE	FALSE	FALSE	06PXUq	0.991747	0.01114	outcome	TRUE	reported	textfile	0.00243698	exposure	TRUE	4.42788e-16	inferred	AUUMiF	textfile	2	TRUE	NA
rs7291756	A	G	A	G	-0.0150302	0.0246822	0.248581	0.718828	FALSE	FALSE	FALSE	06PXUq	0.00863356	0.00939832	outcome	TRUE	reported	textfile	0.00218472	exposure	TRUE	5.99822e-12	inferred	AUUMiF	textfile	2	TRUE	NA
rs72995678	G	C	G	C	0.0188315	-0.00248067	0.106193	0.088624	FALSE	TRUE	FALSE	06PXUq	0.867706	0.0148924	outcome	TRUE	reported	textfile	0.00308201	exposure	TRUE	9.95463e-10	inferred	AUUMiF	textfile	2	TRUE	NA
rs73169671	C	A	C	A	-0.0210853	0.0259092	0.112679	0.883121	FALSE	FALSE	FALSE	06PXUq	0.0477672	0.0130892	outcome	TRUE	reported	textfile	0.00299619	exposure	TRUE	1.95901e-12	inferred	AUUMiF	textfile	2	TRUE	NA
rs74035509	C	T	C	T	0.0197189	0.0212098	0.0777347	0.947665	FALSE	FALSE	FALSE	06PXUq	0.264557	0.0190105	outcome	TRUE	reported	textfile	0.00355915	exposure	TRUE	3.01885e-08	inferred	AUUMiF	textfile	2	TRUE	NA
rs744103	T	A	T	A	0.0281399	0.00742862	0.314638	0.32458	FALSE	TRUE	FALSE	06PXUq	0.41159	0.00904718	outcome	TRUE	reported	textfile	0.00204202	exposure	TRUE	3.34306e-43	inferred	AUUMiF	textfile	2	TRUE	NA
rs74417235	A	G	A	G	0.0204098	0.00871064	0.0956564	0.867323	FALSE	FALSE	FALSE	06PXUq	0.482469	0.0124023	outcome	TRUE	reported	textfile	0.00323223	exposure	TRUE	2.71099e-10	inferred	AUUMiF	textfile	2	TRUE	NA
rs7524102	A	G	A	G	0.0159184	-0.00596242	0.176371	0.909865	FALSE	FALSE	FALSE	06PXUq	0.686117	0.0147537	outcome	TRUE	reported	textfile	0.00248025	exposure	TRUE	1.38019e-10	inferred	AUUMiF	textfile	2	TRUE	NA
rs752590	A	G	A	G	0.0246724	0.00787611	0.210954	0.729786	FALSE	FALSE	FALSE	06PXUq	0.406593	0.00949039	outcome	TRUE	reported	textfile	0.0023174	exposure	TRUE	1.80876e-26	inferred	AUUMiF	textfile	2	TRUE	NA
rs75792643	C	T	C	T	0.0262222	0.00341614	0.316043	0.686305	FALSE	FALSE	FALSE	06PXUq	0.716335	0.00940146	outcome	TRUE	reported	textfile	0.00203773	exposure	TRUE	6.78457e-38	inferred	AUUMiF	textfile	2	TRUE	NA
rs760077	A	T	A	T	0.0241496	0.00112276	0.396349	0.376534	FALSE	TRUE	FALSE	06PXUq	0.89751	0.00871661	outcome	TRUE	reported	textfile	0.00193301	exposure	TRUE	8.12528e-36	inferred	AUUMiF	textfile	2	TRUE	NA
rs7702189	G	A	G	A	-0.0122153	0.00510058	0.407243	0.389529	FALSE	FALSE	FALSE	06PXUq	0.554498	0.00862994	outcome	TRUE	reported	textfile	0.00193426	exposure	TRUE	2.69757e-10	inferred	AUUMiF	textfile	2	TRUE	NA
rs77486408	C	A	C	A	-0.0274123	0.0113487	0.0661811	0.957399	FALSE	FALSE	FALSE	06PXUq	0.586799	0.0208814	outcome	TRUE	reported	textfile	0.003837	exposure	TRUE	9.05207e-13	inferred	AUUMiF	textfile	2	TRUE	NA
rs77542162	A	G	A	G	0.0681202	-0.0658167	0.0229974	0.993065	FALSE	FALSE	FALSE	06PXUq	0.206976	0.0521559	outcome	TRUE	reported	textfile	0.0063147	exposure	TRUE	3.94118e-27	inferred	AUUMiF	textfile	2	TRUE	NA
rs7840279	T	C	T	C	0.0114058	-0.00189228	0.415832	0.578613	FALSE	FALSE	FALSE	06PXUq	0.824376	0.00852687	outcome	TRUE	reported	textfile	0.00191793	exposure	TRUE	2.73214e-09	inferred	AUUMiF	textfile	2	TRUE	NA
rs78839561	G	A	G	A	0.0108862	-0.015864	0.40601	0.567619	FALSE	FALSE	FALSE	06PXUq	0.0633432	0.00854385	outcome	TRUE	reported	textfile	0.00195139	exposure	TRUE	2.42337e-08	inferred	AUUMiF	textfile	2	TRUE	NA
rs7910217	G	A	G	A	0.0115115	0.0137207	0.322322	0.703078	FALSE	FALSE	FALSE	06PXUq	0.1363	0.00921029	outcome	TRUE	reported	textfile	0.00202365	exposure	TRUE	1.28172e-08	inferred	AUUMiF	textfile	2	TRUE	NA
rs791270	A	G	A	G	-0.0171012	-0.011161	0.15172	0.17077	FALSE	FALSE	FALSE	06PXUq	0.316823	0.0111498	outcome	TRUE	reported	textfile	0.00264511	exposure	TRUE	1.01156e-10	inferred	AUUMiF	textfile	2	TRUE	NA
rs797219	G	A	G	A	-0.011006	0.00734535	0.476606	0.576249	FALSE	FALSE	FALSE	06PXUq	0.38932	0.00853267	outcome	TRUE	reported	textfile	0.00190891	exposure	TRUE	8.13707e-09	inferred	AUUMiF	textfile	2	TRUE	NA
rs8020977	T	G	T	G	0.0132613	-0.00738638	0.468859	0.447737	FALSE	FALSE	FALSE	06PXUq	0.38285	0.00846425	outcome	TRUE	reported	textfile	0.0018965	exposure	TRUE	2.70006e-12	inferred	AUUMiF	textfile	2	TRUE	NA
rs8042545	G	A	G	A	0.0154086	0.0136978	0.241476	0.776679	FALSE	FALSE	FALSE	06PXUq	0.17516	0.0101031	outcome	TRUE	reported	textfile	0.00221685	exposure	TRUE	3.63547e-12	inferred	AUUMiF	textfile	2	TRUE	NA
rs8055187	A	T	A	T	-0.0165566	-0.00430741	0.488945	0.377373	FALSE	TRUE	TRUE	06PXUq	0.621294	0.00871914	outcome	TRUE	reported	textfile	0.00189498	exposure	TRUE	2.39204e-18	inferred	AUUMiF	textfile	2	FALSE	NA
rs8072184	A	G	A	G	-0.0131187	0.00718449	0.265522	0.161248	FALSE	FALSE	FALSE	06PXUq	0.533413	0.0115357	outcome	TRUE	reported	textfile	0.00213815	exposure	TRUE	8.48716e-10	inferred	AUUMiF	textfile	2	TRUE	NA
rs8138197	G	A	G	A	0.0209541	0.0019406	0.471381	0.45055	FALSE	FALSE	FALSE	06PXUq	0.818972	0.00847913	outcome	TRUE	reported	textfile	0.00189664	exposure	TRUE	2.24125e-28	inferred	AUUMiF	textfile	2	TRUE	NA
rs833805	A	G	A	G	0.0517597	-0.0178264	0.115248	0.107973	FALSE	FALSE	FALSE	06PXUq	0.196412	0.0137992	outcome	TRUE	reported	textfile	0.00310495	exposure	TRUE	2.16381e-62	inferred	AUUMiF	textfile	2	TRUE	NA
rs842050	T	G	T	G	-0.0118992	-0.00407386	0.340388	0.337597	FALSE	FALSE	FALSE	06PXUq	0.646605	0.0088855	outcome	TRUE	reported	textfile	0.00199821	exposure	TRUE	2.60184e-09	inferred	AUUMiF	textfile	2	TRUE	NA
rs855791	A	G	A	G	0.0743713	0.0138774	0.438592	0.346442	FALSE	FALSE	FALSE	06PXUq	0.115484	0.00881658	outcome	TRUE	reported	textfile	0.00190947	exposure	TRUE	0	inferred	AUUMiF	textfile	2	TRUE	NA
rs863678	G	T	G	T	0.0193216	-0.000570919	0.356455	0.355861	FALSE	FALSE	FALSE	06PXUq	0.948764	0.00888467	outcome	TRUE	reported	textfile	0.00202606	exposure	TRUE	1.47679e-21	inferred	AUUMiF	textfile	2	TRUE	NA
rs868950	A	G	A	G	0.0162698	0.00264946	0.465057	0.482735	FALSE	FALSE	FALSE	06PXUq	0.752957	0.00841785	outcome	TRUE	reported	textfile	0.00191024	exposure	TRUE	1.63528e-17	inferred	AUUMiF	textfile	2	TRUE	NA
rs8887	T	C	T	C	0.0214604	0.0058773	0.426501	0.475734	FALSE	FALSE	FALSE	06PXUq	0.488025	0.00847541	outcome	TRUE	reported	textfile	0.0019302	exposure	TRUE	1.02285e-28	inferred	AUUMiF	textfile	2	TRUE	NA
rs903065	A	C	A	T	-0.010767	0.0133988	0.391995	0.175421	TRUE	FALSE	FALSE	06PXUq	0.228321	0.0111222	outcome	TRUE	reported	textfile	0.00195544	exposure	TRUE	3.66709e-08	inferred	AUUMiF	textfile	2	FALSE	NA
rs9260229	G	A	G	T	-0.0272497	0.0141241	0.195941	0.168997	TRUE	FALSE	FALSE	06PXUq	0.209316	0.0112502	outcome	TRUE	reported	textfile	0.00238723	exposure	TRUE	3.52804e-30	inferred	AUUMiF	textfile	2	FALSE	NA
rs9287360	C	T	C	T	0.0111437	-0.000700694	0.311181	0.316646	FALSE	FALSE	FALSE	06PXUq	0.938262	0.00904645	outcome	TRUE	reported	textfile	0.00204044	exposure	TRUE	4.72341e-08	inferred	AUUMiF	textfile	2	TRUE	NA
rs9302635	T	C	T	C	-0.0172774	-0.0229968	0.18278	0.824986	FALSE	FALSE	FALSE	06PXUq	0.0379175	0.0110788	outcome	TRUE	reported	textfile	0.00244852	exposure	TRUE	1.71041e-12	inferred	AUUMiF	textfile	2	TRUE	NA
rs9327454	A	G	A	G	-0.0153554	-0.00239915	0.182179	0.833716	FALSE	FALSE	FALSE	06PXUq	0.832325	0.0113316	outcome	TRUE	reported	textfile	0.00246485	exposure	TRUE	4.67179e-10	inferred	AUUMiF	textfile	2	TRUE	NA
rs9366197	C	T	C	T	0.0110197	-0.0179672	0.3379	0.593699	FALSE	FALSE	FALSE	06PXUq	0.036246	0.00857965	outcome	TRUE	reported	textfile	0.00200974	exposure	TRUE	4.17825e-08	inferred	AUUMiF	textfile	2	TRUE	NA
rs9399137	T	C	T	C	-0.04108	0.00720806	0.259198	0.660169	FALSE	FALSE	FALSE	06PXUq	0.417577	0.00889192	outcome	TRUE	reported	textfile	0.00216569	exposure	TRUE	3.10347e-80	inferred	AUUMiF	textfile	2	TRUE	NA
rs9429088	T	A	T	A	-0.0194239	0.0195961	0.434597	0.422115	FALSE	TRUE	TRUE	06PXUq	0.0216058	0.00853034	outcome	TRUE	reported	textfile	0.00190779	exposure	TRUE	2.40177e-24	inferred	AUUMiF	textfile	2	FALSE	NA
rs963837	T	C	T	C	0.0196286	0.000323655	0.453088	0.51571	FALSE	FALSE	FALSE	06PXUq	0.969799	0.00854859	outcome	TRUE	reported	textfile	0.00189724	exposure	TRUE	4.36926e-25	inferred	AUUMiF	textfile	2	TRUE	NA
rs9645770	A	G	A	G	-0.0110849	0.00732461	0.343323	0.362217	FALSE	FALSE	FALSE	06PXUq	0.404518	0.00878694	outcome	TRUE	reported	textfile	0.00201268	exposure	TRUE	3.63899e-08	inferred	AUUMiF	textfile	2	TRUE	NA
rs9649959	A	G	A	G	-0.0147938	-0.00359464	0.345609	0.627815	FALSE	FALSE	FALSE	06PXUq	0.680921	0.00874169	outcome	TRUE	reported	textfile	0.00198972	exposure	TRUE	1.04476e-13	inferred	AUUMiF	textfile	2	TRUE	NA
rs9686785	C	T	C	T	-0.0117415	-0.00908858	0.437545	0.608708	FALSE	FALSE	FALSE	06PXUq	0.291328	0.00861303	outcome	TRUE	reported	textfile	0.00190967	exposure	TRUE	7.82465e-10	inferred	AUUMiF	textfile	2	TRUE	NA
rs9771385	G	A	G	A	0.0190014	-0.0107807	0.397938	0.488777	FALSE	FALSE	FALSE	06PXUq	0.203627	0.00848019	outcome	TRUE	reported	textfile	0.00194048	exposure	TRUE	1.21725e-22	inferred	AUUMiF	textfile	2	TRUE	NA
rs9810106	G	C	G	C	0.0104859	0.00653657	0.466715	0.465316	FALSE	TRUE	TRUE	06PXUq	0.440486	0.00847395	outcome	TRUE	reported	textfile	0.00189425	exposure	TRUE	3.10081e-08	inferred	AUUMiF	textfile	2	FALSE	NA
rs9813210	G	A	G	A	-0.0141932	0.00548104	0.158374	0.8771	FALSE	FALSE	FALSE	06PXUq	0.669897	0.0128576	outcome	TRUE	reported	textfile	0.00259692	exposure	TRUE	4.61871e-08	inferred	AUUMiF	textfile	2	TRUE	NA
rs9816588	C	A	C	A	0.02448	-0.0143736	0.0988863	0.909562	FALSE	FALSE	FALSE	06PXUq	0.329579	0.0147427	outcome	TRUE	reported	textfile	0.00317278	exposure	TRUE	1.20385e-14	inferred	AUUMiF	textfile	2	TRUE	NA
rs9905274	T	C	T	C	-0.028746	-0.0156066	0.166362	0.185034	FALSE	FALSE	FALSE	06PXUq	0.149543	0.0108293	outcome	TRUE	reported	textfile	0.00255165	exposure	TRUE	1.93912e-29	inferred	AUUMiF	textfile	2	TRUE	NA

## Sheet: delete_harmonise andPRESSO SNPs
rs112894876		MRpresso
rs11746323		rs1290790
rs12056626		rs2052284
rs123698		rs218264
rs1290790		rs2236744
rs2052284		rs2732469
rs218264		rs2835441
rs2236744		rs38796
rs2732469		rs559411160
rs2835441		rs61739556
rs2923956		rs662735
rs38796		rs7199157
rs4927705		rs72728258
rs551118		rs7991576
rs559411160		rs806055
rs57575542		rs9482771
rs59913237
rs61739556
rs662735
rs7199157
rs72728258
rs7991576
rs8055187
rs806055
rs903065
rs9260229
rs9429088
rs9482771
rs9810106

## Sheet: R9-phenoscanner result
snp	rsid	hg19_coordinates	hg38_coordinates	a1	a2	trait	efo	study	pmid	ancestry	year	beta	se	p	direction	n	n_cases	n_controls	n_studies	unit	dataset
rs10213506	rs10213506	chr4:81194251	chr4:80273097	C	T	Hair or balding pattern: pattern 2	EFO_0007822	Neale B	UKBB	European	2017	0.01478	0.002544	6.353e-09	+	154988	35563	119425	1	risk diff	Neale-B_UKBB_EUR_2017
rs10213506	rs10213506	chr4:81194251	chr4:80273097	C	T	Hair or balding pattern: pattern 3	EFO_0007822	Neale B	UKBB	European	2017	-0.01762	0.002681	5.026e-11	-	154988	41584	113404	1	risk diff	Neale-B_UKBB_EUR_2017
rs10213506	rs10213506	chr4:81194251	chr4:80273097	C	T	Hair or balding pattern: pattern 4	EFO_0007822	Neale B	UKBB	European	2017	-0.02817	0.00234	2.301e-33	-	154988	28389	126599	1	risk diff	Neale-B_UKBB_EUR_2017
rs10213506	rs10213506	chr4:81194251	chr4:80273097	C	T	Medication for cholesterol, blood pressure or diabetes: blood pressure medication	EFO_0007056	Neale B	UKBB	European	2017	0.01531	0.00262	5.067e-09	+	154702	38548	116154	1	risk diff	Neale-B_UKBB_EUR_2017
rs10213506	rs10213506	chr4:81194251	chr4:80273097	C	T	Self-reported hypertension	EFO_0000537	Neale B	UKBB	European	2017	0.01088	0.001797	1.385e-09	+	337159	87690	249469	1	risk diff	Neale-B_UKBB_EUR_2017
rs10213506	rs10213506	chr4:81194251	chr4:80273097	C	T	Vascular or heart problems diagnosed by doctor: high blood pressure	EFO_0004325	Neale B	UKBB	European	2017	0.01064	0.001821	5.221e-09	+	336683	91033	245650	1	risk diff	Neale-B_UKBB_EUR_2017
rs10213506	rs10213506	chr4:81194251	chr4:80273097	C	T	Vascular or heart problems diagnosed by doctor: none of the above	-	Neale B	UKBB	European	2017	-0.01041	0.00187	2.608e-08	-	336683	236530	100153	1	risk diff	Neale-B_UKBB_EUR_2017
rs10265221	rs10265221	chr7:151414329	chr7:151717243	C	T	Hematocrit	EFO_0004586	Astle W	27863252	European	2016	-0.06804	0.003912	9.753e-68	-	173480	0	173480	2	IVNT	Astle-W_Blood-Cell-Traits_EUR_2016
rs10265221	rs10265221	chr7:151414329	chr7:151717243	C	T	Hemoglobin concentration	EFO_0004586	Astle W	27863252	European	2016	-0.06352	0.00393	9.273e-59	-	173480	0	173480	2	IVNT	Astle-W_Blood-Cell-Traits_EUR_2016
rs10265221	rs10265221	chr7:151414329	chr7:151717243	C	T	Red blood cell count	EFO_0004586	Astle W	27863252	European	2016	-0.05864	0.003939	4.041e-50	-	173480	0	173480	2	IVNT	Astle-W_Blood-Cell-Traits_EUR_2016
rs10265221	rs10265221	chr7:151414329	chr7:151717243	C	T	Glomerular filtration rate	EFO_0005208	Mahajan A	27588450	Mixed	2016	0.963	0.1477	7e-11	+	-	-	-	-	unit decrease	NHGRI-EBI_GWAS_Catalog
rs10265221	rs10265221	chr7:151414329	chr7:151717243	C	T	Metabolite levels small molecules and protein measures	EFO_0005664;EFO_0004747;EFO_0005134	Kettunen J	27005778	European	2016	0.07	0.01077	8e-11	+	-	-	-	-	unit increase	NHGRI-EBI_GWAS_Catalog
rs10265221	rs10265221	chr7:151414329	chr7:151717243	C	T	Self-reported hypertension	EFO_0000537	Neale B	UKBB	European	2017	0.006857	0.001177	5.776e-09	+	337159	87690	249469	1	risk diff	Neale-B_UKBB_EUR_2017
rs10265221	rs10265221	chr7:151414329	chr7:151717243	C	T	Systolic blood pressure	EFO_0006335	Neale B	UKBB	European	2017	0.01499	0.002718	3.539e-08	+	317754	0	317754	1	IVNT	Neale-B_UKBB_EUR_2017
rs10265221	rs10265221	chr7:151414329	chr7:151717243	C	T	Vascular or heart problems diagnosed by doctor: high blood pressure	EFO_0004325	Neale B	UKBB	European	2017	0.007471	0.001194	3.883e-10	+	336683	91033	245650	1	risk diff	Neale-B_UKBB_EUR_2017
rs10265221	rs10265221	chr7:151414329	chr7:151717243	C	T	Vascular or heart problems diagnosed by doctor: none of the above	-	Neale B	UKBB	European	2017	-0.007084	0.001226	7.546e-09	-	336683	236530	100153	1	risk diff	Neale-B_UKBB_EUR_2017
rs10495928	rs10495928	chr2:46353166	chr2:46126027	A	G	Hematocrit	EFO_0004586	Astle W	27863252	European	2016	0.07696	0.003724	6.96e-95	+	173480	0	173480	2	IVNT	Astle-W_Blood-Cell-Traits_EUR_2016
rs10495928	rs10495928	chr2:46353166	chr2:46126027	A	G	Hemoglobin concentration	EFO_0004586	Astle W	27863252	European	2016	0.07334	0.003741	1.374e-85	+	173480	0	173480	2	IVNT	Astle-W_Blood-Cell-Traits_EUR_2016
rs10495928	rs10495928	chr2:46353166	chr2:46126027	A	G	Red blood cell count	EFO_0004586	Astle W	27863252	European	2016	0.06414	0.003748	1.174e-65	+	173480	0	173480	2	IVNT	Astle-W_Blood-Cell-Traits_EUR_2016
rs10495928	rs10495928	chr2:46353166	chr2:46126027	A	G	Hematocrit Hct	EFO_0004348	Ganesh SK	19862010	European	2009	NA	NA	1.98e-11	NA	24167	-	-	-	-	GRASP
rs10495928	rs10495928	chr2:46353166	chr2:46126027	A	G	Hematocrit Hct	EFO_0004348	van der Harst P	23222517	Mixed	2012	NA	NA	1.53e-15	NA	71861	-	-	-	-	GRASP
rs10495928	rs10495928	chr2:46353166	chr2:46126027	A	G	Hemoglobin Hb	HP_0011902	Ganesh SK	19862010	European	2009	NA	NA	7.05e-13	NA	24167	-	-	-	-	GRASP
rs10495928	rs10495928	chr2:46353166	chr2:46126027	A	G	Hemoglobin Hb	HP_0011902	van der Harst P	23222517	Mixed	2012	NA	NA	1e-13	NA	71861	-	-	-	-	GRASP
rs10495928	rs10495928	chr2:46353166	chr2:46126027	A	G	Red blood cell count RBC	EFO_0004305	Kamatani Y	20139978	East Asian	2010	NA	NA	3.81e-08	NA	14700	-	-	-	-	GRASP
rs10495928	rs10495928	chr2:46353166	chr2:46126027	A	G	Red blood cell count RBC	EFO_0004305	van der Harst P	23222517	Mixed	2012	NA	NA	6.4e-10	NA	71861	-	-	-	-	GRASP
rs10495928	rs10495928	chr2:46353166	chr2:46126027	A	G	Hematocrit	EFO_0004348	Astle W	27863252	European	2016	-0.07696	0.003724	7e-95	-	-	-	-	-	unit decrease	NHGRI-EBI_GWAS_Catalog
rs10495928	rs10495928	chr2:46353166	chr2:46126027	A	G	Hemoglobin	EFO_0004509	Ganesh SK	19862010	European	2009	-0.06	0.008357	7e-13	-	-	-	-	-	g/dl increase	NHGRI-EBI_GWAS_Catalog
rs10495928	rs10495928	chr2:46353166	chr2:46126027	A	G	Hemoglobin concentration	EFO_0004509	Astle W	27863252	European	2016	-0.07334	0.003738	1e-85	-	-	-	-	-	unit decrease	NHGRI-EBI_GWAS_Catalog
rs10495928	rs10495928	chr2:46353166	chr2:46126027	A	G	Red blood cell count	EFO_0004305	Kamatani Y	20139978	East Asian	2010	-0.087	0.01584	4e-08	-	-	-	-	-	unit decrease	NHGRI-EBI_GWAS_Catalog
rs10495928	rs10495928	chr2:46353166	chr2:46126027	A	G	Triglycerides	EFO_0004306	Ganesh SK	19862010	European	2009	NA	NA	7e-13	NA	-	-	-	-	-	dbGaP
rs1077835	rs1077835	chr15:58723426	chr15:58431227	G	A	Hemoglobin concentration	EFO_0004586	Astle W	27863252	European	2016	-0.02397	0.004303	2.514e-08	-	173480	0	173480	2	IVNT	Astle-W_Blood-Cell-Traits_EUR_2016
rs1077835	rs1077835	chr15:58723426	chr15:58431227	G	A	Age-related macular degeneration	EFO_0001365	Fritsche LG	26691988	European	2015	NA	NA	7.64e-11	-	33976	16144	17832	26	log OR	Fritsche-L_AMD_EUR_2016
rs1077835	rs1077835	chr15:58723426	chr15:58431227	G	A	High density lipoprotein	EFO_0004612	GLGC	20686565	Mixed	2010	0.109	0.011	2.486e-25	+	99900	0	99900	46	Z-score	GLGC_HDL_Mixed_2010
rs1077835	rs1077835	chr15:58723426	chr15:58431227	G	A	HDL cholesterol	NCIT_C61041;NCIT_C105587	Kathiresan S	19060906	European	2008	NA	NA	2.61e-08	NA	19840	-	-	-	-	GRASP
rs1077835	rs1077835	chr15:58723426	chr15:58431227	G	A	HDL cholesterol	NCIT_C61041;NCIT_C105587	GLGC	20686565	Mixed	2010	NA	NA	2.486e-25	NA	100184	-	-	-	-	GRASP
rs1077835	rs1077835	chr15:58723426	chr15:58431227	G	A	HDL cholesterol	NCIT_C61041;NCIT_C105587	Weissglas Volkov D	23505323	Hispanic	2013	NA	NA	2.1e-14	NA	2240	-	-	-	-	GRASP
rs1077835	rs1077835	chr15:58723426	chr15:58431227	G	A	Metabolic syndrome domains Atherogenic Dyslipidemia PC2	NCIT_C84442	Avery	22022282	Mixed	2011	NA	NA	5.6e-18	NA	25755	-	-	-	-	GRASP
rs1077835	rs1077835	chr15:58723426	chr15:58431227	G	A	Metabolic syndrome domains Multivariate analysis	NCIT_C84442	Avery	22022282	Mixed	2011	NA	NA	1.1e-14	NA	25755	-	-	-	-	GRASP
rs1077835	rs1077835	chr15:58723426	chr15:58431227	G	A	HDL cholesterol	EFO_0004612	Weissglas Volkov D	23505323	Hispanic	2013	-0.17	0.02222	2e-14	-	-	-	-	-	unit decrease	NHGRI-EBI_GWAS_Catalog
rs1077835	rs1077835	chr15:58723426	chr15:58431227	G	A	Triglycerides	EFO_0004530	Surakka I	25961943	European	2015	0.059	0.007712	2e-14	+	-	-	-	-	SD increase	NHGRI-EBI_GWAS_Catalog
rs1077835	rs1077835	chr15:58723426	chr15:58431227	G	A	High density lipoprotein	EFO_0004612	Spracklen CN	28334899	East Asian	2017	0.135	0.0102	2.78e-40	+	19967	0	19967	13	IVNT	Spracklen-CN_HDL_EAS_2017
rs1077835	rs1077835	chr15:58723426	chr15:58431227	G	A	Total cholesterol	EFO_0004574	Spracklen CN	28334899	East Asian	2017	0.0702	0.0106	2.21e-11	+	19974	0	19974	13	IVNT	Spracklen-CN_Total-Cholesterol_EAS_2017
rs1077835	rs1077835	chr15:58723426	chr15:58431227	G	A	Triglycerides	EFO_0004530	Spracklen CN	28334899	East Asian	2017	0.0835	0.012	1.85e-12	+	15566	0	15566	13	IVNT	Spracklen-CN_Triglycerides_EAS_2017
rs10840135	rs10840135	chr11:8879794	chr11:8858247	C	T	Hematocrit	EFO_0004586	Astle W	27863252	European	2016	0.02523	0.004073	5.839e-10	+	173480	0	173480	2	IVNT	Astle-W_Blood-Cell-Traits_EUR_2016
rs10840135	rs10840135	chr11:8879794	chr11:8858247	C	T	Hemoglobin concentration	EFO_0004586	Astle W	27863252	European	2016	0.02516	0.004091	7.809e-10	+	173480	0	173480	2	IVNT	Astle-W_Blood-Cell-Traits_EUR_2016
rs10840135	rs10840135	chr11:8879794	chr11:8858247	C	T	HbA1c measurement	EFO_0004586	Astle W	27863252	European	2016	0.02496	0.004103	1.169e-09	+	173480	0	173480	2	IVNT	Astle-W_Blood-Cell-Traits_EUR_2016
rs10900027	rs10900027	chr10:44858681	chr10:44363233	A	C	Hematocrit	EFO_0004586	Astle W	27863252	European	2016	0.0224	0.004056	3.36e-08	+	173480	0	173480	2	IVNT	Astle-W_Blood-Cell-Traits_EUR_2016
rs10900027	rs10900027	chr10:44858681	chr10:44363233	A	C	Hemoglobin concentration	EFO_0004586	Astle W	27863252	European	2016	0.02291	0.004075	1.88e-08	+	173480	0	173480	2	IVNT	Astle-W_Blood-Cell-Traits_EUR_2016
rs11072506	rs11072506	chr15:75052994	chr15:74760653	A	G	Red blood cell count	EFO_0004586	Astle W	27863252	European	2016	0.02351	0.003937	2.351e-09	+	173480	0	173480	2	IVNT	Astle-W_Blood-Cell-Traits_EUR_2016
rs11072506	rs11072506	chr15:75052994	chr15:74760653	A	G	Diastolic blood pressure	EFO_0006336	BPExome	27618447	Mixed	2016	NA	NA	3.724e-09	NA	192763	0	192763	51	INVT	BPExome_DBP_Mixed_2016
rs11072506	rs11072506	chr15:75052994	chr15:74760653	A	G	Creatinine in urine	EFO_0007934	Neale B	UKBB	European	2017	0.01492	0.002551	4.941e-09	+	327525	0	327525	1	IVNT	Neale-B_UKBB_EUR_2017
rs11072506	rs11072506	chr15:75052994	chr15:74760653	A	G	Diastolic blood pressure	EFO_0006336	Neale B	UKBB	European	2017	0.02731	0.002727	1.339e-23	+	317756	0	317756	1	IVNT	Neale-B_UKBB_EUR_2017
rs11072506	rs11072506	chr15:75052994	chr15:74760653	A	G	Medication for cholesterol, blood pressure or diabetes: blood pressure medication	EFO_0007056	Neale B	UKBB	European	2017	0.01076	0.001726	4.61e-10	+	154702	38548	116154	1	risk diff	Neale-B_UKBB_EUR_2017
rs11072506	rs11072506	chr15:75052994	chr15:74760653	A	G	Self-reported hypertension	EFO_0000537	Neale B	UKBB	European	2017	0.01056	0.001181	3.868e-19	+	337159	87690	249469	1	risk diff	Neale-B_UKBB_EUR_2017
rs11072506	rs11072506	chr15:75052994	chr15:74760653	A	G	Systolic blood pressure	EFO_0006335	Neale B	UKBB	European	2017	0.01971	0.002726	4.768e-13	+	317754	0	317754	1	IVNT	Neale-B_UKBB_EUR_2017
rs11072506	rs11072506	chr15:75052994	chr15:74760653	A	G	Treatment with blood pressure medication	EFO_0007056	Neale B	UKBB	European	2017	0.00792	0.001403	1.641e-08	+	180203	31488	148715	1	risk diff	Neale-B_UKBB_EUR_2017
rs11072506	rs11072506	chr15:75052994	chr15:74760653	A	G	Vascular or heart problems diagnosed by doctor: high blood pressure	EFO_0004325	Neale B	UKBB	European	2017	0.0109	0.001198	8.877e-20	+	336683	91033	245650	1	risk diff	Neale-B_UKBB_EUR_2017
rs11072506	rs11072506	chr15:75052994	chr15:74760653	A	G	Vascular or heart problems diagnosed by doctor: none of the above	-	Neale B	UKBB	European	2017	-0.01095	0.00123	5.574e-19	-	336683	236530	100153	1	risk diff	Neale-B_UKBB_EUR_2017
rs11124926	rs11124926	chr2:43432962	chr2:43205823	C	T	Diastolic blood pressure	EFO_0006336	Neale B	UKBB	European	2017	0.01482	0.002474	2.075e-09	+	317756	0	317756	1	IVNT	Neale-B_UKBB_EUR_2017
rs112327620	rs112327620	chr17:43669491	chr17:45592125	A	G	Eosinophil count	EFO_0004586	Astle W	27863252	European	2016	0.03448	0.004296	1e-15	+	173480	0	173480	2	IVNT	Astle-W_Blood-Cell-Traits_EUR_2016
rs112327620	rs112327620	chr17:43669491	chr17:45592125	A	G	Eosinophil percentage of granulocytes	EFO_0004586	Astle W	27863252	European	2016	0.04137	0.004309	7.874e-22	+	173480	0	173480	2	IVNT	Astle-W_Blood-Cell-Traits_EUR_2016
rs112327620	rs112327620	chr17:43669491	chr17:45592125	A	G	Eosinophil percentage of white cells	EFO_0004586	Astle W	27863252	European	2016	0.03941	0.00429	4.059e-20	+	173480	0	173480	2	IVNT	Astle-W_Blood-Cell-Traits_EUR_2016
rs112327620	rs112327620	chr17:43669491	chr17:45592125	A	G	Hematocrit	EFO_0004586	Astle W	27863252	European	2016	-0.04642	0.004253	9.59e-28	-	173480	0	173480	2	IVNT	Astle-W_Blood-Cell-Traits_EUR_2016
rs112327620	rs112327620	chr17:43669491	chr17:45592125	A	G	Hemoglobin concentration	EFO_0004586	Astle W	27863252	European	2016	-0.04491	0.004272	7.451e-26	-	173480	0	173480	2	IVNT	Astle-W_Blood-Cell-Traits_EUR_2016
rs112327620	rs112327620	chr17:43669491	chr17:45592125	A	G	High light scatter percentage of red cells	EFO_0004586	Astle W	27863252	European	2016	-0.02448	0.004317	1.427e-08	-	173480	0	173480	2	IVNT	Astle-W_Blood-Cell-Traits_EUR_2016
rs112327620	rs112327620	chr17:43669491	chr17:45592125	A	G	High light scatter reticulocyte count	EFO_0004586	Astle W	27863252	European	2016	-0.03229	0.004316	7.337e-14	-	173480	0	173480	2	IVNT	Astle-W_Blood-Cell-Traits_EUR_2016
rs112327620	rs112327620	chr17:43669491	chr17:45592125	A	G	Lymphocyte percentage of white cells	EFO_0004586	Astle W	27863252	European	2016	0.02708	0.004289	2.741e-10	+	173480	0	173480	2	IVNT	Astle-W_Blood-Cell-Traits_EUR_2016
rs112327620	rs112327620	chr17:43669491	chr17:45592125	A	G	Mean platelet volume	EFO_0004586	Astle W	27863252	European	2016	0.02492	0.00435	1.011e-08	+	173480	0	173480	2	IVNT	Astle-W_Blood-Cell-Traits_EUR_2016
rs112327620	rs112327620	chr17:43669491	chr17:45592125	A	G	Neutrophil percentage of granulocytes	EFO_0004586	Astle W	27863252	European	2016	-0.04027	0.00431	9.353e-21	-	173480	0	173480	2	IVNT	Astle-W_Blood-Cell-Traits_EUR_2016
rs112327620	rs112327620	chr17:43669491	chr17:45592125	A	G	Neutrophil percentage of white cells	EFO_0004586	Astle W	27863252	European	2016	-0.0295	0.004296	6.558e-12	-	173480	0	173480	2	IVNT	Astle-W_Blood-Cell-Traits_EUR_2016
rs112327620	rs112327620	chr17:43669491	chr17:45592125	A	G	Red blood cell count	EFO_0004586	Astle W	27863252	European	2016	-0.05266	0.004284	9.825e-35	-	173480	0	173480	2	IVNT	Astle-W_Blood-Cell-Traits_EUR_2016
rs112327620	rs112327620	chr17:43669491	chr17:45592125	A	G	Red cell distribution width	EFO_0004586	Astle W	27863252	European	2016	-0.04714	0.004262	1.971e-28	-	173480	0	173480	2	IVNT	Astle-W_Blood-Cell-Traits_EUR_2016
rs112327620	rs112327620	chr17:43669491	chr17:45592125	A	G	Reticulocyte count	EFO_0004586	Astle W	27863252	European	2016	-0.03403	0.004322	3.438e-15	-	173480	0	173480	2	IVNT	Astle-W_Blood-Cell-Traits_EUR_2016
rs112327620	rs112327620	chr17:43669491	chr17:45592125	A	G	Sum eosinophil basophil counts	EFO_0004586	Astle W	27863252	European	2016	0.03169	0.004301	1.736e-13	+	173480	0	173480	2	IVNT	Astle-W_Blood-Cell-Traits_EUR_2016
rs112327620	rs112327620	chr17:43669491	chr17:45592125	A	G	High grade serous ovarian cancer	EFO_1001516	Phelan M	28346442	European	2017	-0.1286	0.01944	4.17e-11	-	53978	13037	40941	63	log OR	Phelan-M_HGSOC_EUR_2017
rs112327620	rs112327620	chr17:43669491	chr17:45592125	A	G	Invasive ovarian cancer	EFO_1001516	Phelan M	28346442	European	2017	-0.1157	0.01647	2.122e-12	-	63347	22406	40941	63	log OR	Phelan-M_Invasive-ovarian-cancer_EUR_2017
rs112327620	rs112327620	chr17:43669491	chr17:45592125	A	G	Serous invasive ovarian cancer	EFO_1001516	Phelan M	28346442	European	2017	-0.1193	0.0189	2.967e-10	-	54990	14049	40941	63	log OR	Phelan-M_Serous-Invasive-Ovarian-Cancer_EUR_2017
rs112327620	rs112327620	chr17:43669491	chr17:45592125	A	G	Neuroticism	EFO_0007660;EFO_0004257	SSGAC	27089181	European	2016	-0.032	0.006	1.182e-08	-	170911	0	170911	2	SD	SSGAC_Neuroticism_EUR_2016
rs112327620	rs112327620	chr17:43669491	chr17:45592125	A	G	Neuroticism	EFO_0007660;EFO_0004257	SSGAC	29292387	European	2018	-0.016	0.003	9.34e-09	-	168105	0	168105	2	SD	SSGAC_Neuroticism_EUR_2018
rs112918647	rs112918647	chr17:67003528	chr17:69007387	C	T	Hematocrit	EFO_0004586	Astle W	27863252	European	2016	-0.05605	0.008833	2.21e-10	-	173480	0	173480	2	IVNT	Astle-W_Blood-Cell-Traits_EUR_2016
rs112918647	rs112918647	chr17:67003528	chr17:69007387	C	T	Hemoglobin concentration	EFO_0004586	Astle W	27863252	European	2016	-0.06062	0.00887	8.231e-12	-	173480	0	173480	2	IVNT	Astle-W_Blood-Cell-Traits_EUR_2016
rs112918647	rs112918647	chr17:67003528	chr17:69007387	C	T	Mean corpuscular hemoglobin	EFO_0004586	Astle W	27863252	European	2016	-0.04976	0.008856	1.921e-08	-	173480	0	173480	2	IVNT	Astle-W_Blood-Cell-Traits_EUR_2016
rs112918647	rs112918647	chr17:67003528	chr17:69007387	C	T	Mean corpuscular volume	EFO_0004586	Astle W	27863252	European	2016	-0.04925	0.008833	2.473e-08	-	173480	0	173480	2	IVNT	Astle-W_Blood-Cell-Traits_EUR_2016
rs112918647	rs112918647	chr17:67003528	chr17:69007387	C	T	Self-reported high cholesterol	EFO_0008111	Neale B	UKBB	European	2017	-0.01582	0.002005	3.029e-15	-	337159	41296	295863	1	risk diff	Neale-B_UKBB_EUR_2017
rs112918647	rs112918647	chr17:67003528	chr17:69007387	C	T	Treatment with cholesterol lowering medication	EFO_0007056	Neale B	UKBB	European	2017	-0.01542	0.002775	2.763e-08	-	180203	22705	157498	1	risk diff	Neale-B_UKBB_EUR_2017
rs11556924	rs11556924	chr7:129663496	chr7:130023656	C	T	Basophil count	EFO_0004586	Astle W	27863252	European	2016	-0.02431	0.003584	1.182e-11	-	173480	0	173480	2	IVNT	Astle-W_Blood-Cell-Traits_EUR_2016
rs11556924	rs11556924	chr7:129663496	chr7:130023656	C	T	Basophil percentage of white cells	EFO_0004586	Astle W	27863252	European	2016	-0.01999	0.003556	1.911e-08	-	173480	0	173480	2	IVNT	Astle-W_Blood-Cell-Traits_EUR_2016
rs11556924	rs11556924	chr7:129663496	chr7:130023656	C	T	Platelet count	EFO_0004586	Astle W	27863252	European	2016	-0.02636	0.003734	1.673e-12	-	173480	0	173480	2	IVNT	Astle-W_Blood-Cell-Traits_EUR_2016
rs11556924	rs11556924	chr7:129663496	chr7:130023656	C	T	Plateletcrit	EFO_0004586	Astle W	27863252	European	2016	-0.02205	0.003747	4.013e-09	-	173480	0	173480	2	IVNT	Astle-W_Blood-Cell-Traits_EUR_2016
rs11556924	rs11556924	chr7:129663496	chr7:130023656	C	T	Sum eosinophil basophil counts	EFO_0004586	Astle W	27863252	European	2016	-0.02009	0.003655	3.905e-08	-	173480	0	173480	2	IVNT	Astle-W_Blood-Cell-Traits_EUR_2016
rs11556924	rs11556924	chr7:129663496	chr7:130023656	C	T	Coronary artery disease	EFO_0000378;EFO_0001645	CARDIoGRAM	21378990	European	2011	0.09051	0.01513	2.22e-09	+	80011	20209	59802	14	log OR	CARDIoGRAM_CHD_EUR_2011
rs11556924	rs11556924	chr7:129663496	chr7:130023656	C	T	Coronary artery disease	EFO_0000378;EFO_0001645	CARDIoGRAMplusC4D	23202125	Mixed	2013	0.08252	0.009728	2.32e-17	+	194427	63746	130681	48	log OR	CARDIoGRAMplusC4D_CHD_Mixed_2013
rs11556924	rs11556924	chr7:129663496	chr7:130023656	C	T	Coronary artery disease	EFO_0000378;EFO_0001645	CARDIoGRAMplusC4D	26343387	Mixed	2015	0.07257	0.01106	5.34e-11	+	184305	60801	123504	48	log OR	CARDIoGRAMplusC4D_CHD_Mixed_2015
rs11556924	rs11556924	chr7:129663496	chr7:130023656	C	T	Myocardial infarction	EFO_0000612	CARDIoGRAMplusC4D	26343387	Mixed	2015	0.06892	0.01255	4.005e-08	+	167181	43677	123504	48	log OR	CARDIoGRAMplusC4D_MI_Mixed_2015
rs11556924	rs11556924	chr7:129663496	chr7:130023656	C	T	Height	EFO_0004339	GIANT	28146470	European	2017	-0.014	0.0025	7.9e-09	-	381625	0	381625	106	IVNT	GIANT_Height_EUR_2017
rs11556924	rs11556924	chr7:129663496	chr7:130023656	C	T	Height	EFO_0004339	GIANT	28146470	Mixed	2017	-0.014	0.0023	1.9e-09	-	458927	0	458927	147	IVNT	GIANT_Height_Mixed_2017
rs11556924	rs11556924	chr7:129663496	chr7:130023656	C	T	Coronary artery disease	EFO_0000378	CARDIoGRAM	21378990	European	2011	NA	NA	9.18e-18	NA	86995	-	-	-	-	GRASP
rs11556924	rs11556924	chr7:129663496	chr7:130023656	C	T	Coronary artery disease	EFO_0000378	Davies RW	22319020	European	2012	NA	NA	2.81e-08	NA	13949	-	-	-	-	GRASP
rs11556924	rs11556924	chr7:129663496	chr7:130023656	C	T	Coronary artery disease	EFO_0000378	CARDIoGRAMplusC4D	23202125	Mixed	2013	NA	NA	2.32e-17	NA	194427	-	-	-	-	GRASP
rs11556924	rs11556924	chr7:129663496	chr7:130023656	C	T	Coronary artery disease	EFO_0000378	Lee JY	23364394	East Asian	2013	NA	NA	9.18e-18	NA	5714	-	-	-	-	GRASP
rs11556924	rs11556924	chr7:129663496	chr7:130023656	C	T	Coronary artery disease age 50	EFO_0000378	CARDIoGRAMplusC4D	23202125	Mixed	2013	NA	NA	5.73e-10	NA	194427	-	-	-	-	GRASP
rs11556924	rs11556924	chr7:129663496	chr7:130023656	C	T	Coronary artery disease males	EFO_0000378	CARDIoGRAMplusC4D	23202125	Mixed	2013	NA	NA	4.83e-12	NA	194427	-	-	-	-	GRASP
rs11556924	rs11556924	chr7:129663496	chr7:130023656	C	T	Coronary artery disease with age of onset 50	EFO_0000378	CARDIoGRAM	21378990	European	2011	NA	NA	4.96e-08	NA	86995	-	-	-	-	GRASP
rs11556924	rs11556924	chr7:129663496	chr7:130023656	C	T	Coronary artery disease with myocardial infarction	EFO_0000378	CARDIoGRAMplusC4D	23202125	Mixed	2013	NA	NA	3.18e-12	NA	194427	-	-	-	-	GRASP
rs11556924	rs11556924	chr7:129663496	chr7:130023656	C	T	Myocardial infarction	EFO_0000612	CARDIoGRAM	21378990	European	2011	NA	NA	9.06e-09	NA	86995	-	-	-	-	GRASP
rs11556924	rs11556924	chr7:129663496	chr7:130023656	C	T	Coronary artery disease	EFO_0000378;EFO_0001645	Howson JMM	28530674	European	2017	0.0771	0.0085	1.02e-19	+	214418	-	-	-	log OR	Howson-JMM_CHD_EUR_2017
rs11556924	rs11556924	chr7:129663496	chr7:130023656	C	T	Coronary artery disease	EFO_0000378;EFO_0001645	Howson JMM	28530674	Mixed	2017	0.0743	0.0082	1.47e-19	+	240261	-	-	-	log OR	Howson-JMM_CHD_EUR_2017
rs11556924	rs11556924	chr7:129663496	chr7:130023656	C	T	Coronary artery disease	EFO_0001645	Dichgans M	24262325	Unspecified	2013	NA	NA	3e-10	NA	-	-	-	-	-	NHGRI-EBI_GWAS_Catalog
rs11556924	rs11556924	chr7:129663496	chr7:130023656	C	T	Coronary artery disease	EFO_0000378	CARDIoGRAMplusC4D	26343387	Mixed	2015	0.07696	0.01171	5e-11	+	-	-	-	-	log OR	NHGRI-EBI_GWAS_Catalog
rs11556924	rs11556924	chr7:129663496	chr7:130023656	C	T	Coronary artery disease	EFO_0003951;EFO_0003776;EFO_0003913;EFO_0001425;EFO_0000612;EFO_0000378	Nelson CP	28714975	Mixed	2017	0.06766	0.009396	6e-13	+	-	-	-	-	log OR	NHGRI-EBI_GWAS_Catalog
rs11556924	rs11556924	chr7:129663496	chr7:130023656	C	T	Coronary artery disease	EFO_0000378	van der Harst P	29212778	Mixed	2018	-0.0575	0.006566	2e-18	-	-	-	-	-	unit decrease	NHGRI-EBI_GWAS_Catalog
rs11556924	rs11556924	chr7:129663496	chr7:130023656	C	T	Coronary artery disease	EFO_0000378	van der Harst P	29212778	Mixed	2018	-0.0548	0.005457	1e-23	-	-	-	-	-	unit decrease	NHGRI-EBI_GWAS_Catalog
rs11556924	rs11556924	chr7:129663496	chr7:130023656	C	T	Coronary artery disease	EFO_0000378	van der Harst P	29212778	Mixed	2018	-0.0618	0.00602	1e-24	-	-	-	-	-	unit decrease	NHGRI-EBI_GWAS_Catalog
rs11556924	rs11556924	chr7:129663496	chr7:130023656	C	T	Coronary artery disease	EFO_0000378	van der Harst P	29212778	Mixed	2018	-0.062	0.006039	1e-24	-	-	-	-	-	unit decrease	NHGRI-EBI_GWAS_Catalog
rs11556924	rs11556924	chr7:129663496	chr7:130023656	C	T	Coronary artery disease or ischemic stroke	EFO_0000712;EFO_0001645	Dichgans M	24262325	Unspecified	2013	NA	NA	9e-10	NA	-	-	-	-	-	NHGRI-EBI_GWAS_Catalog
rs11556924	rs11556924	chr7:129663496	chr7:130023656	C	T	Coronary artery disease or large artery stroke	EFO_0005524;EFO_0001645	Dichgans M	24262325	Unspecified	2013	NA	NA	8e-10	NA	-	-	-	-	-	NHGRI-EBI_GWAS_Catalog
rs11556924	rs11556924	chr7:129663496	chr7:130023656	C	T	Coronary heart disease	EFO_0001645	CARDIoGRAM	21378990	European	2011	0.08618	0.01004	9e-18	+	-	-	-	-	log OR	NHGRI-EBI_GWAS_Catalog
rs11556924	rs11556924	chr7:129663496	chr7:130023656	C	T	Myocardial infarction	EFO_0000612	CARDIoGRAMplusC4D	26343387	Mixed	2015	0.06766	0.01232	4e-08	+	-	-	-	-	log OR	NHGRI-EBI_GWAS_Catalog
rs11556924	rs11556924	chr7:129663496	chr7:130023656	C	T	Platelet count	EFO_0004309	Astle W	27863252	European	2016	-0.02636	0.003747	2e-12	-	-	-	-	-	unit increase	NHGRI-EBI_GWAS_Catalog
rs11556924	rs11556924	chr7:129663496	chr7:130023656	C	T	Plateletcrit	EFO_0007985	Astle W	27863252	European	2016	-0.02205	0.003747	4e-09	-	-	-	-	-	unit increase	NHGRI-EBI_GWAS_Catalog
rs11556924	rs11556924	chr7:129663496	chr7:130023656	C	T	White blood cell count basophil	EFO_0005090	Astle W	27863252	European	2016	-0.02431	0.003571	1e-11	-	-	-	-	-	unit increase	NHGRI-EBI_GWAS_Catalog
rs11556924	rs11556924	chr7:129663496	chr7:130023656	C	T	Diastolic blood pressure	EFO_0006336	Neale B	UKBB	European	2017	0.01613	0.002523	1.641e-10	+	317756	0	317756	1	IVNT	Neale-B_UKBB_EUR_2017
rs11556924	rs11556924	chr7:129663496	chr7:130023656	C	T	Height	EFO_0004339	Neale B	UKBB	European	2017	-0.01018	0.001769	8.614e-09	-	336474	0	336474	1	IVNT	Neale-B_UKBB_EUR_2017
rs11556924	rs11556924	chr7:129663496	chr7:130023656	C	T	Medication for cholesterol, blood pressure or diabetes: cholesterol lowering medication	EFO_0007056	Neale B	UKBB	European	2017	0.008933	0.001552	8.638e-09	+	154702	35840	118862	1	risk diff	Neale-B_UKBB_EUR_2017
rs11556924	rs11556924	chr7:129663496	chr7:130023656	C	T	Medication for cholesterol, blood pressure or diabetes: none of the above	EFO_0007056	Neale B	UKBB	European	2017	-0.00988	0.001735	1.248e-08	-	154702	103004	51698	1	risk diff	Neale-B_UKBB_EUR_2017
rs11556924	rs11556924	chr7:129663496	chr7:130023656	C	T	Self-reported hypertension	EFO_0000537	Neale B	UKBB	European	2017	0.00777	0.001092	1.126e-12	+	337159	87690	249469	1	risk diff	Neale-B_UKBB_EUR_2017
rs11556924	rs11556924	chr7:129663496	chr7:130023656	C	T	Vascular or heart problems diagnosed by doctor: high blood pressure	EFO_0004325	Neale B	UKBB	European	2017	0.007867	0.001107	1.203e-12	+	336683	91033	245650	1	risk diff	Neale-B_UKBB_EUR_2017
rs11556924	rs11556924	chr7:129663496	chr7:130023656	C	T	Vascular or heart problems diagnosed by doctor: none of the above	-	Neale B	UKBB	European	2017	-0.008548	0.001137	5.605e-14	-	336683	236530	100153	1	risk diff	Neale-B_UKBB_EUR_2017
rs11556924	rs11556924	chr7:129663496	chr7:130023656	C	T	Coronary artery disease	EFO_0000378;EFO_0001645	Nelson CP	28714975	Mixed	2017	0.067	0.00931	6.26e-13	+	148715	10801	137914	1	log OR	Nelson-CP_CAD_Mixed_2017
rs11556924	rs11556924	chr7:129663496	chr7:130023656	C	T	Coronary artery disease	EFO_0000378	CARDIoGRAM	21378990	European	2011	NA	NA	9e-18	NA	-	-	-	-	-	dbGaP
rs11556924	rs11556924	chr7:129663496	chr7:130023656	C	T	Coronary artery disease	EFO_0000378;EFO_0001645	van der Harst P	29212778	Mixed	2018	0.0548	0.0055	1.368e-23	+	547261	122733	424528	2	log OR	van-der-Harst-P_CAD_Mixed_2018
rs11645271	rs11645271	chr16:89729125	chr16:89662717	G	T	Self-reported hypertension	EFO_0000537	Neale B	UKBB	European	2017	-0.007382	0.001066	4.402e-12	-	337159	87690	249469	1	risk diff	Neale-B_UKBB_EUR_2017
rs11645271	rs11645271	chr16:89729125	chr16:89662717	G	T	Self-reported malignant melanoma	EFO_0000756	Neale B	UKBB	European	2017	-0.001508	0.0002164	3.226e-12	-	337159	2677	334482	1	risk diff	Neale-B_UKBB_EUR_2017
rs11645271	rs11645271	chr16:89729125	chr16:89662717	G	T	Vascular or heart problems diagnosed by doctor: high blood pressure	EFO_0004325	Neale B	UKBB	European	2017	-0.0068	0.001081	3.169e-10	-	336683	91033	245650	1	risk diff	Neale-B_UKBB_EUR_2017
rs11645271	rs11645271	chr16:89729125	chr16:89662717	G	T	Vascular or heart problems diagnosed by doctor: none of the above	-	Neale B	UKBB	European	2017	0.006625	0.00111	2.404e-09	+	336683	236530	100153	1	risk diff	Neale-B_UKBB_EUR_2017
rs116836206	rs116836206	chr6:25663571	chr6:25663343	A	C	Hemoglobin concentration	EFO_0004586	Astle W	27863252	European	2016	0.07788	0.01284	1.322e-09	+	173480	0	173480	2	IVNT	Astle-W_Blood-Cell-Traits_EUR_2016
rs116836206	rs116836206	chr6:25663571	chr6:25663343	A	C	Mean corpuscular hemoglobin	EFO_0004586	Astle W	27863252	European	2016	0.1021	0.01279	1.442e-15	+	173480	0	173480	2	IVNT	Astle-W_Blood-Cell-Traits_EUR_2016
rs116836206	rs116836206	chr6:25663571	chr6:25663343	A	C	Hemolysis	EFO_0004586	Astle W	27863252	European	2016	0.08179	0.01275	1.414e-10	+	173480	0	173480	2	IVNT	Astle-W_Blood-Cell-Traits_EUR_2016
rs1175550	rs1175550	chr1:3691528	chr1:3774964	G	A	Hemoglobin concentration	EFO_0004586	Astle W	27863252	European	2016	0.03197	0.004206	2.932e-14	+	173480	0	173480	2	IVNT	Astle-W_Blood-Cell-Traits_EUR_2016
rs1175550	rs1175550	chr1:3691528	chr1:3774964	G	A	High light scatter percentage of red cells	EFO_0004586	Astle W	27863252	European	2016	0.05866	0.00425	2.498e-43	+	173480	0	173480	2	IVNT	Astle-W_Blood-Cell-Traits_EUR_2016
rs1175550	rs1175550	chr1:3691528	chr1:3774964	G	A	High light scatter reticulocyte count	EFO_0004586	Astle W	27863252	European	2016	0.063	0.00425	1.026e-49	+	173480	0	173480	2	IVNT	Astle-W_Blood-Cell-Traits_EUR_2016
rs1175550	rs1175550	chr1:3691528	chr1:3774964	G	A	Immature fraction of reticulocytes	EFO_0004586	Astle W	27863252	European	2016	0.04554	0.004211	2.974e-27	+	173480	0	173480	2	IVNT	Astle-W_Blood-Cell-Traits_EUR_2016
rs1175550	rs1175550	chr1:3691528	chr1:3774964	G	A	Mean corpuscular hemoglobin concentration	EFO_0004586	Astle W	27863252	European	2016	0.05687	0.004107	1.37e-43	+	173480	0	173480	2	IVNT	Astle-W_Blood-Cell-Traits_EUR_2016
rs1175550	rs1175550	chr1:3691528	chr1:3774964	G	A	Mean corpuscular volume	EFO_0004586	Astle W	27863252	European	2016	-0.03046	0.004184	3.322e-13	-	173480	0	173480	2	IVNT	Astle-W_Blood-Cell-Traits_EUR_2016
rs1175550	rs1175550	chr1:3691528	chr1:3774964	G	A	Red blood cell count	EFO_0004586	Astle W	27863252	European	2016	0.03013	0.004217	8.932e-13	+	173480	0	173480	2	IVNT	Astle-W_Blood-Cell-Traits_EUR_2016
rs1175550	rs1175550	chr1:3691528	chr1:3774964	G	A	Red cell distribution width	EFO_0004586	Astle W	27863252	European	2016	-0.03962	0.004197	3.719e-21	-	173480	0	173480	2	IVNT	Astle-W_Blood-Cell-Traits_EUR_2016
rs1175550	rs1175550	chr1:3691528	chr1:3774964	G	A	Reticulocyte count	EFO_0004586	Astle W	27863252	European	2016	0.05804	0.004256	2.439e-42	+	173480	0	173480	2	IVNT	Astle-W_Blood-Cell-Traits_EUR_2016
rs1175550	rs1175550	chr1:3691528	chr1:3774964	G	A	Reticulocyte fraction of red cells	EFO_0004586	Astle W	27863252	European	2016	0.05188	0.004254	3.287e-34	+	173480	0	173480	2	IVNT	Astle-W_Blood-Cell-Traits_EUR_2016
rs1175550	rs1175550	chr1:3691528	chr1:3774964	G	A	Copper levels	CHEBI_28694	Evans DM	23720494	European	2013	NA	NA	5.03e-10	NA	2603	-	-	-	-	GRASP
rs1175550	rs1175550	chr1:3691528	chr1:3774964	G	A	Mean corpuscular hemoglobin concentration	EFO_0004528	van der Harst P	23222517	Mixed	2012	NA	NA	8.6e-15	NA	71861	-	-	-	-	GRASP
rs1175550	rs1175550	chr1:3691528	chr1:3774964	G	A	Blood trace element Cu levels	EFO_0005267	Evans DM	23720494	European	2013	-0.198	0.03184	5e-10	-	-	-	-	-	unit decrease	NHGRI-EBI_GWAS_Catalog
rs1175550	rs1175550	chr1:3691528	chr1:3774964	G	A	High light scatter reticulocyte count	EFO_0007986	Astle W	27863252	European	2016	0.063	0.004249	1e-49	+	-	-	-	-	unit increase	NHGRI-EBI_GWAS_Catalog
rs1175550	rs1175550	chr1:3691528	chr1:3774964	G	A	High light scatter reticulocyte percentage of red cells	EFO_0007986	Astle W	27863252	European	2016	0.05866	0.004245	2e-43	+	-	-	-	-	unit increase	NHGRI-EBI_GWAS_Catalog
rs1175550	rs1175550	chr1:3691528	chr1:3774964	G	A	Immature fraction of reticulocytes	EFO_0007986	Astle W	27863252	European	2016	0.04554	0.004212	3e-27	+	-	-	-	-	unit increase	NHGRI-EBI_GWAS_Catalog
rs1175550	rs1175550	chr1:3691528	chr1:3774964	G	A	Mean corpuscular hemoglobin concentration	EFO_0004528	Astle W	27863252	European	2016	0.05687	0.004101	1e-43	+	-	-	-	-	unit increase	NHGRI-EBI_GWAS_Catalog
rs1175550	rs1175550	chr1:3691528	chr1:3774964	G	A	Red blood cell count	EFO_0004305	Astle W	27863252	European	2016	0.03013	0.004217	9e-13	+	-	-	-	-	unit increase	NHGRI-EBI_GWAS_Catalog
rs1175550	rs1175550	chr1:3691528	chr1:3774964	G	A	Reticulocyte count	EFO_0007986	Astle W	27863252	European	2016	0.05804	0.004251	2e-42	+	-	-	-	-	unit increase	NHGRI-EBI_GWAS_Catalog
rs1175550	rs1175550	chr1:3691528	chr1:3774964	G	A	Reticulocyte fraction of red cells	EFO_0007986	Astle W	27863252	European	2016	0.05188	0.004251	3e-34	+	-	-	-	-	unit increase	NHGRI-EBI_GWAS_Catalog
rs117955557	rs117955557	chr19:45755368	chr19:45252110	G	T	Eosinophil count	EFO_0004586	Astle W	27863252	European	2016	0.03131	0.004107	2.484e-14	+	173480	0	173480	2	IVNT	Astle-W_Blood-Cell-Traits_EUR_2016
rs117955557	rs117955557	chr19:45755368	chr19:45252110	G	T	Granulocyte count	EFO_0004586	Astle W	27863252	European	2016	0.04991	0.004136	1.593e-33	+	173480	0	173480	2	IVNT	Astle-W_Blood-Cell-Traits_EUR_2016
rs117955557	rs117955557	chr19:45755368	chr19:45252110	G	T	Hematocrit	EFO_0004586	Astle W	27863252	European	2016	-0.02317	0.004068	1.231e-08	-	173480	0	173480	2	IVNT	Astle-W_Blood-Cell-Traits_EUR_2016
rs117955557	rs117955557	chr19:45755368	chr19:45252110	G	T	Hemoglobin concentration	EFO_0004586	Astle W	27863252	European	2016	-0.02302	0.004085	1.747e-08	-	173480	0	173480	2	IVNT	Astle-W_Blood-Cell-Traits_EUR_2016
rs117955557	rs117955557	chr19:45755368	chr19:45252110	G	T	Lymphocyte percentage of white cells	EFO_0004586	Astle W	27863252	European	2016	-0.02914	0.004101	1.204e-12	-	173480	0	173480	2	IVNT	Astle-W_Blood-Cell-Traits_EUR_2016
rs117955557	rs117955557	chr19:45755368	chr19:45252110	G	T	Mean platelet volume	EFO_0004586	Astle W	27863252	European	2016	-0.02574	0.004172	6.851e-10	-	173480	0	173480	2	IVNT	Astle-W_Blood-Cell-Traits_EUR_2016
rs117955557	rs117955557	chr19:45755368	chr19:45252110	G	T	Monocyte count	EFO_0004586	Astle W	27863252	European	2016	0.06392	0.004113	1.879e-54	+	173480	0	173480	2	IVNT	Astle-W_Blood-Cell-Traits_EUR_2016
rs117955557	rs117955557	chr19:45755368	chr19:45252110	G	T	Monocyte percentage of white cells	EFO_0004586	Astle W	27863252	European	2016	0.02777	0.004101	1.28e-11	+	173480	0	173480	2	IVNT	Astle-W_Blood-Cell-Traits_EUR_2016
rs117955557	rs117955557	chr19:45755368	chr19:45252110	G	T	Myeloid white cell count	EFO_0004586	Astle W	27863252	European	2016	0.05494	0.004146	4.408e-40	+	173480	0	173480	2	IVNT	Astle-W_Blood-Cell-Traits_EUR_2016
rs117955557	rs117955557	chr19:45755368	chr19:45252110	G	T	Neutrophil count	EFO_0004586	Astle W	27863252	European	2016	0.0481	0.004126	2.111e-31	+	173480	0	173480	2	IVNT	Astle-W_Blood-Cell-Traits_EUR_2016
rs117955557	rs117955557	chr19:45755368	chr19:45252110	G	T	Platelet count	EFO_0004586	Astle W	27863252	European	2016	0.05065	0.004203	1.909e-33	+	173480	0	173480	2	IVNT	Astle-W_Blood-Cell-Traits_EUR_2016
rs117955557	rs117955557	chr19:45755368	chr19:45252110	G	T	Platelet distribution width	EFO_0004586	Astle W	27863252	European	2016	-0.0354	0.004146	1.35e-17	-	173480	0	173480	2	IVNT	Astle-W_Blood-Cell-Traits_EUR_2016
rs117955557	rs117955557	chr19:45755368	chr19:45252110	G	T	Plateletcrit	EFO_0004586	Astle W	27863252	European	2016	0.04437	0.004219	7.217e-26	+	173480	0	173480	2	IVNT	Astle-W_Blood-Cell-Traits_EUR_2016
rs117955557	rs117955557	chr19:45755368	chr19:45252110	G	T	Sum basophil neutrophil counts	EFO_0004586	Astle W	27863252	European	2016	0.04771	0.004133	8.057e-31	+	173480	0	173480	2	IVNT	Astle-W_Blood-Cell-Traits_EUR_2016
rs117955557	rs117955557	chr19:45755368	chr19:45252110	G	T	Sum eosinophil basophil counts	EFO_0004586	Astle W	27863252	European	2016	0.03119	0.004112	3.341e-14	+	173480	0	173480	2	IVNT	Astle-W_Blood-Cell-Traits_EUR_2016
rs117955557	rs117955557	chr19:45755368	chr19:45252110	G	T	Sum neutrophil eosinophil counts	EFO_0004586	Astle W	27863252	European	2016	0.05023	0.004129	4.885e-34	+	173480	0	173480	2	IVNT	Astle-W_Blood-Cell-Traits_EUR_2016
rs117955557	rs117955557	chr19:45755368	chr19:45252110	G	T	White blood cell count	EFO_0004586	Astle W	27863252	European	2016	0.0541	0.004129	3.119e-39	+	173480	0	173480	2	IVNT	Astle-W_Blood-Cell-Traits_EUR_2016
rs117955557	rs117955557	chr19:45755368	chr19:45252110	G	T	Diastolic blood pressure	EFO_0006336	Neale B	UKBB	European	2017	-0.01642	0.002827	6.256e-09	-	317756	0	317756	1	IVNT	Neale-B_UKBB_EUR_2017
rs117955557	rs117955557	chr19:45755368	chr19:45252110	G	T	Coronary artery disease	EFO_0000378;EFO_0001645	van der Harst P	29212778	Mixed	2018	-0.0402	0.0066	1.26e-09	-	547261	122733	424528	2	log OR	van-der-Harst-P_CAD_Mixed_2018
rs11863726	rs11863726	chr16:230578	chr16:180579	A	G	Mean corpuscular hemoglobin concentration	EFO_0004586	Astle W	27863252	European	2016	0.03377	0.006046	2.34e-08	+	173480	0	173480	2	IVNT	Astle-W_Blood-Cell-Traits_EUR_2016
rs11863726	rs11863726	chr16:230578	chr16:180579	A	G	Red cell distribution width	EFO_0004586	Astle W	27863252	European	2016	0.03412	0.006188	3.497e-08	+	173480	0	173480	2	IVNT	Astle-W_Blood-Cell-Traits_EUR_2016
rs12121202	rs12121202	chr1:231442436	chr1:231306690	C	T	Diastolic blood pressure	EFO_0004586	Astle W	27863252	European	2016	-0.03276	0.005116	1.522e-10	-	173480	0	173480	2	IVNT	Astle-W_Blood-Cell-Traits_EUR_2016
rs12121202	rs12121202	chr1:231442436	chr1:231306690	C	T	Hemoglobin concentration	EFO_0004586	Astle W	27863252	European	2016	-0.03228	0.005139	3.35e-10	-	173480	0	173480	2	IVNT	Astle-W_Blood-Cell-Traits_EUR_2016
rs12121202	rs12121202	chr1:231442436	chr1:231306690	C	T	Red blood cell count	EFO_0004586	Astle W	27863252	European	2016	-0.03227	0.005152	3.767e-10	-	173480	0	173480	2	IVNT	Astle-W_Blood-Cell-Traits_EUR_2016
rs12149703	rs12149703	chr16:159210	chr16:109212	A	G	High light scatter percentage of red cells	EFO_0004586	Astle W	27863252	European	2016	-0.0216	0.003594	1.842e-09	-	173480	0	173480	2	IVNT	Astle-W_Blood-Cell-Traits_EUR_2016
rs12149703	rs12149703	chr16:159210	chr16:109212	A	G	Mean corpuscular hemoglobin	EFO_0004586	Astle W	27863252	European	2016	-0.08147	0.003545	6.91e-117	-	173480	0	173480	2	IVNT	Astle-W_Blood-Cell-Traits_EUR_2016
rs12149703	rs12149703	chr16:159210	chr16:109212	A	G	Mean corpuscular hemoglobin concentration	EFO_0004586	Astle W	27863252	European	2016	-0.04218	0.003468	4.891e-34	-	173480	0	173480	2	IVNT	Astle-W_Blood-Cell-Traits_EUR_2016
rs12149703	rs12149703	chr16:159210	chr16:109212	A	G	Mean corpuscular volume	EFO_0004586	Astle W	27863252	European	2016	-0.07203	0.003535	2.83e-92	-	173480	0	173480	2	IVNT	Astle-W_Blood-Cell-Traits_EUR_2016
rs12149703	rs12149703	chr16:159210	chr16:109212	A	G	Platelet count	EFO_0004586	Astle W	27863252	European	2016	0.04133	0.003563	4.105e-31	+	173480	0	173480	2	IVNT	Astle-W_Blood-Cell-Traits_EUR_2016
rs12149703	rs12149703	chr16:159210	chr16:109212	A	G	Reticulocyte fraction of red cells	EFO_0004586	Astle W	27863252	European	2016	-0.02522	0.003598	2.398e-12	-	173480	0	173480	2	IVNT	Astle-W_Blood-Cell-Traits_EUR_2016
rs12258523	rs12258523	chr10:60365975	chr10:58606215	C	T	Heel bone mineral density	EFO_0009270	Neale B	UKBB	European	2017	0.02072	0.003245	1.695e-10	+	194398	0	194398	1	IVNT	Neale-B_UKBB_EUR_2017
rs12811512	rs12811512	chr12:13046211	chr12:12893277	C	T	Hematocrit	EFO_0004586	Astle W	27863252	European	2016	0.02998	0.004917	1.077e-09	+	173480	0	173480	2	IVNT	Astle-W_Blood-Cell-Traits_EUR_2016
rs12811512	rs12811512	chr12:13046211	chr12:12893277	C	T	Hemoglobin concentration	EFO_0004586	Astle W	27863252	European	2016	0.0285	0.004938	7.864e-09	+	173480	0	173480	2	IVNT	Astle-W_Blood-Cell-Traits_EUR_2016
rs12811512	rs12811512	chr12:13046211	chr12:12893277	C	T	Hematocrit	EFO_0004348	Astle W	27863252	European	2016	-0.02998	0.004907	1e-09	-	-	-	-	-	unit decrease	NHGRI-EBI_GWAS_Catalog
rs12811512	rs12811512	chr12:13046211	chr12:12893277	C	T	Hemoglobin concentration	EFO_0004509	Astle W	27863252	European	2016	-0.0285	0.004941	8e-09	-	-	-	-	-	unit decrease	NHGRI-EBI_GWAS_Catalog
rs12889267	rs12889267	chr14:21542766	chr14:21074607	A	G	Hematocrit	EFO_0004586	Astle W	27863252	European	2016	0.02801	0.004721	2.978e-09	+	173480	0	173480	2	IVNT	Astle-W_Blood-Cell-Traits_EUR_2016
rs12889267	rs12889267	chr14:21542766	chr14:21074607	A	G	Hematocrit	EFO_0004348	Astle W	27863252	European	2016	-0.02801	0.004722	3e-09	-	-	-	-	-	unit decrease	NHGRI-EBI_GWAS_Catalog
rs12889267	rs12889267	chr14:21542766	chr14:21074607	A	G	Resting heart rate	EFO_0004351	Eppinga RN	27798624	Mixed	2016	-0.4164	0.04532	4e-20	-	-	-	-	-	unit increase	NHGRI-EBI_GWAS_Catalog
rs12889267	rs12889267	chr14:21542766	chr14:21074607	A	G	Basal metabolic rate	EFO_0007777	Neale B	UKBB	European	2017	0.01293	0.002146	1.685e-09	+	331307	0	331307	1	IVNT	Neale-B_UKBB_EUR_2017
rs12889267	rs12889267	chr14:21542766	chr14:21074607	A	G	Birth weight	EFO_0004344	Neale B	UKBB	European	2017	0.02678	0.004225	2.314e-10	+	193063	0	193063	1	IVNT	Neale-B_UKBB_EUR_2017
rs12889267	rs12889267	chr14:21542766	chr14:21074607	A	G	Comparative height size at age 10	-	Neale B	UKBB	European	2017	0.01377	0.00221	4.584e-10	+	332021	0	332021	1	-	Neale-B_UKBB_EUR_2017
rs12889267	rs12889267	chr14:21542766	chr14:21074607	A	G	Height	EFO_0004339	Neale B	UKBB	European	2017	0.0159	0.002299	4.637e-12	+	336474	0	336474	1	IVNT	Neale-B_UKBB_EUR_2017
rs12889267	rs12889267	chr14:21542766	chr14:21074607	A	G	Impedance of leg left	-	Neale B	UKBB	European	2017	-0.02226	0.002951	4.596e-14	-	331296	0	331296	1	IVNT	Neale-B_UKBB_EUR_2017
rs12889267	rs12889267	chr14:21542766	chr14:21074607	A	G	Impedance of leg right	-	Neale B	UKBB	European	2017	-0.01958	0.002928	2.284e-11	-	331301	0	331301	1	IVNT	Neale-B_UKBB_EUR_2017
rs12889267	rs12889267	chr14:21542766	chr14:21074607	A	G	Leg fat-free mass left	-	Neale B	UKBB	European	2017	0.01394	0.002131	6.14e-11	+	331258	0	331258	1	IVNT	Neale-B_UKBB_EUR_2017
rs12889267	rs12889267	chr14:21542766	chr14:21074607	A	G	Leg fat-free mass right	-	Neale B	UKBB	European	2017	0.01397	0.00213	5.412e-11	+	331285	0	331285	1	IVNT	Neale-B_UKBB_EUR_2017
rs12889267	rs12889267	chr14:21542766	chr14:21074607	A	G	Leg predicted mass left	-	Neale B	UKBB	European	2017	0.01394	0.002117	4.478e-11	+	331253	0	331253	1	IVNT	Neale-B_UKBB_EUR_2017
rs12889267	rs12889267	chr14:21542766	chr14:21074607	A	G	Leg predicted mass right	-	Neale B	UKBB	European	2017	0.01391	0.002116	4.975e-11	+	331285	0	331285	1	IVNT	Neale-B_UKBB_EUR_2017
rs12889267	rs12889267	chr14:21542766	chr14:21074607	A	G	Pulse rate	EFO_0004326	Neale B	UKBB	European	2017	-0.0428	0.003334	1.056e-37	-	317756	0	317756	1	IVNT	Neale-B_UKBB_EUR_2017
rs12889267	rs12889267	chr14:21542766	chr14:21074607	A	G	Pulse rate	EFO_0004326	Neale B	UKBB	European	2017	-0.04476	0.005646	2.273e-15	-	110153	0	110153	1	IVNT	Neale-B_UKBB_EUR_2017
rs12889267	rs12889267	chr14:21542766	chr14:21074607	A	G	Sitting height	EFO_0004339	Neale B	UKBB	European	2017	0.01678	0.002502	1.963e-11	+	336172	0	336172	1	IVNT	Neale-B_UKBB_EUR_2017
rs12889267	rs12889267	chr14:21542766	chr14:21074607	A	G	Trunk fat-free mass	-	Neale B	UKBB	European	2017	0.01356	0.002039	2.915e-11	+	331030	0	331030	1	IVNT	Neale-B_UKBB_EUR_2017
rs12889267	rs12889267	chr14:21542766	chr14:21074607	A	G	Trunk predicted mass	-	Neale B	UKBB	European	2017	0.01358	0.002032	2.376e-11	+	330995	0	330995	1	IVNT	Neale-B_UKBB_EUR_2017
rs12889267	rs12889267	chr14:21542766	chr14:21074607	A	G	Whole body fat-free mass	-	Neale B	UKBB	European	2017	0.01352	0.002047	3.957e-11	+	331291	0	331291	1	IVNT	Neale-B_UKBB_EUR_2017
rs12889267	rs12889267	chr14:21542766	chr14:21074607	A	G	Whole body water mass	-	Neale B	UKBB	European	2017	0.01331	0.00205	8.46e-11	+	331315	0	331315	1	IVNT	Neale-B_UKBB_EUR_2017
rs12909648	rs12909648	chr15:86224570	chr15:85681339	A	G	Birth weight of first child	EFO_0004344	Neale B	UKBB	European	2017	-0.03158	0.004453	1.323e-12	-	145558	0	145558	1	-	Neale-B_UKBB_EUR_2017
rs12952262	rs12952262	chr17:46683800	chr17:48606438	C	T	Hand grip strength left	EFO_0006941	Neale B	UKBB	European	2017	0.01495	0.002358	2.347e-10	+	335821	0	335821	1	IVNT	Neale-B_UKBB_EUR_2017
rs12952262	rs12952262	chr17:46683800	chr17:48606438	C	T	Hand grip strength right	EFO_0006941	Neale B	UKBB	European	2017	0.01501	0.002363	2.149e-10	+	335842	0	335842	1	IVNT	Neale-B_UKBB_EUR_2017
rs12971884	rs12971884	chr19:2160259	chr19:2160260	T	G	Hematocrit	EFO_0004586	Astle W	27863252	European	2016	0.02598	0.003632	8.571e-13	+	173480	0	173480	2	IVNT	Astle-W_Blood-Cell-Traits_EUR_2016
rs12971884	rs12971884	chr19:2160259	chr19:2160260	T	G	Hemoglobin concentration	EFO_0004586	Astle W	27863252	European	2016	0.02303	0.003648	2.73e-10	+	173480	0	173480	2	IVNT	Astle-W_Blood-Cell-Traits_EUR_2016
rs12971884	rs12971884	chr19:2160259	chr19:2160260	T	G	Red blood cell count	EFO_0004586	Astle W	27863252	European	2016	0.02323	0.003658	2.162e-10	+	173480	0	173480	2	IVNT	Astle-W_Blood-Cell-Traits_EUR_2016
rs12971884	rs12971884	chr19:2160259	chr19:2160260	T	G	Arm fat-free mass left	-	Neale B	UKBB	European	2017	0.01207	0.001581	2.238e-14	+	331159	0	331159	1	IVNT	Neale-B_UKBB_EUR_2017
rs12971884	rs12971884	chr19:2160259	chr19:2160260	T	G	Arm fat-free mass right	-	Neale B	UKBB	European	2017	0.01249	0.001549	7.497e-16	+	331221	0	331221	1	IVNT	Neale-B_UKBB_EUR_2017
rs12971884	rs12971884	chr19:2160259	chr19:2160260	T	G	Arm predicted mass left	-	Neale B	UKBB	European	2017	0.01177	0.001575	7.806e-14	+	331146	0	331146	1	IVNT	Neale-B_UKBB_EUR_2017
rs12971884	rs12971884	chr19:2160259	chr19:2160260	T	G	Arm predicted mass right	-	Neale B	UKBB	European	2017	0.01236	0.001544	1.155e-15	+	331216	0	331216	1	IVNT	Neale-B_UKBB_EUR_2017
rs12971884	rs12971884	chr19:2160259	chr19:2160260	T	G	Basal metabolic rate	EFO_0007777	Neale B	UKBB	European	2017	0.01343	0.001649	3.692e-16	+	331307	0	331307	1	IVNT	Neale-B_UKBB_EUR_2017
rs12971884	rs12971884	chr19:2160259	chr19:2160260	T	G	Comparative height size at age 10	-	Neale B	UKBB	European	2017	0.0192	0.001697	1.139e-29	+	332021	0	332021	1	-	Neale-B_UKBB_EUR_2017
rs12971884	rs12971884	chr19:2160259	chr19:2160260	T	G	Forced expiratory volume in 1-second, predicted	EFO_0004314	Neale B	UKBB	European	2017	0.01626	0.002789	5.531e-09	+	110423	0	110423	1	IVNT	Neale-B_UKBB_EUR_2017
rs12971884	rs12971884	chr19:2160259	chr19:2160260	T	G	Hand grip strength right	EFO_0006941	Neale B	UKBB	European	2017	0.01017	0.001796	1.489e-08	+	335842	0	335842	1	IVNT	Neale-B_UKBB_EUR_2017
rs12971884	rs12971884	chr19:2160259	chr19:2160260	T	G	Height	EFO_0004339	Neale B	UKBB	European	2017	0.0283	0.001766	8.919e-58	+	336474	0	336474	1	IVNT	Neale-B_UKBB_EUR_2017
rs12971884	rs12971884	chr19:2160259	chr19:2160260	T	G	Leg fat-free mass left	-	Neale B	UKBB	European	2017	0.01231	0.001637	5.517e-14	+	331258	0	331258	1	IVNT	Neale-B_UKBB_EUR_2017
rs12971884	rs12971884	chr19:2160259	chr19:2160260	T	G	Leg fat-free mass right	-	Neale B	UKBB	European	2017	0.01215	0.001637	1.156e-13	+	331285	0	331285	1	IVNT	Neale-B_UKBB_EUR_2017
rs12971884	rs12971884	chr19:2160259	chr19:2160260	T	G	Leg predicted mass left	-	Neale B	UKBB	European	2017	0.0123	0.001626	3.94e-14	+	331253	0	331253	1	IVNT	Neale-B_UKBB_EUR_2017
rs12971884	rs12971884	chr19:2160259	chr19:2160260	T	G	Leg predicted mass right	-	Neale B	UKBB	European	2017	0.01206	0.001626	1.201e-13	+	331285	0	331285	1	IVNT	Neale-B_UKBB_EUR_2017
rs12971884	rs12971884	chr19:2160259	chr19:2160260	T	G	Sitting height	EFO_0004339	Neale B	UKBB	European	2017	0.0222	0.001921	7.215e-31	+	336172	0	336172	1	IVNT	Neale-B_UKBB_EUR_2017
rs12971884	rs12971884	chr19:2160259	chr19:2160260	T	G	Trunk fat-free mass	-	Neale B	UKBB	European	2017	0.01501	0.001566	9.309e-22	+	331030	0	331030	1	IVNT	Neale-B_UKBB_EUR_2017
rs12971884	rs12971884	chr19:2160259	chr19:2160260	T	G	Trunk predicted mass	-	Neale B	UKBB	European	2017	0.01477	0.001561	3.003e-21	+	330995	0	330995	1	IVNT	Neale-B_UKBB_EUR_2017
rs12971884	rs12971884	chr19:2160259	chr19:2160260	T	G	Whole body fat-free mass	-	Neale B	UKBB	European	2017	0.01387	0.001572	1.104e-18	+	331291	0	331291	1	IVNT	Neale-B_UKBB_EUR_2017
rs12971884	rs12971884	chr19:2160259	chr19:2160260	T	G	Whole body water mass	-	Neale B	UKBB	European	2017	0.01386	0.001575	1.335e-18	+	331315	0	331315	1	IVNT	Neale-B_UKBB_EUR_2017
rs13107325	rs13107325	chr4:103188709	chr4:102267552	T	C	Hematocrit	EFO_0004586	Astle W	27863252	European	2016	0.05038	0.006703	5.639e-14	+	173480	0	173480	2	IVNT	Astle-W_Blood-Cell-Traits_EUR_2016
rs13107325	rs13107325	chr4:103188709	chr4:102267552	T	C	Hemoglobin concentration	EFO_0004586	Astle W	27863252	European	2016	0.04852	0.006734	5.835e-13	+	173480	0	173480	2	IVNT	Astle-W_Blood-Cell-Traits_EUR_2016
rs13107325	rs13107325	chr4:103188709	chr4:102267552	T	C	Platelet distribution width	EFO_0004586	Astle W	27863252	European	2016	-0.04774	0.006826	2.664e-12	-	173480	0	173480	2	IVNT	Astle-W_Blood-Cell-Traits_EUR_2016
rs13107325	rs13107325	chr4:103188709	chr4:102267552	T	C	Diastolic blood pressure	EFO_0006336	BPExome	27618447	Mixed	2016	NA	NA	7.938e-11	NA	192763	0	192763	51	INVT	BPExome_DBP_Mixed_2016
rs13107325	rs13107325	chr4:103188709	chr4:102267552	T	C	Childhood BMI	EFO_0004340	EGGC	26604143	European	2016	0.1022	0.0179	1.194e-08	+	35238	0	35238	20	SDS	EGGC_Childhood-BMI_EUR_2016
rs13107325	rs13107325	chr4:103188709	chr4:102267552	T	C	Body mass index in physically active indivdiuals	EFO_0004340	GIANT	28448500	European	2017	0.0531	0.0088	1.46e-09	+	132755	0	132755	57	IVNT	GIANT_BMI-Active_EUR_2017
rs13107325	rs13107325	chr4:103188709	chr4:102267552	T	C	Body mass index in physically active indivdiuals	EFO_0004340	GIANT	28448500	Mixed	2017	0.0508	0.0086	4.17e-09	+	142210	0	142210	60	IVNT	GIANT_BMI-Active_Mixed_2017
rs13107325	rs13107325	chr4:103188709	chr4:102267552	T	C	Body mass index in males greater than 50 years of age	EFO_0004340	GIANT	26426971	European	2015	0.065	0.011	2.6e-09	+	90992	0	90992	114	IVNT	GIANT_BMI-M-GT-50_EUR_2015
rs13107325	rs13107325	chr4:103188709	chr4:102267552	T	C	Body mass index in males	EFO_0004340	GIANT	25673413	Mixed	2015	0.0525	0.0088	2.719e-09	+	152725	0	152725	106	IVNT	GIANT_BMI-M_Mixed_2015
rs13107325	rs13107325	chr4:103188709	chr4:102267552	T	C	Body mass index adjsuted for physical activity in males	EFO_0004340	GIANT	28448500	Mixed	2017	0.0698	0.0115	1.28e-09	+	79783	0	79783	52	IVNT	GIANT_BMI-adjusted-PA-M_Mixed_2017
rs13107325	rs13107325	chr4:103188709	chr4:102267552	T	C	Body mass index adjusted for physical activity	EFO_0004340	GIANT	28448500	European	2017	0.0505	0.0079	2e-10	+	173078	0	173078	57	IVNT	GIANT_BMI-adjusted-PA_EUR_2017
rs13107325	rs13107325	chr4:103188709	chr4:102267552	T	C	Body mass index adjusted for physical activity	EFO_0004340	GIANT	28448500	Mixed	2017	0.0488	0.0077	3.1e-10	+	190113	0	190113	60	IVNT	GIANT_BMI-adjusted-PA_Mixed_2017
rs13107325	rs13107325	chr4:103188709	chr4:102267552	T	C	Body mass index adjusted for smoking in males	EFO_0004340	GIANT	28443625	Mixed	2017	0.0607	0.0103	4.055e-09	+	98978	0	98978	72	IVNT	GIANT_BMI-adjusted-Smoking-M_Mixed_2017
rs13107325	rs13107325	chr4:103188709	chr4:102267552	T	C	Body mass index adjusted for smoking	EFO_0004340	GIANT	28443625	European	2017	0.0497	0.0077	8.982e-11	+	181290	0	181290	73	IVNT	GIANT_BMI-adjusted-Smoking_EUR_2017
rs13107325	rs13107325	chr4:103188709	chr4:102267552	T	C	Body mass index adjusted for smoking	EFO_0004340	GIANT	28443625	Mixed	2017	0.0469	0.0075	3.168e-10	+	207588	0	207588	79	IVNT	GIANT_BMI-adjusted-Smoking_Mixed_2017
rs13107325	rs13107325	chr4:103188709	chr4:102267552	T	C	Body mass index	EFO_0004340	GIANT	23754948	European	2013	0.058	0.009899	4.66e-09	+	126058	0	126058	46	IVNT	GIANT_BMI_EUR_2013
rs13107325	rs13107325	chr4:103188709	chr4:102267552	T	C	Body mass index	EFO_0004340	GIANT	25673413	European	2015	0.0477	0.0068	1.825e-12	+	321461	0	321461	114	IVNT	GIANT_BMI_EUR_2015
rs13107325	rs13107325	chr4:103188709	chr4:102267552	T	C	Body mass index	EFO_0004340	GIANT	29273807	European	2018	0.055	0.0044	2.8e-35	+	449889	0	449889	112	IVNT	GIANT_BMI_EUR_2018
rs13107325	rs13107325	chr4:103188709	chr4:102267552	T	C	Body mass index	EFO_0004340	GIANT	25673413	Mixed	2015	0.0472	0.0066	1.064e-12	+	335619	0	335619	125	IVNT	GIANT_BMI_Mixed_2015
rs13107325	rs13107325	chr4:103188709	chr4:102267552	T	C	Body mass index	EFO_0004340	GIANT	29273807	Mixed	2018	0.053	0.0043	9.1e-35	+	526508	0	526508	123	IVNT	GIANT_BMI_Mixed_2018
rs13107325	rs13107325	chr4:103188709	chr4:102267552	T	C	Height	EFO_0004339	GIANT	28146470	European	2017	-0.034	0.0049	2e-12	-	381625	0	381625	106	IVNT	GIANT_Height_EUR_2017
rs13107325	rs13107325	chr4:103188709	chr4:102267552	T	C	Height	EFO_0004339	GIANT	28146470	Mixed	2017	-0.033	0.0048	3.6e-12	-	458927	0	458927	147	IVNT	GIANT_Height_Mixed_2017
rs13107325	rs13107325	chr4:103188709	chr4:102267552	T	C	High density lipoprotein	EFO_0004612	GLGC	24097068	European	2013	-0.0708	0.0078	1.065e-15	-	179316	0	179316	60	IVNT	GLGC_HDL_EUR_2013
rs13107325	rs13107325	chr4:103188709	chr4:102267552	T	C	High density lipoprotein	EFO_0004612	GLGC	20686565	Mixed	2010	-0.0707	0.0104	7.198e-11	-	99900	0	99900	46	Z-score	GLGC_HDL_Mixed_2010
rs13107325	rs13107325	chr4:103188709	chr4:102267552	T	C	Body mass index	EFO_0004340	Speliotes EK	20935630	European	2010	NA	NA	1.5e-13	NA	123865	-	-	-	-	GRASP
rs13107325	rs13107325	chr4:103188709	chr4:102267552	T	C	Body mass index	EFO_0004340	Guo	23001569	Mixed	2012	NA	NA	1.5e-13	NA	78436	-	-	-	-	GRASP
rs13107325	rs13107325	chr4:103188709	chr4:102267552	T	C	Diastolic blood pressure	EFO_0006336	Wain LV	21909110	European	2011	NA	NA	2.11e-11	NA	74064	-	-	-	-	GRASP
rs13107325	rs13107325	chr4:103188709	chr4:102267552	T	C	Diastolic blood pressure	EFO_0006336	ICBP	21909115	European	2011	NA	NA	2.3e-17	NA	69395	-	-	-	-	GRASP
rs13107325	rs13107325	chr4:103188709	chr4:102267552	T	C	Extreme obesity with early age of onset	HP_0003674	Wheeler E	23563609	European	2013	NA	NA	1.5e-213	NA	6889	-	-	-	-	GRASP
rs13107325	rs13107325	chr4:103188709	chr4:102267552	T	C	Gene expression	NCIT_C16608	Speliotes EK	20935630	European	2010	NA	NA	1.36e-16	NA	123865	-	-	-	-	GRASP
rs13107325	rs13107325	chr4:103188709	chr4:102267552	T	C	Gene expression of SLC39A8 in liver	GO_1901148;GO_0010609	ICBP	21909115	European	2011	NA	NA	5e-23	NA	69395	-	-	-	-	GRASP
rs13107325	rs13107325	chr4:103188709	chr4:102267552	T	C	HDL cholesterol	NCIT_C61041;NCIT_C105587	GLGC	20686565	Mixed	2010	NA	NA	1.7e-11	NA	100184	-	-	-	-	GRASP
rs13107325	rs13107325	chr4:103188709	chr4:102267552	T	C	HDL cholesterol	NCIT_C61041;NCIT_C105587	Waterworth DM	20864672	Mixed	2010	NA	NA	1.6e-08	NA	17243	-	-	-	-	GRASP
rs13107325	rs13107325	chr4:103188709	chr4:102267552	T	C	Mean arterial pressure	EFO_0006340	Wain LV	21909110	European	2011	NA	NA	1.3e-10	NA	74064	-	-	-	-	GRASP
rs13107325	rs13107325	chr4:103188709	chr4:102267552	T	C	SLC39A8 gene expression in human liver	GO_1901148	GLGC	20686565	Mixed	2010	NA	NA	3e-19	NA	100184	-	-	-	-	GRASP
rs13107325	rs13107325	chr4:103188709	chr4:102267552	T	C	Systolic blood pressure	EFO_0006335	Wain LV	21909110	European	2011	NA	NA	2.16e-10	NA	74064	-	-	-	-	GRASP
rs13107325	rs13107325	chr4:103188709	chr4:102267552	T	C	Systolic blood pressure	EFO_0006335	ICBP	21909115	European	2011	NA	NA	3.269e-14	NA	69395	-	-	-	-	GRASP
rs13107325	rs13107325	chr4:103188709	chr4:102267552	T	C	Crohns disease	EFO_0000384	IBDGC	26192919	European	2015	0.2216	0.0397	2.4e-08	+	20883	5956	14927	7	log OR	IBDGC_Chrons-Disease_EUR_2015
rs13107325	rs13107325	chr4:103188709	chr4:102267552	T	C	BMI adjusted for smoking behaviour	EFO_0004318;EFO_0004340	GIANT	28443625	European	2017	0.0469	0.007446	3e-10	+	-	-	-	-	kg/m	NHGRI-EBI_GWAS_Catalog
rs13107325	rs13107325	chr4:103188709	chr4:102267552	T	C	BMI adjusted for smoking behaviour	EFO_0004318;EFO_0004340	GIANT	28443625	European	2017	0.0607	0.01032	4e-09	+	-	-	-	-	kg/m	NHGRI-EBI_GWAS_Catalog
rs13107325	rs13107325	chr4:103188709	chr4:102267552	T	C	Blood pressure	EFO_0005763	Wain LV	21909110	European	2011	0.633	0.09788	1e-10	+	-	-	-	-	mmHg decrease	NHGRI-EBI_GWAS_Catalog
rs13107325	rs13107325	chr4:103188709	chr4:102267552	T	C	Body mass index	EFO_0004340	Speliotes EK	20935630	European	2010	0.19	0.02585	2e-13	+	-	-	-	-	kg/m2 increase	NHGRI-EBI_GWAS_Catalog
rs13107325	rs13107325	chr4:103188709	chr4:102267552	T	C	Body mass index	EFO_0004340	GIANT	25673413	Mixed	2015	0.053	0.008935	3e-09	+	-	-	-	-	kg/m2 increase	NHGRI-EBI_GWAS_Catalog
rs13107325	rs13107325	chr4:103188709	chr4:102267552	T	C	Body mass index	EFO_0004340	GIANT	25673413	Mixed	2015	0.047	0.006591	1e-12	+	-	-	-	-	kg/m2 increase	NHGRI-EBI_GWAS_Catalog
rs13107325	rs13107325	chr4:103188709	chr4:102267552	T	C	Body mass index	EFO_0004340	GIANT	25673413	Mixed	2015	0.048	0.006824	2e-12	+	-	-	-	-	kg/m2 increase	NHGRI-EBI_GWAS_Catalog
rs13107325	rs13107325	chr4:103188709	chr4:102267552	T	C	Body mass index	EFO_0008002;EFO_0004340	GIANT	28448500	European	2017	0.0741	0.01191	5e-10	+	-	-	-	-	kg/m	NHGRI-EBI_GWAS_Catalog
rs13107325	rs13107325	chr4:103188709	chr4:102267552	T	C	Body mass index	EFO_0008002;EFO_0004340	GIANT	28448500	European	2017	0.0488	0.007748	3e-10	+	-	-	-	-	kg/m	NHGRI-EBI_GWAS_Catalog
rs13107325	rs13107325	chr4:103188709	chr4:102267552	T	C	Body mass index	EFO_0008002;EFO_0004340	GIANT	28448500	European	2017	0.0698	0.01142	1e-09	+	-	-	-	-	kg/m	NHGRI-EBI_GWAS_Catalog
rs13107325	rs13107325	chr4:103188709	chr4:102267552	T	C	Body mass index	EFO_0008002;EFO_0004340	GIANT	28448500	European	2017	0.0505	0.007939	2e-10	+	-	-	-	-	kg/m	NHGRI-EBI_GWAS_Catalog
rs13107325	rs13107325	chr4:103188709	chr4:102267552	T	C	Body mass index in physically active individuals	EFO_0008002;EFO_0004340	GIANT	28448500	European	2017	0.0508	0.008633	4e-09	+	-	-	-	-	kg/m	NHGRI-EBI_GWAS_Catalog
rs13107325	rs13107325	chr4:103188709	chr4:102267552	T	C	Body mass index in physically active individuals	EFO_0008002;EFO_0004340	GIANT	28448500	European	2017	0.0531	0.008692	1e-09	+	-	-	-	-	kg/m	NHGRI-EBI_GWAS_Catalog
rs13107325	rs13107325	chr4:103188709	chr4:102267552	T	C	Body mass index joint analysis main effects and physical activity interaction	EFO_0008002;EFO_0004340	GIANT	28448500	European	2017	NA	NA	2e-09	NA	-	-	-	-	-	NHGRI-EBI_GWAS_Catalog
rs13107325	rs13107325	chr4:103188709	chr4:102267552	T	C	Body mass index joint analysis main effects and physical activity interaction	EFO_0008002;EFO_0004340	GIANT	28448500	European	2017	NA	NA	2e-10	NA	-	-	-	-	-	NHGRI-EBI_GWAS_Catalog
rs13107325	rs13107325	chr4:103188709	chr4:102267552	T	C	Body mass index joint analysis main effects and physical activity interaction	EFO_0008002;EFO_0004340	GIANT	28448500	European	2017	NA	NA	2e-08	NA	-	-	-	-	-	NHGRI-EBI_GWAS_Catalog
rs13107325	rs13107325	chr4:103188709	chr4:102267552	T	C	Body mass index joint analysis main effects and physical activity interaction	EFO_0008002;EFO_0004340	GIANT	28448500	European	2017	NA	NA	8e-10	NA	-	-	-	-	-	NHGRI-EBI_GWAS_Catalog
rs13107325	rs13107325	chr4:103188709	chr4:102267552	T	C	Body mass index joint analysis main effects and smoking interaction	EFO_0004318;EFO_0004340	GIANT	28443625	European	2017	NA	NA	2e-10	NA	-	-	-	-	-	NHGRI-EBI_GWAS_Catalog
rs13107325	rs13107325	chr4:103188709	chr4:102267552	T	C	Body mass index joint analysis main effects and smoking interaction	EFO_0004318;EFO_0004340	GIANT	28443625	European	2017	NA	NA	1e-08	NA	-	-	-	-	-	NHGRI-EBI_GWAS_Catalog
rs13107325	rs13107325	chr4:103188709	chr4:102267552	T	C	Childhood body mass index	EFO_0004340	EGGC	26604143	European	2016	NA	NA	1e-08	NA	-	-	-	-	-	NHGRI-EBI_GWAS_Catalog
rs13107325	rs13107325	chr4:103188709	chr4:102267552	T	C	Diastolic blood pressure	EFO_0006336	ICBP	21909115	European	2011	0.684	0.08053	2e-17	+	-	-	-	-	mmHg decrease	NHGRI-EBI_GWAS_Catalog
rs13107325	rs13107325	chr4:103188709	chr4:102267552	T	C	Diastolic blood pressure	EFO_0006336	Wain LV	28739976	European	2017	0.686	0.09219	1e-13	+	-	-	-	-	unit decrease	NHGRI-EBI_GWAS_Catalog
rs13107325	rs13107325	chr4:103188709	chr4:102267552	T	C	HDL cholesterol	EFO_0004612	GLGC	20686565	Mixed	2010	0.84	0.1288	7e-11	+	-	-	-	-	mg/dL decrease	NHGRI-EBI_GWAS_Catalog
rs13107325	rs13107325	chr4:103188709	chr4:102267552	T	C	HDL cholesterol	EFO_0004612	GLGC	24097068	European	2013	0.071	0.008845	1e-15	+	-	-	-	-	unit decrease	NHGRI-EBI_GWAS_Catalog
rs13107325	rs13107325	chr4:103188709	chr4:102267552	T	C	Intelligence multi trait analysis	EFO_0004337;EFO_0004784	Hill WD	29326435	Mixed	2018	0.05044	0.00579	3e-18	+	-	-	-	-	unit decrease	NHGRI-EBI_GWAS_Catalog
rs13107325	rs13107325	chr4:103188709	chr4:102267552	T	C	NT proBNP levels in acute coronary syndrome	EFO_0005278	Johansson 脜	26908625	Mixed	2016	0.216	0.03489	6e-10	+	-	-	-	-	ng/L increase	NHGRI-EBI_GWAS_Catalog
rs13107325	rs13107325	chr4:103188709	chr4:102267552	T	C	Schizophrenia	EFO_0000692	Goes FS	26198764	European	2015	0.1484	0.0211	2e-12	+	-	-	-	-	log OR	NHGRI-EBI_GWAS_Catalog
rs13107325	rs13107325	chr4:103188709	chr4:102267552	T	C	Systolic blood pressure	EFO_0006335	ICBP	21909115	European	2011	0.981	0.1291	3e-14	+	-	-	-	-	mmHg decrease	NHGRI-EBI_GWAS_Catalog
rs13107325	rs13107325	chr4:103188709	chr4:102267552	T	C	Systolic blood pressure	EFO_0006335	Wain LV	28739976	European	2017	0.933	0.1507	6e-10	+	-	-	-	-	unit decrease	NHGRI-EBI_GWAS_Catalog
rs13107325	rs13107325	chr4:103188709	chr4:102267552	T	C	Alcohol intake frequency	EFO_0004329	Neale B	UKBB	European	2017	0.05053	0.006762	7.88e-14	+	336965	0	336965	1	-	Neale-B_UKBB_EUR_2017
rs13107325	rs13107325	chr4:103188709	chr4:102267552	T	C	Arm fat mass left	-	Neale B	UKBB	European	2017	0.04329	0.004532	1.299e-21	+	331164	0	331164	1	IVNT	Neale-B_UKBB_EUR_2017
rs13107325	rs13107325	chr4:103188709	chr4:102267552	T	C	Arm fat mass right	-	Neale B	UKBB	European	2017	0.04437	0.004531	1.218e-22	+	331226	0	331226	1	IVNT	Neale-B_UKBB_EUR_2017
rs13107325	rs13107325	chr4:103188709	chr4:102267552	T	C	Arm fat percentage left	-	Neale B	UKBB	European	2017	0.04019	0.0035	1.623e-30	+	331198	0	331198	1	IVNT	Neale-B_UKBB_EUR_2017
rs13107325	rs13107325	chr4:103188709	chr4:102267552	T	C	Arm fat percentage right	-	Neale B	UKBB	European	2017	0.04026	0.003516	2.366e-30	+	331249	0	331249	1	IVNT	Neale-B_UKBB_EUR_2017
rs13107325	rs13107325	chr4:103188709	chr4:102267552	T	C	Body fat percentage	EFO_0007800	Neale B	UKBB	European	2017	0.03753	0.003545	3.449e-26	+	331117	0	331117	1	IVNT	Neale-B_UKBB_EUR_2017
rs13107325	rs13107325	chr4:103188709	chr4:102267552	T	C	Body mass index	EFO_0004340	Neale B	UKBB	European	2017	0.0523	0.004572	2.662e-30	+	336107	0	336107	1	IVNT	Neale-B_UKBB_EUR_2017
rs13107325	rs13107325	chr4:103188709	chr4:102267552	T	C	Comparative body size at age 10	-	Neale B	UKBB	European	2017	0.02066	0.003165	6.677e-11	+	331693	0	331693	1	-	Neale-B_UKBB_EUR_2017
rs13107325	rs13107325	chr4:103188709	chr4:102267552	T	C	Diastolic blood pressure	EFO_0006336	Neale B	UKBB	European	2017	-0.04232	0.004684	1.646e-19	-	317756	0	317756	1	IVNT	Neale-B_UKBB_EUR_2017
rs13107325	rs13107325	chr4:103188709	chr4:102267552	T	C	Fluid intelligence score	-	Neale B	UKBB	European	2017	-0.1339	0.01714	5.643e-15	-	108818	0	108818	1	-	Neale-B_UKBB_EUR_2017
rs13107325	rs13107325	chr4:103188709	chr4:102267552	T	C	Hand grip strength left	EFO_0006941	Neale B	UKBB	European	2017	-0.02788	0.003334	6.103e-17	-	335821	0	335821	1	IVNT	Neale-B_UKBB_EUR_2017
rs13107325	rs13107325	chr4:103188709	chr4:102267552	T	C	Hand grip strength right	EFO_0006941	Neale B	UKBB	European	2017	-0.03078	0.003339	3.068e-20	-	335842	0	335842	1	IVNT	Neale-B_UKBB_EUR_2017
rs13107325	rs13107325	chr4:103188709	chr4:102267552	T	C	Height	EFO_0004339	Neale B	UKBB	European	2017	-0.02752	0.003285	5.366e-17	-	336474	0	336474	1	IVNT	Neale-B_UKBB_EUR_2017
rs13107325	rs13107325	chr4:103188709	chr4:102267552	T	C	Hip circumference	EFO_0005093	Neale B	UKBB	European	2017	0.04256	0.004578	1.449e-20	+	336601	0	336601	1	IVNT	Neale-B_UKBB_EUR_2017
rs13107325	rs13107325	chr4:103188709	chr4:102267552	T	C	Impedance of leg left	-	Neale B	UKBB	European	2017	-0.03182	0.004217	4.519e-14	-	331296	0	331296	1	IVNT	Neale-B_UKBB_EUR_2017
rs13107325	rs13107325	chr4:103188709	chr4:102267552	T	C	Impedance of leg right	-	Neale B	UKBB	European	2017	-0.03371	0.004184	7.824e-16	-	331301	0	331301	1	IVNT	Neale-B_UKBB_EUR_2017
rs13107325	rs13107325	chr4:103188709	chr4:102267552	T	C	Leg fat mass left	-	Neale B	UKBB	European	2017	0.03247	0.003655	6.423e-19	+	331275	0	331275	1	IVNT	Neale-B_UKBB_EUR_2017
rs13107325	rs13107325	chr4:103188709	chr4:102267552	T	C	Leg fat mass right	-	Neale B	UKBB	European	2017	0.03198	0.003697	5.186e-18	+	331293	0	331293	1	IVNT	Neale-B_UKBB_EUR_2017
rs13107325	rs13107325	chr4:103188709	chr4:102267552	T	C	Leg fat percentage left	-	Neale B	UKBB	European	2017	0.02789	0.002892	5.111e-22	+	331278	0	331278	1	IVNT	Neale-B_UKBB_EUR_2017
rs13107325	rs13107325	chr4:103188709	chr4:102267552	T	C	Leg fat percentage right	-	Neale B	UKBB	European	2017	0.02688	0.002929	4.477e-20	+	331296	0	331296	1	IVNT	Neale-B_UKBB_EUR_2017
rs13107325	rs13107325	chr4:103188709	chr4:102267552	T	C	Pain type experienced in last month: none of the above	EFO_0003843	Neale B	UKBB	European	2017	-0.01304	0.002278	1.051e-08	-	336650	136199	200451	1	risk diff	Neale-B_UKBB_EUR_2017
rs13107325	rs13107325	chr4:103188709	chr4:102267552	T	C	Prospective memory result	-	Neale B	UKBB	European	2017	0.02585	0.004113	3.295e-10	+	111099	0	111099	1	-	Neale-B_UKBB_EUR_2017
rs13107325	rs13107325	chr4:103188709	chr4:102267552	T	C	Qualifications: college or university degree	EFO_0004784	Neale B	UKBB	European	2017	-0.01236	0.002169	1.194e-08	-	334070	106305	227765	1	risk diff	Neale-B_UKBB_EUR_2017
rs13107325	rs13107325	chr4:103188709	chr4:102267552	T	C	Self-reported hypertension	EFO_0000537	Neale B	UKBB	European	2017	-0.0119	0.002028	4.397e-09	-	337159	87690	249469	1	risk diff	Neale-B_UKBB_EUR_2017
rs13107325	rs13107325	chr4:103188709	chr4:102267552	T	C	Self-reported osteoarthritis	EFO_0002506	Neale B	UKBB	European	2017	0.009966	0.001282	7.791e-15	+	337159	28257	308902	1	risk diff	Neale-B_UKBB_EUR_2017
rs13107325	rs13107325	chr4:103188709	chr4:102267552	T	C	Sitting height	EFO_0004339	Neale B	UKBB	European	2017	0.02564	0.003574	7.199e-13	+	336172	0	336172	1	IVNT	Neale-B_UKBB_EUR_2017
rs13107325	rs13107325	chr4:103188709	chr4:102267552	T	C	Sleep duration	EFO_0005271	Neale B	UKBB	European	2017	-0.02186	0.003572	9.343e-10	-	335410	0	335410	1	-	Neale-B_UKBB_EUR_2017
rs13107325	rs13107325	chr4:103188709	chr4:102267552	T	C	Time spent watching television	-	Neale B	UKBB	European	2017	0.02295	0.003552	1.036e-10	+	319740	0	319740	1	-	Neale-B_UKBB_EUR_2017
rs13107325	rs13107325	chr4:103188709	chr4:102267552	T	C	Trunk fat mass	EFO_0005409	Neale B	UKBB	European	2017	0.04391	0.004656	4.134e-21	+	331093	0	331093	1	IVNT	Neale-B_UKBB_EUR_2017
rs13107325	rs13107325	chr4:103188709	chr4:102267552	T	C	Trunk fat percentage	-	Neale B	UKBB	European	2017	0.04394	0.00425	4.801e-25	+	331113	0	331113	1	IVNT	Neale-B_UKBB_EUR_2017
rs13107325	rs13107325	chr4:103188709	chr4:102267552	T	C	Types of physical activity in last 4 weeks: strenuous sports	EFO_0008002	Neale B	UKBB	European	2017	-0.00829	0.001406	3.727e-09	-	335599	34693	300906	1	risk diff	Neale-B_UKBB_EUR_2017
rs13107325	rs13107325	chr4:103188709	chr4:102267552	T	C	Usual walking pace	EFO_0008002	Neale B	UKBB	European	2017	-0.02596	0.002824	3.92e-20	-	335349	0	335349	1	-	Neale-B_UKBB_EUR_2017
rs13107325	rs13107325	chr4:103188709	chr4:102267552	T	C	Vascular or heart problems diagnosed by doctor: high blood pressure	EFO_0004325	Neale B	UKBB	European	2017	-0.0116	0.002056	1.692e-08	-	336683	91033	245650	1	risk diff	Neale-B_UKBB_EUR_2017
rs13107325	rs13107325	chr4:103188709	chr4:102267552	T	C	Waist circumference	EFO_0004342	Neale B	UKBB	European	2017	0.02421	0.004094	3.355e-09	+	336639	0	336639	1	IVNT	Neale-B_UKBB_EUR_2017
rs13107325	rs13107325	chr4:103188709	chr4:102267552	T	C	Weight	EFO_0004338	Neale B	UKBB	European	2017	0.02814	0.004039	3.241e-12	+	336227	0	336227	1	IVNT	Neale-B_UKBB_EUR_2017
rs13107325	rs13107325	chr4:103188709	chr4:102267552	T	C	Whole body fat mass	-	Neale B	UKBB	European	2017	0.04296	0.004512	1.741e-21	+	330762	0	330762	1	IVNT	Neale-B_UKBB_EUR_2017
rs13107325	rs13107325	chr4:103188709	chr4:102267552	T	C	Schizophrenia	EFO_0000692	PGC	25056061	Mixed	2014	0.1519	0.0215	1.536e-12	+	82315	35476	46839	49	log OR	PGC_Schizophrenia_Mixed_2014
rs13107325	rs13107325	chr4:103188709	chr4:102267552	T	C	Blood pressure	EFO_0004325	Wain LV	21909110	European	2011	NA	NA	1e-10	NA	-	-	-	-	-	dbGaP
rs13107325	rs13107325	chr4:103188709	chr4:102267552	T	C	Blood pressure	EFO_0004325	ICBP	21909115	European	2011	NA	NA	2e-17	NA	-	-	-	-	-	dbGaP
rs13107325	rs13107325	chr4:103188709	chr4:102267552	T	C	Blood pressure	EFO_0004325	ICBP	21909115	European	2011	NA	NA	3e-14	NA	-	-	-	-	-	dbGaP
rs13107325	rs13107325	chr4:103188709	chr4:102267552	T	C	Body mass index	EFO_0004340	Speliotes EK	20935630	European	2010	NA	NA	2e-13	NA	-	-	-	-	-	dbGaP
rs13107325	rs13107325	chr4:103188709	chr4:102267552	T	C	Cholesterol hdl	-	GLGC	20686565	Mixed	2010	NA	NA	7e-11	NA	-	-	-	-	-	dbGaP
rs13306780	rs13306780	chr17:42329004	chr17:44251636	C	A	Hemoglobin concentration	EFO_0004586	Astle W	27863252	European	2016	-0.02431	0.003904	4.786e-10	-	173480	0	173480	2	IVNT	Astle-W_Blood-Cell-Traits_EUR_2016
rs13306780	rs13306780	chr17:42329004	chr17:44251636	C	A	Immature fraction of reticulocytes	EFO_0004586	Astle W	27863252	European	2016	0.02932	0.003908	6.181e-14	+	173480	0	173480	2	IVNT	Astle-W_Blood-Cell-Traits_EUR_2016
rs13306780	rs13306780	chr17:42329004	chr17:44251636	C	A	Mean corpuscular hemoglobin	EFO_0004586	Astle W	27863252	European	2016	-0.03814	0.003897	1.296e-22	-	173480	0	173480	2	IVNT	Astle-W_Blood-Cell-Traits_EUR_2016
rs13306780	rs13306780	chr17:42329004	chr17:44251636	C	A	Mean corpuscular hemoglobin concentration	EFO_0004586	Astle W	27863252	European	2016	-0.07032	0.003811	5.068e-76	-	173480	0	173480	2	IVNT	Astle-W_Blood-Cell-Traits_EUR_2016
rs13306780	rs13306780	chr17:42329004	chr17:44251636	C	A	Red cell distribution width	EFO_0004586	Astle W	27863252	European	2016	0.03776	0.003895	3.192e-22	+	173480	0	173480	2	IVNT	Astle-W_Blood-Cell-Traits_EUR_2016
rs13306780	rs13306780	chr17:42329004	chr17:44251636	C	A	Reticulocyte count	EFO_0004586	Astle W	27863252	European	2016	-0.04532	0.003951	1.865e-30	-	173480	0	173480	2	IVNT	Astle-W_Blood-Cell-Traits_EUR_2016
rs13306780	rs13306780	chr17:42329004	chr17:44251636	C	A	Reticulocyte fraction of red cells	EFO_0004586	Astle W	27863252	European	2016	-0.04664	0.003948	3.425e-32	-	173480	0	173480	2	IVNT	Astle-W_Blood-Cell-Traits_EUR_2016
rs13306780	rs13306780	chr17:42329004	chr17:44251636	C	A	Arm fat percentage left	-	Neale B	UKBB	European	2017	-0.01119	0.00203	3.504e-08	-	331198	0	331198	1	IVNT	Neale-B_UKBB_EUR_2017
rs13306780	rs13306780	chr17:42329004	chr17:44251636	C	A	Body fat percentage	EFO_0007800	Neale B	UKBB	European	2017	-0.01196	0.002056	5.938e-09	-	331117	0	331117	1	IVNT	Neale-B_UKBB_EUR_2017
rs13306780	rs13306780	chr17:42329004	chr17:44251636	C	A	Trunk fat percentage	-	Neale B	UKBB	European	2017	-0.0144	0.002465	5.21e-09	-	331113	0	331113	1	IVNT	Neale-B_UKBB_EUR_2017
rs13389219	rs13389219	chr2:165528876	chr2:164672366	C	T	High light scatter percentage of red cells	EFO_0004586	Astle W	27863252	European	2016	0.02284	0.003661	4.43e-10	+	173480	0	173480	2	IVNT	Astle-W_Blood-Cell-Traits_EUR_2016
rs13389219	rs13389219	chr2:165528876	chr2:164672366	C	T	High light scatter reticulocyte count	EFO_0004586	Astle W	27863252	European	2016	0.02486	0.003661	1.113e-11	+	173480	0	173480	2	IVNT	Astle-W_Blood-Cell-Traits_EUR_2016
rs13389219	rs13389219	chr2:165528876	chr2:164672366	C	T	Reticulocyte count	EFO_0004586	Astle W	27863252	European	2016	0.02749	0.003667	6.503e-14	+	173480	0	173480	2	IVNT	Astle-W_Blood-Cell-Traits_EUR_2016
rs13389219	rs13389219	chr2:165528876	chr2:164672366	C	T	Reticulocyte fraction of red cells	EFO_0004586	Astle W	27863252	European	2016	0.02487	0.003665	1.145e-11	+	173480	0	173480	2	IVNT	Astle-W_Blood-Cell-Traits_EUR_2016
rs13389219	rs13389219	chr2:165528876	chr2:164672366	C	T	Type II diabetes	EFO_0001360	DIAGRAM	26551672	European	2015	0.09622	0.01297	1.2e-13	+	84780	27206	57574	23	log OR	DIAGRAM_T2D-METABO_EUR_2015
rs13389219	rs13389219	chr2:165528876	chr2:164672366	C	T	Body mass index	EFO_0004340	GIANT	29273807	Mixed	2018	-0.014	0.0023	2.6e-10	-	526508	0	526508	123	IVNT	GIANT_BMI_Mixed_2018
rs13389219	rs13389219	chr2:165528876	chr2:164672366	C	T	Hip circumference	EFO_0005093	GIANT	25673412	Mixed	2015	-0.021	0.0036	3.1e-09	-	227130	0	227130	101	IVNT	GIANT_Hip_Mixed_2015
rs13389219	rs13389219	chr2:165528876	chr2:164672366	C	T	Hip circumference adjusted for BMI	EFO_0005093	GIANT	25673412	Mixed	2015	-0.023	0.0036	2.6e-10	-	224776	0	224776	109	IVNT	GIANT_HipadjBMI_Mixed_2015
rs13389219	rs13389219	chr2:165528876	chr2:164672366	C	T	Waist hip ratio in physically active females	EFO_0004343	GIANT	28448500	Mixed	2017	0.0516	0.0057	2.26e-19	+	69213	0	69213	48	IVNT	GIANT_WHR-Active-F_Mixed_2017
rs13389219	rs13389219	chr2:165528876	chr2:164672366	C	T	Waist hip ratio in physically active indivdiuals	EFO_0004343	GIANT	28448500	European	2017	0.029	0.0047	1.01e-09	+	108338	0	108338	52	IVNT	GIANT_WHR-Active_EUR_2017
rs13389219	rs13389219	chr2:165528876	chr2:164672366	C	T	Waist hip ratio in physically active indivdiuals	EFO_0004343	GIANT	28448500	Mixed	2017	0.0291	0.0045	9.97e-11	+	119177	0	119177	55	IVNT	GIANT_WHR-Active_Mixed_2017
rs13389219	rs13389219	chr2:165528876	chr2:164672366	C	T	Waist hip ratio in females	EFO_0004343	GIANT	23754948	European	2013	0.044	0.0073	1.09e-09	+	42726	0	42726	46	IVNT	GIANT_WHR-F_EUR_2013
rs13389219	rs13389219	chr2:165528876	chr2:164672366	C	T	Waist hip ratio in females	EFO_0004343	GIANT	25673412	Mixed	2015	0.045	0.0044	8.9e-24	+	124424	0	124424	101	IVNT	GIANT_WHR-F_Mixed_2015
rs13389219	rs13389219	chr2:165528876	chr2:164672366	C	T	Waist hip ratio in female non-smokers	EFO_0004343	GIANT	28443625	Mixed	2017	0.0202	0.0034	3.565e-09	+	83606	0	83606	69	IVNT	GIANT_WHR-Non-smokers-F_Mixed_2017
rs13389219	rs13389219	chr2:165528876	chr2:164672366	C	T	Waist hip ratio adjusted for physical activity in females	EFO_0007788	GIANT	28448500	Mixed	2017	0.0537	0.0051	1.35e-25	+	89442	0	89442	48	IVNT	GIANT_WHR-adjusted-PA-F_Mixed_2017
rs13389219	rs13389219	chr2:165528876	chr2:164672366	C	T	Waist hip ratio adjusted for physical activity	EFO_0007788	GIANT	28448500	European	2017	0.0285	0.0042	8.48e-12	+	140089	0	140089	52	IVNT	GIANT_WHR-adjusted-PA_EUR_2017
rs13389219	rs13389219	chr2:165528876	chr2:164672366	C	T	Waist hip ratio adjusted for physical activity	EFO_0007788	GIANT	28448500	Mixed	2017	0.0287	0.004	4.57e-13	+	158658	0	158658	55	IVNT	GIANT_WHR-adjusted-PA_Mixed_2017
rs13389219	rs13389219	chr2:165528876	chr2:164672366	C	T	Waist circumference adjusted for smoking in females	EFO_0007789	GIANT	28443625	Mixed	2017	0.0512	0.0047	8.576e-28	+	102729	0	102729	69	IVNT	GIANT_WHR-adjusted-Smoking-F_Mixed_2017
rs13389219	rs13389219	chr2:165528876	chr2:164672366	C	T	Waist hip ratio adjusted for smoking	EFO_0007788	GIANT	28443625	European	2017	0.0292	0.0038	1.106e-14	+	160258	0	160258	66	IVNT	GIANT_WHR-adjusted-Smoking_EUR_2017
rs13389219	rs13389219	chr2:165528876	chr2:164672366	C	T	Waist hip ratio adjusted for smoking	EFO_0007788	GIANT	28443625	Mixed	2017	0.0289	0.0036	1.137e-15	+	180944	0	180944	73	IVNT	GIANT_WHR-adjusted-Smoking_Mixed_2017
rs13389219	rs13389219	chr2:165528876	chr2:164672366	C	T	Waist hip ratio	EFO_0004343	Heid IM	20935629	European	2010	NA	NA	4.99e-10	NA	77155	0	77155	32	IVNT	GIANT_WHR_EUR_2010
rs13389219	rs13389219	chr2:165528876	chr2:164672366	C	T	Waist hip ratio	EFO_0004343	GIANT	25673412	European	2015	0.02	0.0034	2.5e-09	+	211910	0	211910	101	IVNT	GIANT_WHR_EUR_2015
rs13389219	rs13389219	chr2:165528876	chr2:164672366	C	T	Waist hip ratio	EFO_0004343	GIANT	25673412	Mixed	2015	0.02	0.0033	1.5e-09	+	226300	0	226300	101	IVNT	GIANT_WHR_Mixed_2015
rs13389219	rs13389219	chr2:165528876	chr2:164672366	C	T	Waist hip ratio adjusted for BMI in females greater than 50 years of age	EFO_0007788	GIANT	26426971	European	2015	0.049	0.0057	1.1e-17	+	71906	0	71906	114	IVNT	GIANT_WHRadjBMI-F-GT-50_EUR_2015
rs13389219	rs13389219	chr2:165528876	chr2:164672366	C	T	Waist hip ratio adjusted for BMI in females less than or equal to 50 years of age	EFO_0007788	GIANT	26426971	European	2015	0.058	0.0072	4.5e-16	+	44402	0	44402	114	IVNT	GIANT_WHRadjBMI-F-LE-50_EUR_2015
rs13389219	rs13389219	chr2:165528876	chr2:164672366	C	T	Waist hip ratio adjusted for BMI	EFO_0007788	GIANT	25673412	Mixed	2015	0.028	0.0034	1.8e-16	+	223765	0	223765	109	IVNT	GIANT_WHRadjBMI_Mixed_2015
rs13389219	rs13389219	chr2:165528876	chr2:164672366	C	T	Waist circumference in female non-smokers	EFO_0004342	GIANT	28443625	Mixed	2017	0.0358	0.0051	2.79e-12	+	93049	0	93049	70	IVNT	GIANT_Waist-Non-smokers-F_Mixed_2017
rs13389219	rs13389219	chr2:165528876	chr2:164672366	C	T	Waist circumference adjusted for smoking in females	EFO_0007789	GIANT	28443625	Mixed	2017	0.0351	0.0046	1.747e-14	+	112214	0	112214	70	IVNT	GIANT_Waist-adjusted-Smoking-F_Mixed_2017
rs13389219	rs13389219	chr2:165528876	chr2:164672366	C	T	High density lipoprotein	EFO_0004612	GLGC	24097068	European	2013	-0.0226	0.0035	4.543e-10	-	187077	0	187077	60	IVNT	GLGC_HDL_EUR_2013
rs13389219	rs13389219	chr2:165528876	chr2:164672366	C	T	Triglycerides	EFO_0004530	GLGC	24097068	European	2013	0.0271	0.0034	2.598e-15	+	177783	0	177783	60	IVNT	GLGC_TG_EUR_2013
rs13389219	rs13389219	chr2:165528876	chr2:164672366	C	T	Triglycerides	EFO_0004530	GLGC	20686565	Mixed	2010	0.0287	0.0049	3.048e-10	+	96598	0	96598	46	Z-score	GLGC_TG_Mixed_2010
rs13389219	rs13389219	chr2:165528876	chr2:164672366	C	T	Triglycerides	-	GLGC	20686565	Mixed	2010	NA	NA	3.048e-10	NA	100184	-	-	-	-	GRASP
rs13389219	rs13389219	chr2:165528876	chr2:164672366	C	T	Triglycerides	-	DIAGRAM	22885922	Mixed	2012	NA	NA	3.1e-10	NA	69033	-	-	-	-	GRASP
rs13389219	rs13389219	chr2:165528876	chr2:164672366	C	T	Type 2 diabetes	EFO_0001360	DIAGRAM	22885922	Mixed	2012	NA	NA	1.1e-10	NA	69033	-	-	-	-	GRASP
rs13389219	rs13389219	chr2:165528876	chr2:164672366	C	T	Waist hip ratio	NCIT_C17651	Heid IM	20935629	European	2010	NA	NA	4.99e-10	NA	77167	-	-	-	-	GRASP
rs13389219	rs13389219	chr2:165528876	chr2:164672366	C	T	Waist hip ratio tails upper and lower 5th percentiles	NCIT_C17651	GIANT	23563607	European	2013	NA	NA	3.24e-08	NA	16068	-	-	-	-	GRASP
rs13389219	rs13389219	chr2:165528876	chr2:164672366	C	T	High light scatter reticulocyte count	EFO_0007986	Astle W	27863252	European	2016	-0.02486	0.003652	1e-11	-	-	-	-	-	unit decrease	NHGRI-EBI_GWAS_Catalog
rs13389219	rs13389219	chr2:165528876	chr2:164672366	C	T	Type 2 diabetes	EFO_0001360	DIAGRAM	22885922	Mixed	2012	0.06766	0.01181	1e-08	+	-	-	-	-	log OR	NHGRI-EBI_GWAS_Catalog
rs13389219	rs13389219	chr2:165528876	chr2:164672366	C	T	Waist hip ratio	EFO_0004343	GIANT	23563607	European	2013	NA	NA	3e-08	NA	-	-	-	-	-	NHGRI-EBI_GWAS_Catalog
rs13389219	rs13389219	chr2:165528876	chr2:164672366	C	T	Arm fat mass left	-	Neale B	UKBB	European	2017	-0.01589	0.002435	6.803e-11	-	331164	0	331164	1	IVNT	Neale-B_UKBB_EUR_2017
rs13389219	rs13389219	chr2:165528876	chr2:164672366	C	T	Arm fat mass right	-	Neale B	UKBB	European	2017	-0.01665	0.002435	7.932e-12	-	331226	0	331226	1	IVNT	Neale-B_UKBB_EUR_2017
rs13389219	rs13389219	chr2:165528876	chr2:164672366	C	T	Arm fat percentage left	-	Neale B	UKBB	European	2017	-0.01723	0.001881	5.231e-20	-	331198	0	331198	1	IVNT	Neale-B_UKBB_EUR_2017
rs13389219	rs13389219	chr2:165528876	chr2:164672366	C	T	Arm fat percentage right	-	Neale B	UKBB	European	2017	-0.01713	0.001889	1.214e-19	-	331249	0	331249	1	IVNT	Neale-B_UKBB_EUR_2017
rs13389219	rs13389219	chr2:165528876	chr2:164672366	C	T	Body fat percentage	EFO_0007800	Neale B	UKBB	European	2017	-0.01944	0.001905	1.893e-24	-	331117	0	331117	1	IVNT	Neale-B_UKBB_EUR_2017
rs13389219	rs13389219	chr2:165528876	chr2:164672366	C	T	Diabetes diagnosed by doctor	EFO_0000400	Neale B	UKBB	European	2017	0.003392	0.0005328	1.945e-10	+	336473	16183	320290	1	risk diff	Neale-B_UKBB_EUR_2017
rs13389219	rs13389219	chr2:165528876	chr2:164672366	C	T	Hip circumference	EFO_0005093	Neale B	UKBB	European	2017	-0.02631	0.002461	1.126e-26	-	336601	0	336601	1	IVNT	Neale-B_UKBB_EUR_2017
rs13389219	rs13389219	chr2:165528876	chr2:164672366	C	T	Impedance of arm left	-	Neale B	UKBB	European	2017	-0.01425	0.001755	4.57e-16	-	331292	0	331292	1	IVNT	Neale-B_UKBB_EUR_2017
rs13389219	rs13389219	chr2:165528876	chr2:164672366	C	T	Impedance of arm right	-	Neale B	UKBB	European	2017	-0.01387	0.001747	2.096e-15	-	331279	0	331279	1	IVNT	Neale-B_UKBB_EUR_2017
rs13389219	rs13389219	chr2:165528876	chr2:164672366	C	T	Impedance of whole body	-	Neale B	UKBB	European	2017	-0.01195	0.001895	2.801e-10	-	331284	0	331284	1	IVNT	Neale-B_UKBB_EUR_2017
rs13389219	rs13389219	chr2:165528876	chr2:164672366	C	T	Leg fat mass left	-	Neale B	UKBB	European	2017	-0.01336	0.001964	1.022e-11	-	331275	0	331275	1	IVNT	Neale-B_UKBB_EUR_2017
rs13389219	rs13389219	chr2:165528876	chr2:164672366	C	T	Leg fat mass right	-	Neale B	UKBB	European	2017	-0.01409	0.001987	1.327e-12	-	331293	0	331293	1	IVNT	Neale-B_UKBB_EUR_2017
rs13389219	rs13389219	chr2:165528876	chr2:164672366	C	T	Leg fat percentage left	-	Neale B	UKBB	European	2017	-0.01199	0.001554	1.217e-14	-	331278	0	331278	1	IVNT	Neale-B_UKBB_EUR_2017
rs13389219	rs13389219	chr2:165528876	chr2:164672366	C	T	Leg fat percentage right	-	Neale B	UKBB	European	2017	-0.01303	0.001574	1.221e-16	-	331296	0	331296	1	IVNT	Neale-B_UKBB_EUR_2017
rs13389219	rs13389219	chr2:165528876	chr2:164672366	C	T	Trunk fat mass	EFO_0005409	Neale B	UKBB	European	2017	-0.02185	0.002502	2.438e-18	-	331093	0	331093	1	IVNT	Neale-B_UKBB_EUR_2017
rs13389219	rs13389219	chr2:165528876	chr2:164672366	C	T	Trunk fat percentage	-	Neale B	UKBB	European	2017	-0.0247	0.002283	2.957e-27	-	331113	0	331113	1	IVNT	Neale-B_UKBB_EUR_2017
rs13389219	rs13389219	chr2:165528876	chr2:164672366	C	T	Whole body fat mass	-	Neale B	UKBB	European	2017	-0.01906	0.002424	3.831e-15	-	330762	0	330762	1	IVNT	Neale-B_UKBB_EUR_2017
rs1344642	rs1344642	chr2:219555262	chr2:218690539	A	G	Hematocrit	EFO_0004586	Astle W	27863252	European	2016	-0.03042	0.003545	9.461e-18	-	173480	0	173480	2	IVNT	Astle-W_Blood-Cell-Traits_EUR_2016
rs1344642	rs1344642	chr2:219555262	chr2:218690539	A	G	Hemoglobin concentration	EFO_0004586	Astle W	27863252	European	2016	-0.02383	0.003561	2.217e-11	-	173480	0	173480	2	IVNT	Astle-W_Blood-Cell-Traits_EUR_2016
rs1344642	rs1344642	chr2:219555262	chr2:218690539	A	G	High light scatter reticulocyte count	EFO_0004586	Astle W	27863252	European	2016	-0.02204	0.0036	9.236e-10	-	173480	0	173480	2	IVNT	Astle-W_Blood-Cell-Traits_EUR_2016
rs1344642	rs1344642	chr2:219555262	chr2:218690539	A	G	Mean corpuscular hemoglobin concentration	EFO_0004586	Astle W	27863252	European	2016	0.0192	0.003478	3.422e-08	+	173480	0	173480	2	IVNT	Astle-W_Blood-Cell-Traits_EUR_2016
rs1344642	rs1344642	chr2:219555262	chr2:218690539	A	G	Mean platelet volume	EFO_0004586	Astle W	27863252	European	2016	-0.0225	0.003627	5.522e-10	-	173480	0	173480	2	IVNT	Astle-W_Blood-Cell-Traits_EUR_2016
rs1344642	rs1344642	chr2:219555262	chr2:218690539	A	G	Red blood cell count	EFO_0004586	Astle W	27863252	European	2016	-0.03194	0.003568	3.461e-19	-	173480	0	173480	2	IVNT	Astle-W_Blood-Cell-Traits_EUR_2016
rs1344642	rs1344642	chr2:219555262	chr2:218690539	A	G	Reticulocyte count	EFO_0004586	Astle W	27863252	European	2016	-0.02282	0.003606	2.47e-10	-	173480	0	173480	2	IVNT	Astle-W_Blood-Cell-Traits_EUR_2016
rs1344642	rs1344642	chr2:219555262	chr2:218690539	A	G	Height in females	EFO_0004339	GIANT	23754948	European	2013	-0.033	0.0056	4.91e-09	-	73077	0	73077	46	Z-score	GIANT_Height-F_EUR_2013
rs1344642	rs1344642	chr2:219555262	chr2:218690539	A	G	Height	EFO_0004339	GIANT	23754948	European	2013	-0.02322	0.004094	1.406e-08	-	133560	0	133560	46	Z-score	GIANT_Height_EUR_2013
rs1344642	rs1344642	chr2:219555262	chr2:218690539	A	G	Height	EFO_0004339	GIANT	25282103	European	2014	-0.027	0.0029	6.5e-21	-	253052	0	253052	79	Z-score	GIANT_Height_EUR_2014
rs1344642	rs1344642	chr2:219555262	chr2:218690539	A	G	Height	EFO_0004339	GIANT	28146470	European	2017	-0.022	0.0026	7.7e-18	-	381625	0	381625	106	IVNT	GIANT_Height_EUR_2017
rs1344642	rs1344642	chr2:219555262	chr2:218690539	A	G	Height	EFO_0004339	GIANT	28146470	Mixed	2017	-0.021	0.0023	1e-19	-	458927	0	458927	147	IVNT	GIANT_Height_Mixed_2017
rs1344642	rs1344642	chr2:219555262	chr2:218690539	A	G	Comparative height size at age 10	-	Neale B	UKBB	European	2017	-0.01384	0.001667	1.008e-16	-	332021	0	332021	1	-	Neale-B_UKBB_EUR_2017
rs1344642	rs1344642	chr2:219555262	chr2:218690539	A	G	Height	EFO_0004339	Neale B	UKBB	European	2017	-0.02014	0.001735	3.893e-31	-	336474	0	336474	1	IVNT	Neale-B_UKBB_EUR_2017
rs1344642	rs1344642	chr2:219555262	chr2:218690539	A	G	Impedance of leg left	-	Neale B	UKBB	European	2017	-0.01608	0.002227	5.22e-13	-	331296	0	331296	1	IVNT	Neale-B_UKBB_EUR_2017
rs1344642	rs1344642	chr2:219555262	chr2:218690539	A	G	Impedance of leg right	-	Neale B	UKBB	European	2017	-0.01529	0.00221	4.607e-12	-	331301	0	331301	1	IVNT	Neale-B_UKBB_EUR_2017
rs1344642	rs1344642	chr2:219555262	chr2:218690539	A	G	Impedance of whole body	-	Neale B	UKBB	European	2017	-0.01088	0.001863	5.203e-09	-	331284	0	331284	1	IVNT	Neale-B_UKBB_EUR_2017
rs1344642	rs1344642	chr2:219555262	chr2:218690539	A	G	Sitting height	EFO_0004339	Neale B	UKBB	European	2017	-0.01348	0.001888	9.389e-13	-	336172	0	336172	1	IVNT	Neale-B_UKBB_EUR_2017
rs1346408	rs1346408	chr3:141072289	chr3:141353447	T	C	Lymphocyte count	EFO_0004586	Astle W	27863252	European	2016	0.02115	0.003678	8.873e-09	+	173480	0	173480	2	IVNT	Astle-W_Blood-Cell-Traits_EUR_2016
rs1346408	rs1346408	chr3:141072289	chr3:141353447	T	C	Mean corpuscular hemoglobin	EFO_0004586	Astle W	27863252	European	2016	-0.02906	0.003615	9.041e-16	-	173480	0	173480	2	IVNT	Astle-W_Blood-Cell-Traits_EUR_2016
rs1346408	rs1346408	chr3:141072289	chr3:141353447	T	C	Mean corpuscular volume	EFO_0004586	Astle W	27863252	European	2016	-0.03294	0.003605	6.531e-20	-	173480	0	173480	2	IVNT	Astle-W_Blood-Cell-Traits_EUR_2016
rs1346408	rs1346408	chr3:141072289	chr3:141353447	T	C	Red blood cell count	EFO_0004586	Astle W	27863252	European	2016	0.03019	0.003633	9.535e-17	+	173480	0	173480	2	IVNT	Astle-W_Blood-Cell-Traits_EUR_2016
rs1346408	rs1346408	chr3:141072289	chr3:141353447	T	C	Height SDS for females aged 10 years and males aged 12 years	-	EGGC	23449627	European	2013	0.07342	0.01227	5.091e-09	+	13959	0	13959	9	SDS	EGGC_Puberty-Growth-10-F-12-M_EUR_2013
rs1346408	rs1346408	chr3:141072289	chr3:141353447	T	C	Height in females	EFO_0004339	GIANT	23754948	European	2013	0.056	0.0057	1.93e-22	+	73106	0	73106	46	Z-score	GIANT_Height-F_EUR_2013
rs1346408	rs1346408	chr3:141072289	chr3:141353447	T	C	Height in males	EFO_0004339	GIANT	23754948	European	2013	0.052	0.0061	2.4e-17	+	60543	0	60543	46	Z-score	GIANT_Height-M_EUR_2013
rs1346408	rs1346408	chr3:141072289	chr3:141353447	T	C	Height tails	EFO_0004339	GIANT	23563607	European	2013	0.21	0.026	6.5e-17	+	16004	7994	8010	51	log OR	GIANT_Height-Tails_EUR_2013
rs1346408	rs1346408	chr3:141072289	chr3:141353447	T	C	Height	EFO_0004339	GIANT	20881960	European	2010	NA	NA	3.362e-33	NA	133810	0	133810	46	Z-score	GIANT_Height_EUR_2010
rs1346408	rs1346408	chr3:141072289	chr3:141353447	T	C	Height	EFO_0004339	GIANT	23754948	European	2013	0.05414	0.004165	1.248e-38	+	133650	0	133650	46	Z-score	GIANT_Height_EUR_2013
rs1346408	rs1346408	chr3:141072289	chr3:141353447	T	C	Height	EFO_0004339	GIANT	25282103	European	2014	0.064	0.003	5e-102	+	253059	0	253059	79	Z-score	GIANT_Height_EUR_2014
rs1346408	rs1346408	chr3:141072289	chr3:141353447	T	C	Hip circumference in males	EFO_0005093	GIANT	25673412	Mixed	2015	0.037	0.0065	1.5e-08	+	57611	0	57611	101	IVNT	GIANT_Hip-M_Mixed_2015
rs1346408	rs1346408	chr3:141072289	chr3:141353447	T	C	Hip circumference	EFO_0005093	GIANT	25673412	European	2015	0.027	0.0045	1.5e-09	+	145420	0	145420	101	IVNT	GIANT_Hip_EUR_2015
rs1346408	rs1346408	chr3:141072289	chr3:141353447	T	C	Hip circumference	EFO_0005093	GIANT	25673412	Mixed	2015	0.027	0.0045	1.5e-09	+	145420	0	145420	101	IVNT	GIANT_Hip_Mixed_2015
rs1346408	rs1346408	chr3:141072289	chr3:141353447	T	C	Hip circumference adjusted for BMI	EFO_0005093	GIANT	25673412	Mixed	2015	0.037	0.0045	4e-17	+	143646	0	143646	109	IVNT	GIANT_HipadjBMI_Mixed_2015
rs1346408	rs1346408	chr3:141072289	chr3:141353447	T	C	Waist cirumference adjusted for smoking in males	EFO_0007789	GIANT	28443625	Mixed	2017	0.0337	0.0059	1.224e-08	+	65786	0	65786	68	IVNT	GIANT_Waist-adjusted-Smoking-M_Mixed_2017
rs1346408	rs1346408	chr3:141072289	chr3:141353447	T	C	Waist circumference adjusted for smoking	EFO_0007789;EFO_0004318	GIANT	28443625	European	2017	0.0236	0.0042	1.67e-08	+	141698	0	141698	68	IVNT	GIANT_Waist-adjusted-Smoking_EUR_2017
rs1346408	rs1346408	chr3:141072289	chr3:141353447	T	C	Waist circumference adjusted for smoking	EFO_0007789;EFO_0004318	GIANT	28443625	Mixed	2017	0.0229	0.004	1.625e-08	+	155505	0	155505	74	IVNT	GIANT_Waist-adjusted-Smoking_Mixed_2017
rs1346408	rs1346408	chr3:141072289	chr3:141353447	T	C	Weight in males	HP_0012041;HP_0000033	GIANT	23754948	European	2013	0.042	0.0065	1.92e-10	+	58322	0	58322	46	IVNT	GIANT_Weight-M_EUR_2013
rs1346408	rs1346408	chr3:141072289	chr3:141353447	T	C	Weight	EFO_0004338	GIANT	23754948	European	2013	0.03624	0.004486	6.591e-16	+	125913	0	125913	46	IVNT	GIANT_Weight_EUR_2013
rs1346408	rs1346408	chr3:141072289	chr3:141353447	T	C	Height	EFO_0004339	GIANT	20881960	European	2010	NA	NA	3.362e-33	NA	133653	-	-	-	-	GRASP
rs1346408	rs1346408	chr3:141072289	chr3:141353447	T	C	Arm fat mass left	-	Neale B	UKBB	European	2017	0.01674	0.002416	4.29e-12	+	331164	0	331164	1	IVNT	Neale-B_UKBB_EUR_2017
rs1346408	rs1346408	chr3:141072289	chr3:141353447	T	C	Arm fat mass right	-	Neale B	UKBB	European	2017	0.01703	0.002416	1.772e-12	+	331226	0	331226	1	IVNT	Neale-B_UKBB_EUR_2017
rs1346408	rs1346408	chr3:141072289	chr3:141353447	T	C	Arm fat-free mass left	-	Neale B	UKBB	European	2017	0.02338	0.001567	2.435e-50	+	331159	0	331159	1	IVNT	Neale-B_UKBB_EUR_2017
rs1346408	rs1346408	chr3:141072289	chr3:141353447	T	C	Arm fat-free mass right	-	Neale B	UKBB	European	2017	0.02284	0.001536	5.238e-50	+	331221	0	331221	1	IVNT	Neale-B_UKBB_EUR_2017
rs1346408	rs1346408	chr3:141072289	chr3:141353447	T	C	Arm predicted mass left	-	Neale B	UKBB	European	2017	0.02317	0.001561	8.307e-50	+	331146	0	331146	1	IVNT	Neale-B_UKBB_EUR_2017
rs1346408	rs1346408	chr3:141072289	chr3:141353447	T	C	Arm predicted mass right	-	Neale B	UKBB	European	2017	0.02233	0.00153	3.28e-48	+	331216	0	331216	1	IVNT	Neale-B_UKBB_EUR_2017
rs1346408	rs1346408	chr3:141072289	chr3:141353447	T	C	Basal metabolic rate	EFO_0007777	Neale B	UKBB	European	2017	0.0261	0.001634	2.017e-57	+	331307	0	331307	1	IVNT	Neale-B_UKBB_EUR_2017
rs1346408	rs1346408	chr3:141072289	chr3:141353447	T	C	Comparative height size at age 10	-	Neale B	UKBB	European	2017	0.03126	0.001682	4.265e-77	+	332021	0	332021	1	-	Neale-B_UKBB_EUR_2017
rs1346408	rs1346408	chr3:141072289	chr3:141353447	T	C	Forced expiratory volume in 1-second, predicted	EFO_0004314	Neale B	UKBB	European	2017	0.02694	0.002762	1.82e-22	+	110423	0	110423	1	IVNT	Neale-B_UKBB_EUR_2017
rs1346408	rs1346408	chr3:141072289	chr3:141353447	T	C	Forced vital capacity	EFO_0004312	Neale B	UKBB	European	2017	0.01413	0.002001	1.621e-12	+	307638	0	307638	1	IVNT	Neale-B_UKBB_EUR_2017
rs1346408	rs1346408	chr3:141072289	chr3:141353447	T	C	Forced vital capacity, best measure	EFO_0004312	Neale B	UKBB	European	2017	0.01445	0.002197	4.839e-11	+	255492	0	255492	1	IVNT	Neale-B_UKBB_EUR_2017
rs1346408	rs1346408	chr3:141072289	chr3:141353447	T	C	Hair or balding pattern: pattern 4	EFO_0007822	Neale B	UKBB	European	2017	-0.01016	0.00141	5.7e-13	-	154988	28389	126599	1	risk diff	Neale-B_UKBB_EUR_2017
rs1346408	rs1346408	chr3:141072289	chr3:141353447	T	C	Hayfever, allergic rhinitis or eczema	EFO_0003956;EFO_0005854;EFO_0000274	Neale B	UKBB	European	2017	0.005916	0.001042	1.356e-08	+	336782	77891	258891	1	risk diff	Neale-B_UKBB_EUR_2017
rs1346408	rs1346408	chr3:141072289	chr3:141353447	T	C	Height	EFO_0004339	Neale B	UKBB	European	2017	0.04834	0.001749	7.229e-168	+	336474	0	336474	1	IVNT	Neale-B_UKBB_EUR_2017
rs1346408	rs1346408	chr3:141072289	chr3:141353447	T	C	Hip circumference	EFO_0005093	Neale B	UKBB	European	2017	0.0229	0.00244	6.513e-21	+	336601	0	336601	1	IVNT	Neale-B_UKBB_EUR_2017
rs1346408	rs1346408	chr3:141072289	chr3:141353447	T	C	Leg fat mass left	-	Neale B	UKBB	European	2017	0.01323	0.001948	1.142e-11	+	331275	0	331275	1	IVNT	Neale-B_UKBB_EUR_2017
rs1346408	rs1346408	chr3:141072289	chr3:141353447	T	C	Leg fat mass right	-	Neale B	UKBB	European	2017	0.0132	0.001971	2.164e-11	+	331293	0	331293	1	IVNT	Neale-B_UKBB_EUR_2017
rs1346408	rs1346408	chr3:141072289	chr3:141353447	T	C	Leg fat-free mass left	-	Neale B	UKBB	European	2017	0.02372	0.001623	2.372e-48	+	331258	0	331258	1	IVNT	Neale-B_UKBB_EUR_2017
rs1346408	rs1346408	chr3:141072289	chr3:141353447	T	C	Leg fat-free mass right	-	Neale B	UKBB	European	2017	0.02376	0.001622	1.471e-48	+	331285	0	331285	1	IVNT	Neale-B_UKBB_EUR_2017
rs1346408	rs1346408	chr3:141072289	chr3:141353447	T	C	Leg predicted mass left	-	Neale B	UKBB	European	2017	0.02348	0.001612	4.744e-48	+	331253	0	331253	1	IVNT	Neale-B_UKBB_EUR_2017
rs1346408	rs1346408	chr3:141072289	chr3:141353447	T	C	Leg predicted mass right	-	Neale B	UKBB	European	2017	0.02365	0.001612	9.917e-49	+	331285	0	331285	1	IVNT	Neale-B_UKBB_EUR_2017
rs1346408	rs1346408	chr3:141072289	chr3:141353447	T	C	Pulse rate	EFO_0004326	Neale B	UKBB	European	2017	0.01722	0.00254	1.207e-11	+	317756	0	317756	1	IVNT	Neale-B_UKBB_EUR_2017
rs1346408	rs1346408	chr3:141072289	chr3:141353447	T	C	Sitting height	EFO_0004339	Neale B	UKBB	European	2017	0.03931	0.001904	1.181e-94	+	336172	0	336172	1	IVNT	Neale-B_UKBB_EUR_2017
rs1346408	rs1346408	chr3:141072289	chr3:141353447	T	C	Trunk fat mass	EFO_0005409	Neale B	UKBB	European	2017	0.02538	0.002482	1.511e-24	+	331093	0	331093	1	IVNT	Neale-B_UKBB_EUR_2017
rs1346408	rs1346408	chr3:141072289	chr3:141353447	T	C	Trunk fat percentage	-	Neale B	UKBB	European	2017	0.01469	0.002266	8.977e-11	+	331113	0	331113	1	IVNT	Neale-B_UKBB_EUR_2017
rs1346408	rs1346408	chr3:141072289	chr3:141353447	T	C	Trunk fat-free mass	-	Neale B	UKBB	European	2017	0.02609	0.001552	2.176e-63	+	331030	0	331030	1	IVNT	Neale-B_UKBB_EUR_2017
rs1346408	rs1346408	chr3:141072289	chr3:141353447	T	C	Trunk predicted mass	-	Neale B	UKBB	European	2017	0.02606	0.001547	1.248e-63	+	330995	0	330995	1	IVNT	Neale-B_UKBB_EUR_2017
rs1346408	rs1346408	chr3:141072289	chr3:141353447	T	C	Waist circumference	EFO_0004342	Neale B	UKBB	European	2017	0.01308	0.002183	2.04e-09	+	336639	0	336639	1	IVNT	Neale-B_UKBB_EUR_2017
rs1346408	rs1346408	chr3:141072289	chr3:141353447	T	C	Weight	EFO_0004338	Neale B	UKBB	European	2017	0.02885	0.002153	6.236e-41	+	336227	0	336227	1	IVNT	Neale-B_UKBB_EUR_2017
rs1346408	rs1346408	chr3:141072289	chr3:141353447	T	C	Whole body fat mass	-	Neale B	UKBB	European	2017	0.02084	0.002405	4.564e-18	+	330762	0	330762	1	IVNT	Neale-B_UKBB_EUR_2017
rs1346408	rs1346408	chr3:141072289	chr3:141353447	T	C	Whole body fat-free mass	-	Neale B	UKBB	European	2017	0.02552	0.001558	2.951e-60	+	331291	0	331291	1	IVNT	Neale-B_UKBB_EUR_2017
rs1346408	rs1346408	chr3:141072289	chr3:141353447	T	C	Whole body water mass	-	Neale B	UKBB	European	2017	0.02536	0.001561	2.442e-59	+	331315	0	331315	1	IVNT	Neale-B_UKBB_EUR_2017
rs1434282	rs1434282	chr1:199010721	chr1:199041592	T	C	Eosinophil count	EFO_0004586	Astle W	27863252	European	2016	-0.03581	0.00403	6.349e-19	-	173480	0	173480	2	IVNT	Astle-W_Blood-Cell-Traits_EUR_2016
rs1434282	rs1434282	chr1:199010721	chr1:199041592	T	C	Eosinophil percentage of granulocytes	EFO_0004586	Astle W	27863252	European	2016	-0.03201	0.004044	2.485e-15	-	173480	0	173480	2	IVNT	Astle-W_Blood-Cell-Traits_EUR_2016
rs1434282	rs1434282	chr1:199010721	chr1:199041592	T	C	Eosinophil percentage of white cells	EFO_0004586	Astle W	27863252	European	2016	-0.03557	0.004026	1.004e-18	-	173480	0	173480	2	IVNT	Astle-W_Blood-Cell-Traits_EUR_2016
rs1434282	rs1434282	chr1:199010721	chr1:199041592	T	C	High light scatter percentage of red cells	EFO_0004586	Astle W	27863252	European	2016	0.03616	0.004051	4.38e-19	+	173480	0	173480	2	IVNT	Astle-W_Blood-Cell-Traits_EUR_2016
rs1434282	rs1434282	chr1:199010721	chr1:199041592	T	C	High light scatter reticulocyte count	EFO_0004586	Astle W	27863252	European	2016	0.02922	0.004051	5.434e-13	+	173480	0	173480	2	IVNT	Astle-W_Blood-Cell-Traits_EUR_2016
rs1434282	rs1434282	chr1:199010721	chr1:199041592	T	C	Mean corpuscular hemoglobin	EFO_0004586	Astle W	27863252	European	2016	0.03888	0.004002	2.584e-22	+	173480	0	173480	2	IVNT	Astle-W_Blood-Cell-Traits_EUR_2016
rs1434282	rs1434282	chr1:199010721	chr1:199041592	T	C	Mean corpuscular volume	EFO_0004586	Astle W	27863252	European	2016	0.05253	0.003989	1.321e-39	+	173480	0	173480	2	IVNT	Astle-W_Blood-Cell-Traits_EUR_2016
rs1434282	rs1434282	chr1:199010721	chr1:199041592	T	C	Mean platelet volume	EFO_0004586	Astle W	27863252	European	2016	0.02376	0.004075	5.554e-09	+	173480	0	173480	2	IVNT	Astle-W_Blood-Cell-Traits_EUR_2016
rs1434282	rs1434282	chr1:199010721	chr1:199041592	T	C	Neutrophil percentage of granulocytes	EFO_0004586	Astle W	27863252	European	2016	0.03124	0.004045	1.138e-14	+	173480	0	173480	2	IVNT	Astle-W_Blood-Cell-Traits_EUR_2016
rs1434282	rs1434282	chr1:199010721	chr1:199041592	T	C	Platelet count	EFO_0004586	Astle W	27863252	European	2016	0.03353	0.004114	3.615e-16	+	173480	0	173480	2	IVNT	Astle-W_Blood-Cell-Traits_EUR_2016
rs1434282	rs1434282	chr1:199010721	chr1:199041592	T	C	Plateletcrit	EFO_0004586	Astle W	27863252	European	2016	0.0514	0.004127	1.322e-35	+	173480	0	173480	2	IVNT	Astle-W_Blood-Cell-Traits_EUR_2016
rs1434282	rs1434282	chr1:199010721	chr1:199041592	T	C	Red blood cell count	EFO_0004586	Astle W	27863252	European	2016	-0.04484	0.004019	6.621e-29	-	173480	0	173480	2	IVNT	Astle-W_Blood-Cell-Traits_EUR_2016
rs1434282	rs1434282	chr1:199010721	chr1:199041592	T	C	Reticulocyte count	EFO_0004586	Astle W	27863252	European	2016	0.02937	0.004056	4.465e-13	+	173480	0	173480	2	IVNT	Astle-W_Blood-Cell-Traits_EUR_2016
rs1434282	rs1434282	chr1:199010721	chr1:199041592	T	C	Reticulocyte fraction of red cells	EFO_0004586	Astle W	27863252	European	2016	0.03986	0.004055	8.236e-23	+	173480	0	173480	2	IVNT	Astle-W_Blood-Cell-Traits_EUR_2016
rs1434282	rs1434282	chr1:199010721	chr1:199041592	T	C	Sum eosinophil basophil counts	EFO_0004586	Astle W	27863252	European	2016	-0.03625	0.004034	2.546e-19	-	173480	0	173480	2	IVNT	Astle-W_Blood-Cell-Traits_EUR_2016
rs1434282	rs1434282	chr1:199010721	chr1:199041592	T	C	Red blood cell count RBC	EFO_0004305	van der Harst P	23222517	Mixed	2012	NA	NA	1.48e-08	NA	71861	-	-	-	-	GRASP
rs1434282	rs1434282	chr1:199010721	chr1:199041592	T	C	High light scatter reticulocyte percentage of red cells	EFO_0007986	Astle W	27863252	European	2016	0.03616	0.004047	4e-19	+	-	-	-	-	unit increase	NHGRI-EBI_GWAS_Catalog
rs1434282	rs1434282	chr1:199010721	chr1:199041592	T	C	Mean corpuscular hemoglobin	EFO_0004527	Astle W	27863252	European	2016	0.03888	0.004008	3e-22	+	-	-	-	-	unit increase	NHGRI-EBI_GWAS_Catalog
rs1434282	rs1434282	chr1:199010721	chr1:199041592	T	C	Mean corpuscular volume	EFO_0004526	Astle W	27863252	European	2016	0.05253	0.003983	1e-39	+	-	-	-	-	unit increase	NHGRI-EBI_GWAS_Catalog
rs1434282	rs1434282	chr1:199010721	chr1:199041592	T	C	Mean platelet volume	EFO_0004584	Astle W	27863252	European	2016	0.02376	0.004084	6e-09	+	-	-	-	-	unit increase	NHGRI-EBI_GWAS_Catalog
rs1434282	rs1434282	chr1:199010721	chr1:199041592	T	C	Red blood cell count	EFO_0004305	Astle W	27863252	European	2016	0.04484	0.004021	7e-29	+	-	-	-	-	unit decrease	NHGRI-EBI_GWAS_Catalog
rs1434282	rs1434282	chr1:199010721	chr1:199041592	T	C	Reticulocyte fraction of red cells	EFO_0007986	Astle W	27863252	European	2016	0.03986	0.004053	8e-23	+	-	-	-	-	unit increase	NHGRI-EBI_GWAS_Catalog
rs150844304	rs150844304	chr15:43726625	chr15:43434427	A	C	Hematocrit	EFO_0004586	Astle W	27863252	European	2016	0.06728	0.01138	3.376e-09	+	173480	0	173480	2	IVNT	Astle-W_Blood-Cell-Traits_EUR_2016
rs150844304	rs150844304	chr15:43726625	chr15:43434427	A	C	Hemoglobin concentration	EFO_0004586	Astle W	27863252	European	2016	0.08486	0.01143	1.157e-13	+	173480	0	173480	2	IVNT	Astle-W_Blood-Cell-Traits_EUR_2016
rs150844304	rs150844304	chr15:43726625	chr15:43434427	A	C	Mean corpuscular hemoglobin	EFO_0004586	Astle W	27863252	European	2016	0.06893	0.01141	1.555e-09	+	173480	0	173480	2	IVNT	Astle-W_Blood-Cell-Traits_EUR_2016
rs150844304	rs150844304	chr15:43726625	chr15:43434427	A	C	Monocyte percentage of white cells	EFO_0004586	Astle W	27863252	European	2016	0.06867	0.01151	2.393e-09	+	173480	0	173480	2	IVNT	Astle-W_Blood-Cell-Traits_EUR_2016
rs150844304	rs150844304	chr15:43726625	chr15:43434427	A	C	Platelet count	EFO_0004586	Astle W	27863252	European	2016	-0.1161	0.01176	5.591e-23	-	173480	0	173480	2	IVNT	Astle-W_Blood-Cell-Traits_EUR_2016
rs150844304	rs150844304	chr15:43726625	chr15:43434427	A	C	Plateletcrit	EFO_0004586	Astle W	27863252	European	2016	-0.1255	0.0118	1.986e-26	-	173480	0	173480	2	IVNT	Astle-W_Blood-Cell-Traits_EUR_2016
rs150844304	rs150844304	chr15:43726625	chr15:43434427	A	C	Red cell distribution width	EFO_0004586	Astle W	27863252	European	2016	-0.06302	0.01141	3.323e-08	-	173480	0	173480	2	IVNT	Astle-W_Blood-Cell-Traits_EUR_2016
rs150844304	rs150844304	chr15:43726625	chr15:43434427	A	C	Triglycerides	EFO_0004530	van Leeuwen EM	27036123	Mixed	2016	0.066	0.008222	1e-15	+	-	-	-	-	unit decrease	NHGRI-EBI_GWAS_Catalog
rs150844304	rs150844304	chr15:43726625	chr15:43434427	A	C	Comparative height size at age 10	-	Neale B	UKBB	European	2017	0.03149	0.005377	4.743e-09	+	332021	0	332021	1	-	Neale-B_UKBB_EUR_2017
rs150844304	rs150844304	chr15:43726625	chr15:43434427	A	C	Impedance of leg right	-	Neale B	UKBB	European	2017	-0.04159	0.007126	5.344e-09	-	331301	0	331301	1	IVNT	Neale-B_UKBB_EUR_2017
rs150844304	rs150844304	chr15:43726625	chr15:43434427	A	C	Leg fat-free mass right	-	Neale B	UKBB	European	2017	0.02906	0.005184	2.08e-08	+	331285	0	331285	1	IVNT	Neale-B_UKBB_EUR_2017
rs150844304	rs150844304	chr15:43726625	chr15:43434427	A	C	Leg predicted mass right	-	Neale B	UKBB	European	2017	0.02878	0.005151	2.301e-08	+	331285	0	331285	1	IVNT	Neale-B_UKBB_EUR_2017
rs1532085	rs1532085	chr15:58683366	chr15:58391167	A	G	Age-related macular degeneration	EFO_0001365	Fritsche LG	26691988	European	2015	NA	NA	3.28e-12	-	33976	16144	17832	26	log OR	Fritsche-L_AMD_EUR_2016
rs1532085	rs1532085	chr15:58683366	chr15:58391167	A	G	Age-related macular degeneration	EFO_0001365	Fritsche L	23455636	Mixed	2013	NA	NA	2.355e-08	-	59318	7646	51672	15	log OR	Fritsche-L_AMD_Mixed_2013
rs1532085	rs1532085	chr15:58683366	chr15:58391167	A	G	High density lipoprotein	EFO_0004612	GLGC	24097068	European	2013	0.1068	0.0035	1.24e-188	+	185482	0	185482	60	IVNT	GLGC_HDL_EUR_2013
rs1532085	rs1532085	chr15:58683366	chr15:58391167	A	G	High density lipoprotein	EFO_0004612	GLGC	20686565	Mixed	2010	0.1028	0.005	2.92e-96	+	99900	0	99900	46	Z-score	GLGC_HDL_Mixed_2010
rs1532085	rs1532085	chr15:58683366	chr15:58391167	A	G	Total cholesterol	EFO_0004574	GLGC	24097068	European	2013	0.0545	0.0036	7.334e-47	+	185639	0	185639	60	IVNT	GLGC_TC_EUR_2013
rs1532085	rs1532085	chr15:58683366	chr15:58391167	A	G	Total cholesterol	EFO_0004574	GLGC	20686565	Mixed	2010	0.0491	0.0052	8.832e-20	+	100184	0	100184	46	Z-score	GLGC_TC_Mixed_2010
rs1532085	rs1532085	chr15:58683366	chr15:58391167	A	G	Triglycerides	EFO_0004530	GLGC	24097068	European	2013	0.031	0.0034	2.318e-18	+	176156	0	176156	60	IVNT	GLGC_TG_EUR_2013
rs1532085	rs1532085	chr15:58683366	chr15:58391167	A	G	Triglycerides	EFO_0004530	GLGC	20686565	Mixed	2010	0.0322	0.0049	1.779e-11	+	96598	0	96598	46	Z-score	GLGC_TG_Mixed_2010
rs1532085	rs1532085	chr15:58683366	chr15:58391167	A	G	ALDH1A2 gene expression in human liver	NCIT_C21308	GLGC	20686565	Mixed	2010	NA	NA	5e-08	NA	100184	-	-	-	-	GRASP
rs1532085	rs1532085	chr15:58683366	chr15:58391167	A	G	APOA1 apolipoprotein AI	NCIT_C116417;NCIT_C74733;NCIT_C116419	Chasman	19802338	European	2008	NA	NA	9e-14	NA	6382	-	-	-	-	GRASP
rs1532085	rs1532085	chr15:58683366	chr15:58391167	A	G	Advanced age related macular degeneration	NCIT_C84391;HP_0007868	Fritsche L	23455636	Mixed	2013	NA	NA	2.355e-08	NA	59494	-	-	-	-	GRASP
rs1532085	rs1532085	chr15:58683366	chr15:58391167	A	G	HDL cholesterol	NCIT_C61041;NCIT_C105587	Kathiresan S	19060906	European	2008	NA	NA	2.56e-20	NA	19840	-	-	-	-	GRASP
rs1532085	rs1532085	chr15:58683366	chr15:58391167	A	G	HDL cholesterol	NCIT_C61041;NCIT_C105587	Aulchenko YS	19060911	European	2008	NA	NA	9.7e-36	NA	22562	-	-	-	-	GRASP
rs1532085	rs1532085	chr15:58683366	chr15:58391167	A	G	HDL cholesterol	NCIT_C61041;NCIT_C105587	Chasman	19802338	European	2008	NA	NA	1.3e-10	NA	6382	-	-	-	-	GRASP
rs1532085	rs1532085	chr15:58683366	chr15:58391167	A	G	HDL cholesterol	NCIT_C61041;NCIT_C105587	GLGC	20686565	Mixed	2010	NA	NA	7.3e-103	NA	100184	-	-	-	-	GRASP
rs1532085	rs1532085	chr15:58683366	chr15:58391167	A	G	HDL cholesterol	NCIT_C61041;NCIT_C105587	Lettre G	21347282	African	2011	NA	NA	1e-35	NA	8090	-	-	-	-	GRASP
rs1532085	rs1532085	chr15:58683366	chr15:58391167	A	G	HDL cholesterol	NCIT_C61041;NCIT_C105587	Middelberg RP	21943158	European	2011	NA	NA	2.4e-11	NA	11683	-	-	-	-	GRASP
rs1532085	rs1532085	chr15:58683366	chr15:58391167	A	G	HDL cholesterol	NCIT_C61041;NCIT_C105587	Asselbergs	23063622	European	2012	NA	NA	2.69e-08	NA	66240	-	-	-	-	GRASP
rs1532085	rs1532085	chr15:58683366	chr15:58391167	A	G	HDL cholesterol lipoprotein fraction concentration in fasting sample	EFO_0004612	Chasman DI	19936222	European	2009	NA	NA	8.92e-15	NA	17296	-	-	-	-	GRASP
rs1532085	rs1532085	chr15:58683366	chr15:58391167	A	G	HDL cholesterol median HDL cholesterol	NCIT_C61041;NCIT_C105587	Turner	21589926	Mixed	2011	NA	NA	7.3e-12	NA	3740	-	-	-	-	GRASP
rs1532085	rs1532085	chr15:58683366	chr15:58391167	A	G	HDL cholesterol mmoll	NCIT_C61041;NCIT_C105587	Sabatti C	19060910	European	2008	NA	NA	2.74e-11	NA	4763	-	-	-	-	GRASP
rs1532085	rs1532085	chr15:58683366	chr15:58391167	A	G	HDL cholesterol small lipoprotein fraction concentration	EFO_0004612	Chasman DI	19936222	European	2009	NA	NA	6.79e-17	NA	17296	-	-	-	-	GRASP
rs1532085	rs1532085	chr15:58683366	chr15:58391167	A	G	HDL in metabolic styndrome subjects without diabetes	NCIT_C34942	Kristiansson K	22399527	European	2012	NA	NA	4.56e-24	NA	10564	-	-	-	-	GRASP
rs1532085	rs1532085	chr15:58683366	chr15:58391167	A	G	Hemoglobin Hb	HP_0011902	van der Harst P	23222517	Mixed	2012	NA	NA	6.7e-11	NA	71861	-	-	-	-	GRASP
rs1532085	rs1532085	chr15:58683366	chr15:58391167	A	G	IDL total lipoprotein fraction concentration	GO_0034373;GO_0071831	Chasman DI	19936222	European	2009	NA	NA	1.45e-19	NA	17296	-	-	-	-	GRASP
rs1532085	rs1532085	chr15:58683366	chr15:58391167	A	G	IDL total lipoprotein fraction concentration in fasting sample	GO_0071831;GO_0034373	Chasman DI	19936222	European	2009	NA	NA	3.7e-16	NA	17296	-	-	-	-	GRASP
rs1532085	rs1532085	chr15:58683366	chr15:58391167	A	G	LIPC gene expression in human liver	NCIT_C82869	GLGC	20686565	Mixed	2010	NA	NA	7e-23	NA	100184	-	-	-	-	GRASP
rs1532085	rs1532085	chr15:58683366	chr15:58391167	A	G	Total cholesterol	NCIT_C61032;NCIT_C105586	GLGC	20686565	Mixed	2010	NA	NA	1.2e-20	NA	100184	-	-	-	-	GRASP
rs1532085	rs1532085	chr15:58683366	chr15:58391167	A	G	Triglycerides	-	GLGC	20686565	Mixed	2010	NA	NA	1.779e-11	NA	100184	-	-	-	-	GRASP
rs1532085	rs1532085	chr15:58683366	chr15:58391167	A	G	Cholesterol total	EFO_0004574	GLGC	20686565	Mixed	2010	1.54	0.1692	9e-20	+	-	-	-	-	mg/dL increase	NHGRI-EBI_GWAS_Catalog
rs1532085	rs1532085	chr15:58683366	chr15:58391167	A	G	Cholesterol total	EFO_0004574	GLGC	24097068	European	2013	0.054	0.003755	7e-47	+	-	-	-	-	unit increase	NHGRI-EBI_GWAS_Catalog
rs1532085	rs1532085	chr15:58683366	chr15:58391167	A	G	HDL cholesterol	EFO_0004612	Sabatti C	19060910	European	2008	0.05	0.00786	2e-10	+	-	-	-	-	mmol/l increase	NHGRI-EBI_GWAS_Catalog
rs1532085	rs1532085	chr15:58683366	chr15:58391167	A	G	HDL cholesterol	EFO_0004612	Aulchenko YS	19060911	European	2008	-0.13	0.01042	1e-35	-	-	-	-	-	SD decrease	NHGRI-EBI_GWAS_Catalog
rs1532085	rs1532085	chr15:58683366	chr15:58391167	A	G	HDL cholesterol	EFO_0004612	GLGC	20686565	Mixed	2010	1.45	0.06965	3e-96	+	-	-	-	-	mg/dL increase	NHGRI-EBI_GWAS_Catalog
rs1532085	rs1532085	chr15:58683366	chr15:58391167	A	G	HDL cholesterol	EFO_0004612	GLGC	24097068	European	2013	0.107	0.003652	1e-188	+	-	-	-	-	unit increase	NHGRI-EBI_GWAS_Catalog
rs1532085	rs1532085	chr15:58683366	chr15:58391167	A	G	HDL cholesterol levels	EFO_0004612	Spracklen CN	28334899	East Asian	2017	0.107	0.003429	1e-213	+	-	-	-	-	unit increase	NHGRI-EBI_GWAS_Catalog
rs1532085	rs1532085	chr15:58683366	chr15:58391167	A	G	Lipid metabolism phenotypes	EFO_0004529	Chasman DI	19936222	European	2009	NA	NA	1e-19	NA	-	-	-	-	-	NHGRI-EBI_GWAS_Catalog
rs1532085	rs1532085	chr15:58683366	chr15:58391167	A	G	Lipid metabolism phenotypes	EFO_0004529	Chasman DI	19936222	European	2009	NA	NA	9e-15	NA	-	-	-	-	-	NHGRI-EBI_GWAS_Catalog
rs1532085	rs1532085	chr15:58683366	chr15:58391167	A	G	Lipid metabolism phenotypes	EFO_0004529	Chasman DI	19936222	European	2009	NA	NA	4e-16	NA	-	-	-	-	-	NHGRI-EBI_GWAS_Catalog
rs1532085	rs1532085	chr15:58683366	chr15:58391167	A	G	Metabolic syndrome	EFO_0000195	Kristiansson K	22399527	European	2012	-0.13	0.01286	5e-24	-	-	-	-	-	mmol/l decrease	NHGRI-EBI_GWAS_Catalog
rs1532085	rs1532085	chr15:58683366	chr15:58391167	A	G	Metabolite levels	EFO_0004723	Inouye M	22916037	European	2012	NA	NA	9e-104	NA	-	-	-	-	-	NHGRI-EBI_GWAS_Catalog
rs1532085	rs1532085	chr15:58683366	chr15:58391167	A	G	Metabolite levels lipoprotein measures	EFO_0004732;EFO_0005664	Kettunen J	27005778	European	2016	-0.26	0.00981	9e-155	-	-	-	-	-	unit decrease	NHGRI-EBI_GWAS_Catalog
rs1532085	rs1532085	chr15:58683366	chr15:58391167	A	G	Red blood cell traits	EFO_0004527	van der Harst P	23222517	Mixed	2012	-0.034	0.005214	7e-11	-	-	-	-	-	unit increase	NHGRI-EBI_GWAS_Catalog
rs1532085	rs1532085	chr15:58683366	chr15:58391167	A	G	Triglycerides	EFO_0004530	GLGC	20686565	Mixed	2010	-2.99	0.4069	2e-13	-	-	-	-	-	mg/dL increase	NHGRI-EBI_GWAS_Catalog
rs1532085	rs1532085	chr15:58683366	chr15:58391167	A	G	Triglycerides	EFO_0004530	GLGC	24097068	European	2013	0.031	0.00354	2e-18	+	-	-	-	-	mg/dL increase	NHGRI-EBI_GWAS_Catalog
rs1532085	rs1532085	chr15:58683366	chr15:58391167	A	G	Self-reported high cholesterol	EFO_0008111	Neale B	UKBB	European	2017	0.005294	0.0008173	9.286e-11	+	337159	41296	295863	1	risk diff	Neale-B_UKBB_EUR_2017
rs1532085	rs1532085	chr15:58683366	chr15:58391167	A	G	High density lipoprotein	EFO_0004612	Prins B	28887542	European	2017	0.1	0.02	1.641e-11	+	9961	0	9961	1	IVNT	Prins-B_HDL_EUR_2017
rs1532085	rs1532085	chr15:58683366	chr15:58391167	A	G	High density lipoprotein	EFO_0004612	Spracklen CN	28334899	East Asian	2017	0.1152	0.0092	3.99e-36	+	23546	0	23546	13	IVNT	Spracklen-CN_HDL_EAS_2017
rs1532085	rs1532085	chr15:58683366	chr15:58391167	A	G	Total cholesterol	EFO_0004574	Spracklen CN	28334899	East Asian	2017	0.0588	0.0099	2.33e-09	+	22172	0	22172	13	IVNT	Spracklen-CN_Total-Cholesterol_EAS_2017
rs1532085	rs1532085	chr15:58683366	chr15:58391167	A	G	Cholesterol	EFO_1001380	GLGC	20686565	Mixed	2010	NA	NA	9e-20	NA	-	-	-	-	-	dbGaP
rs1532085	rs1532085	chr15:58683366	chr15:58391167	A	G	Cholesterol hdl	-	Sabatti C	19060910	European	2008	NA	NA	2e-10	NA	-	-	-	-	-	dbGaP
rs1532085	rs1532085	chr15:58683366	chr15:58391167	A	G	Cholesterol hdl	-	Aulchenko YS	19060911	European	2008	NA	NA	1e-35	NA	-	-	-	-	-	dbGaP
rs1532085	rs1532085	chr15:58683366	chr15:58391167	A	G	Cholesterol hdl	-	GLGC	20686565	Mixed	2010	NA	NA	3e-96	NA	-	-	-	-	-	dbGaP
rs1532085	rs1532085	chr15:58683366	chr15:58391167	A	G	Lipoproteins hdl	-	Sabatti C	19060910	European	2008	NA	NA	1.766e-10	NA	-	-	-	-	-	dbGaP
rs1532085	rs1532085	chr15:58683366	chr15:58391167	A	G	Metabolic syndrome x	EFO_0000195	Kristiansson K	22399527	European	2012	NA	NA	5e-24	NA	-	-	-	-	-	dbGaP
rs1532085	rs1532085	chr15:58683366	chr15:58391167	A	G	Triglycerides	-	GLGC	20686565	Mixed	2010	NA	NA	2e-13	NA	-	-	-	-	-	dbGaP
rs17278406	rs17278406	chr9:13976285	chr9:13976286	A	G	Hematocrit	EFO_0004586	Astle W	27863252	European	2016	-0.0314	0.003879	5.67e-16	-	173480	0	173480	2	IVNT	Astle-W_Blood-Cell-Traits_EUR_2016
rs17278406	rs17278406	chr9:13976285	chr9:13976286	A	G	Hemoglobin concentration	EFO_0004586	Astle W	27863252	European	2016	-0.03214	0.003896	1.573e-16	-	173480	0	173480	2	IVNT	Astle-W_Blood-Cell-Traits_EUR_2016
rs17278406	rs17278406	chr9:13976285	chr9:13976286	A	G	Red blood cell count	EFO_0004586	Astle W	27863252	European	2016	-0.02648	0.003907	1.218e-11	-	173480	0	173480	2	IVNT	Astle-W_Blood-Cell-Traits_EUR_2016
rs174546	rs174546	chr11:61569830	chr11:61802358	C	T	Eosinophil count	EFO_0004586	Astle W	27863252	European	2016	0.02423	0.00374	9.221e-11	+	173480	0	173480	2	IVNT	Astle-W_Blood-Cell-Traits_EUR_2016
rs174546	rs174546	chr11:61569830	chr11:61802358	C	T	Granulocyte count	EFO_0004586	Astle W	27863252	European	2016	0.02608	0.003766	4.364e-12	+	173480	0	173480	2	IVNT	Astle-W_Blood-Cell-Traits_EUR_2016
rs174546	rs174546	chr11:61569830	chr11:61802358	C	T	Granulocyte percentage of myeloid white cells	EFO_0004586	Astle W	27863252	European	2016	0.0304	0.003748	5.033e-16	+	173480	0	173480	2	IVNT	Astle-W_Blood-Cell-Traits_EUR_2016
rs174546	rs174546	chr11:61569830	chr11:61802358	C	T	Hematocrit	EFO_0004586	Astle W	27863252	European	2016	-0.02433	0.003704	5.032e-11	-	173480	0	173480	2	IVNT	Astle-W_Blood-Cell-Traits_EUR_2016
rs174546	rs174546	chr11:61569830	chr11:61802358	C	T	Hemoglobin concentration	EFO_0004586	Astle W	27863252	European	2016	-0.02766	0.00372	1.036e-13	-	173480	0	173480	2	IVNT	Astle-W_Blood-Cell-Traits_EUR_2016
rs174546	rs174546	chr11:61569830	chr11:61802358	C	T	Mean corpuscular volume	EFO_0004586	Astle W	27863252	European	2016	0.02384	0.003703	1.208e-10	+	173480	0	173480	2	IVNT	Astle-W_Blood-Cell-Traits_EUR_2016
rs174546	rs174546	chr11:61569830	chr11:61802358	C	T	Mean platelet volume	EFO_0004586	Astle W	27863252	European	2016	0.03896	0.003792	9.092e-25	+	173480	0	173480	2	IVNT	Astle-W_Blood-Cell-Traits_EUR_2016
rs174546	rs174546	chr11:61569830	chr11:61802358	C	T	Monocyte percentage of white cells	EFO_0004586	Astle W	27863252	European	2016	-0.02845	0.003738	2.715e-14	-	173480	0	173480	2	IVNT	Astle-W_Blood-Cell-Traits_EUR_2016
rs174546	rs174546	chr11:61569830	chr11:61802358	C	T	Myeloid white cell count	EFO_0004586	Astle W	27863252	European	2016	0.02362	0.003777	3.996e-10	+	173480	0	173480	2	IVNT	Astle-W_Blood-Cell-Traits_EUR_2016
rs174546	rs174546	chr11:61569830	chr11:61802358	C	T	Neutrophil count	EFO_0004586	Astle W	27863252	European	2016	0.02365	0.003757	3.107e-10	+	173480	0	173480	2	IVNT	Astle-W_Blood-Cell-Traits_EUR_2016
rs174546	rs174546	chr11:61569830	chr11:61802358	C	T	Platelet count	EFO_0004586	Astle W	27863252	European	2016	-0.0371	0.003823	2.873e-22	-	173480	0	173480	2	IVNT	Astle-W_Blood-Cell-Traits_EUR_2016
rs174546	rs174546	chr11:61569830	chr11:61802358	C	T	Plateletcrit	EFO_0004586	Astle W	27863252	European	2016	-0.02187	0.003836	1.188e-08	-	173480	0	173480	2	IVNT	Astle-W_Blood-Cell-Traits_EUR_2016
rs174546	rs174546	chr11:61569830	chr11:61802358	C	T	Red blood cell count	EFO_0004586	Astle W	27863252	European	2016	-0.03459	0.003731	1.833e-20	-	173480	0	173480	2	IVNT	Astle-W_Blood-Cell-Traits_EUR_2016
rs174546	rs174546	chr11:61569830	chr11:61802358	C	T	Red cell distribution width	EFO_0004586	Astle W	27863252	European	2016	0.04959	0.003712	1.01e-40	+	173480	0	173480	2	IVNT	Astle-W_Blood-Cell-Traits_EUR_2016
rs174546	rs174546	chr11:61569830	chr11:61802358	C	T	Reticulocyte count	EFO_0004586	Astle W	27863252	European	2016	-0.02162	0.003769	9.645e-09	-	173480	0	173480	2	IVNT	Astle-W_Blood-Cell-Traits_EUR_2016
rs174546	rs174546	chr11:61569830	chr11:61802358	C	T	Sum basophil neutrophil counts	EFO_0004586	Astle W	27863252	European	2016	0.02389	0.003764	2.201e-10	+	173480	0	173480	2	IVNT	Astle-W_Blood-Cell-Traits_EUR_2016
rs174546	rs174546	chr11:61569830	chr11:61802358	C	T	Sum eosinophil basophil counts	EFO_0004586	Astle W	27863252	European	2016	0.02267	0.003744	1.406e-09	+	173480	0	173480	2	IVNT	Astle-W_Blood-Cell-Traits_EUR_2016
rs174546	rs174546	chr11:61569830	chr11:61802358	C	T	Sum neutrophil eosinophil counts	EFO_0004586	Astle W	27863252	European	2016	0.02593	0.00376	5.387e-12	+	173480	0	173480	2	IVNT	Astle-W_Blood-Cell-Traits_EUR_2016
rs174546	rs174546	chr11:61569830	chr11:61802358	C	T	White blood cell count	EFO_0004586	Astle W	27863252	European	2016	0.02325	0.00376	6.285e-10	+	173480	0	173480	2	IVNT	Astle-W_Blood-Cell-Traits_EUR_2016
rs174546	rs174546	chr11:61569830	chr11:61802358	C	T	ALA 18:3n3	EFO_0005110	Lemaitre RN	21829377	European	2011	-0.0158	0.0009	1.696e-63	-	8866	0	8866	5	%	CHARGE_ALA_EUR_2011
rs174546	rs174546	chr11:61569830	chr11:61802358	C	T	Adrenic acid 22:4n6	EFO_0005110	Guan W	24823311	European	2014	0.0481	0.0019	2.4e-139	+	8631	0	8631	5	%	CHARGE_Adrenic-acid_EUR_2014
rs174546	rs174546	chr11:61569830	chr11:61802358	C	T	Arachidonic acid 20:4n6	EFO_0005110	Guan W	24823311	European	2014	1.687	0.0253	5.45e-970	+	8631	0	8631	5	%	CHARGE_Arachidonic-acid_EUR_2014
rs174546	rs174546	chr11:61569830	chr11:61802358	C	T	Cis trans-18:2	EFO_0006825;EFO_0006824;EFO_0005110	Mozaffarian D	25646338	European	2014	-0.0032	0.0004	6.192e-14	-	8013	0	8013	7	%	CHARGE_Cis-trans-182_EUR_2015
rs174546	rs174546	chr11:61569830	chr11:61802358	C	T	DPA 22:5n3	EFO_0005110	Lemaitre RN	21829377	European	2011	0.0744	0.0028	2.51e-153	+	8866	0	8866	5	%	CHARGE_DPA_EUR_2011
rs174546	rs174546	chr11:61569830	chr11:61802358	C	T	Dihomo-gamma-linolenic acid	EFO_0007763;EFO_0005680;EFO_0005110	Guan W	24823311	European	2014	-0.3544	0.0135	1.8e-151	-	8631	0	8631	5	%	CHARGE_Dihomo-gamma-linolenic-acid_EUR_2014
rs174546	rs174546	chr11:61569830	chr11:61802358	C	T	EPA 20:5n3	EFO_0005110	Lemaitre RN	21829377	European	2011	0.0818	0.0051	2.675e-57	+	8866	0	8866	5	%	CHARGE_EPA_EUR_2011
rs174546	rs174546	chr11:61569830	chr11:61802358	C	T	Gamma-linolenic acid 18:3n6	EFO_0005110	Guan W	24823311	European	2014	0.0156	0.0009	2.368e-72	+	8631	0	8631	5	%	CHARGE_Gamma-linolenic-acid_EUR_2014
rs174546	rs174546	chr11:61569830	chr11:61802358	C	T	Linoleic acid 18:2n6	EFO_0005110	Guan W	24823311	European	2014	-1.469	0.0416	2.13e-273	-	8631	0	8631	5	%	CHARGE_Linoleic-acid_EUR_2014
rs174546	rs174546	chr11:61569830	chr11:61802358	C	T	Oleic acid 18:1n9	EFO_0005110	Wu JH	23362303	European	2013	-0.2286	0.0194	3.778e-32	-	8961	0	8961	5	%	CHARGE_Oleic-acid_EUR_2013
rs174546	rs174546	chr11:61569830	chr11:61802358	C	T	Palmitoleic acid 16:1n7	EFO_0005110	Wu JH	23362303	European	2013	-0.0231	0.0033	2.355e-12	-	8961	0	8961	5	%	CHARGE_Palmitoleic-acid_EUR_2013
rs174546	rs174546	chr11:61569830	chr11:61802358	C	T	Stearic acid 18:0	EFO_0005110	Wu JH	23362303	European	2013	0.1765	0.0193	5.493e-20	+	8961	0	8961	5	%	CHARGE_Stearic-acid_EUR_2013
rs174546	rs174546	chr11:61569830	chr11:61802358	C	T	Height	EFO_0004339	GIANT	28146470	European	2017	0.016	0.0028	1.8e-08	+	381625	0	381625	106	IVNT	GIANT_Height_EUR_2017
rs174546	rs174546	chr11:61569830	chr11:61802358	C	T	Height	EFO_0004339	GIANT	28146470	Mixed	2017	0.016	0.0026	2e-10	+	458927	0	458927	147	IVNT	GIANT_Height_Mixed_2017
rs174546	rs174546	chr11:61569830	chr11:61802358	C	T	High density lipoprotein	EFO_0004612	GLGC	24097068	European	2013	0.0391	0.0035	8.301e-28	+	187087	0	187087	60	IVNT	GLGC_HDL_EUR_2013
rs174546	rs174546	chr11:61569830	chr11:61802358	C	T	High density lipoprotein	EFO_0004612	GLGC	20686565	Mixed	2010	0.0476	0.0051	2.622e-22	+	99900	0	99900	46	Z-score	GLGC_HDL_Mixed_2010
rs174546	rs174546	chr11:61569830	chr11:61802358	C	T	Low density lipoprotein	EFO_0004611	GLGC	24097068	European	2013	0.0512	0.0038	1.625e-39	+	173017	0	173017	60	IVNT	GLGC_LDL_EUR_2013
rs174546	rs174546	chr11:61569830	chr11:61802358	C	T	Low density lipoprotein	EFO_0004611	GLGC	20686565	Mixed	2010	0.05	0.0053	1.762e-21	+	95454	0	95454	46	Z-score	GLGC_LDL_Mixed_2010
rs174546	rs174546	chr11:61569830	chr11:61802358	C	T	Total cholesterol	EFO_0004574	GLGC	24097068	European	2013	0.0479	0.0036	2.619e-37	+	187272	0	187272	60	IVNT	GLGC_TC_EUR_2013
rs174546	rs174546	chr11:61569830	chr11:61802358	C	T	Total cholesterol	EFO_0004574	GLGC	20686565	Mixed	2010	0.0506	0.0052	2.851e-22	+	100184	0	100184	46	Z-score	GLGC_TC_Mixed_2010
rs174546	rs174546	chr11:61569830	chr11:61802358	C	T	Triglycerides	EFO_0004530	GLGC	24097068	European	2013	-0.0447	0.0034	7.423e-38	-	177785	0	177785	60	IVNT	GLGC_TG_EUR_2013
rs174546	rs174546	chr11:61569830	chr11:61802358	C	T	Triglycerides	EFO_0004530	GLGC	20686565	Mixed	2010	-0.0484	0.0049	5.413e-24	-	96598	0	96598	46	Z-score	GLGC_TG_Mixed_2010
rs174546	rs174546	chr11:61569830	chr11:61802358	C	T	Eicosapentanoic acid	CHEBI_37527	Tanaka T	19148276	European	2009	NA	NA	5.49e-15	NA	1210	-	-	-	-	GRASP
rs174546	rs174546	chr11:61569830	chr11:61802358	C	T	FADS1 gene expression in human liver	NCIT_C82858	GLGC	20686565	Mixed	2010	NA	NA	5e-18	NA	100184	-	-	-	-	GRASP
rs174546	rs174546	chr11:61569830	chr11:61802358	C	T	FADS1 gene expression in human omental fat	NCIT_C82858	GLGC	20686565	Mixed	2010	NA	NA	2e-08	NA	100184	-	-	-	-	GRASP
rs174546	rs174546	chr11:61569830	chr11:61802358	C	T	Fasting blood glucose	EFO_0004465	MAGIC	20081858	European	2010	NA	NA	2.701e-08	NA	46186	-	-	-	-	GRASP
rs174546	rs174546	chr11:61569830	chr11:61802358	C	T	HDL cholesterol	NCIT_C61041;NCIT_C105587	Kathiresan S	19060906	European	2008	NA	NA	1.28e-09	NA	19840	-	-	-	-	GRASP
rs174546	rs174546	chr11:61569830	chr11:61802358	C	T	HDL cholesterol	NCIT_C61041;NCIT_C105587	GLGC	20686565	Mixed	2010	NA	NA	2.622e-22	NA	100184	-	-	-	-	GRASP
rs174546	rs174546	chr11:61569830	chr11:61802358	C	T	HDL cholesterol large lipoprotein fraction concentration in fasting sample	EFO_0004612	Chasman DI	19936222	European	2009	NA	NA	9.77e-11	NA	17296	-	-	-	-	GRASP
rs174546	rs174546	chr11:61569830	chr11:61802358	C	T	LDL cholesterol	EFO_0004195	GLGC	20686565	Mixed	2010	NA	NA	1.762e-21	NA	100184	-	-	-	-	GRASP
rs174546	rs174546	chr11:61569830	chr11:61802358	C	T	LDL cholesterol mmoll	EFO_0004195	Sabatti C	19060910	European	2008	NA	NA	2.25e-08	NA	4763	-	-	-	-	GRASP
rs174546	rs174546	chr11:61569830	chr11:61802358	C	T	Plasma alpha linolenic acid levels	CHEBI_27432;NCIT_C997	Lemaitre RN	21829377	European	2011	NA	NA	1.7e-63	NA	8866	-	-	-	-	GRASP
rs174546	rs174546	chr11:61569830	chr11:61802358	C	T	Plasma docosapentaenoic acid levels	NCIT_C68347;CHEBI_61204	Lemaitre RN	21829377	European	2011	NA	NA	2.51e-153	NA	8866	-	-	-	-	GRASP
rs174546	rs174546	chr11:61569830	chr11:61802358	C	T	Plasma eicosapentaenoic acid levels	NCIT_C67080	Lemaitre RN	21829377	European	2011	NA	NA	2.68e-57	NA	8866	-	-	-	-	GRASP
rs174546	rs174546	chr11:61569830	chr11:61802358	C	T	Plasma oleic acid	CHEBI_16196	Wu JH	23362303	European	2013	NA	NA	3.78e-32	NA	8961	-	-	-	-	GRASP
rs174546	rs174546	chr11:61569830	chr11:61802358	C	T	Plasma palmitoleic acid	NCIT_C68408	Wu JH	23362303	European	2013	NA	NA	2.36e-12	NA	8961	-	-	-	-	GRASP
rs174546	rs174546	chr11:61569830	chr11:61802358	C	T	Plasma stearic acid	NCIT_C68426	Wu JH	23362303	European	2013	NA	NA	5.49e-20	NA	8961	-	-	-	-	GRASP
rs174546	rs174546	chr11:61569830	chr11:61802358	C	T	RR interval	EFO_0004831	Eijgelsheim M	20639392	European	2010	NA	NA	9.82e-10	NA	38991	-	-	-	-	GRASP
rs174546	rs174546	chr11:61569830	chr11:61802358	C	T	Total cholesterol	NCIT_C61032;NCIT_C105586	GLGC	20686565	Mixed	2010	NA	NA	2.851e-22	NA	100184	-	-	-	-	GRASP
rs174546	rs174546	chr11:61569830	chr11:61802358	C	T	Triglycerides	-	GLGC	20686565	Mixed	2010	NA	NA	4.1e-25	NA	100184	-	-	-	-	GRASP
rs174546	rs174546	chr11:61569830	chr11:61802358	C	T	Heart rate	EFO_0004326	HRgene Consortium	23583979	Mixed	2013	-0.3204	0.0539	1.559e-08	-	89336	0	89336	36	bpm	HRGene_HR_Mixed_2013
rs174546	rs174546	chr11:61569830	chr11:61802358	C	T	Fasting glucose	EFO_0004465	MAGIC	22885924	European	2012	0.019	0.0022	1.75e-17	+	133010	0	133010	66	mmol/l	MAGIC_FG-METABO_EUR_2012
rs174546	rs174546	chr11:61569830	chr11:61802358	C	T	Fasting glucose	EFO_0004465	MAGIC	20081858	European	2010	0.021	0.0039	2.701e-08	+	46186	0	46186	21	mmol/l	MAGIC_FG_EUR_2010
rs174546	rs174546	chr11:61569830	chr11:61802358	C	T	C reactive protein levels or HDL cholesterol levels pleiotropy	EFO_0004458;EFO_0004612	Ligthart S	27286809	Unspecified	2016	NA	NA	2e-24	NA	-	-	-	-	-	NHGRI-EBI_GWAS_Catalog
rs174546	rs174546	chr11:61569830	chr11:61802358	C	T	C reactive protein levels or triglyceride levels pleiotropy	EFO_0004530;EFO_0004458	Ligthart S	27286809	Unspecified	2016	NA	NA	5e-27	NA	-	-	-	-	-	NHGRI-EBI_GWAS_Catalog
rs174546	rs174546	chr11:61569830	chr11:61802358	C	T	Cholesterol total	EFO_0004574	GLGC	20686565	Mixed	2010	1.78	0.1827	2e-22	+	-	-	-	-	mg/dL decrease	NHGRI-EBI_GWAS_Catalog
rs174546	rs174546	chr11:61569830	chr11:61802358	C	T	Cholesterol total	EFO_0004574	GLGC	24097068	European	2013	-0.048	0.003764	3e-37	-	-	-	-	-	unit decrease	NHGRI-EBI_GWAS_Catalog
rs174546	rs174546	chr11:61569830	chr11:61802358	C	T	Glycerophospholipid levels	EFO_0007630;EFO_0005664	Draisma H	26068415	European	2015	-0.0592	0.006474	6e-20	-	-	-	-	-	unit decrease	NHGRI-EBI_GWAS_Catalog
rs174546	rs174546	chr11:61569830	chr11:61802358	C	T	Glycerophospholipid levels	EFO_0007630;EFO_0005664	Draisma H	26068415	European	2015	-0.1041	0.005027	3e-95	-	-	-	-	-	unit decrease	NHGRI-EBI_GWAS_Catalog
rs174546	rs174546	chr11:61569830	chr11:61802358	C	T	HDL cholesterol	EFO_0004612	GLGC	20686565	Mixed	2010	-0.73	0.07493	2e-22	-	-	-	-	-	mg/dL decrease	NHGRI-EBI_GWAS_Catalog
rs174546	rs174546	chr11:61569830	chr11:61802358	C	T	HDL cholesterol	EFO_0004612	GLGC	24097068	European	2013	-0.039	0.003567	8e-28	-	-	-	-	-	unit decrease	NHGRI-EBI_GWAS_Catalog
rs174546	rs174546	chr11:61569830	chr11:61802358	C	T	LDL cholesterol	EFO_0004611	GLGC	20686565	Mixed	2010	-1.71	0.1786	1e-21	-	-	-	-	-	mg/dL decrease	NHGRI-EBI_GWAS_Catalog
rs174546	rs174546	chr11:61569830	chr11:61802358	C	T	LDL cholesterol	EFO_0004611	GLGC	24097068	European	2013	-0.051	0.003882	2e-39	-	-	-	-	-	unit decrease	NHGRI-EBI_GWAS_Catalog
rs174546	rs174546	chr11:61569830	chr11:61802358	C	T	Plasma omega 6 polyunsaturated fatty acid levels gamma linolenic acid	EFO_0007762	Dorajoo R	26584805	East Asian	2015	-0.5227	0.01875	5e-171	-	-	-	-	-	unit decrease	NHGRI-EBI_GWAS_Catalog
rs174546	rs174546	chr11:61569830	chr11:61802358	C	T	Trans fatty acid levels	EFO_0006821;EFO_0006822	Mozaffarian D	25646338	Mixed	2014	-0.0032	0.0004262	6e-14	-	-	-	-	-	unit increase	NHGRI-EBI_GWAS_Catalog
rs174546	rs174546	chr11:61569830	chr11:61802358	C	T	Triglycerides	EFO_0004530	GLGC	20686565	Mixed	2010	-3.82	0.3779	5e-24	-	-	-	-	-	mg/dL increase	NHGRI-EBI_GWAS_Catalog
rs174546	rs174546	chr11:61569830	chr11:61802358	C	T	Triglycerides	EFO_0004530	GLGC	24097068	European	2013	-0.045	0.003498	7e-38	-	-	-	-	-	mg/dL increase	NHGRI-EBI_GWAS_Catalog
rs174546	rs174546	chr11:61569830	chr11:61802358	C	T	Asthma	EFO_0000270	Neale B	UKBB	European	2017	0.005026	0.0008182	8.096e-10	+	336782	38791	297991	1	risk diff	Neale-B_UKBB_EUR_2017
rs174546	rs174546	chr11:61569830	chr11:61802358	C	T	Average weekly champagne plus white wine intake	EFO_0004329	Neale B	UKBB	European	2017	-0.01434	0.002567	2.326e-08	-	240864	0	240864	1	-	Neale-B_UKBB_EUR_2017
rs174546	rs174546	chr11:61569830	chr11:61802358	C	T	Height	EFO_0004339	Neale B	UKBB	European	2017	0.01263	0.001815	3.455e-12	+	336474	0	336474	1	IVNT	Neale-B_UKBB_EUR_2017
rs174546	rs174546	chr11:61569830	chr11:61802358	C	T	Nap during day	EFO_0004870	Neale B	UKBB	European	2017	-0.009901	0.001514	6.169e-11	-	337074	0	337074	1	-	Neale-B_UKBB_EUR_2017
rs174546	rs174546	chr11:61569830	chr11:61802358	C	T	Pulse rate	EFO_0004326	Neale B	UKBB	European	2017	-0.03369	0.002631	1.64e-37	-	317756	0	317756	1	IVNT	Neale-B_UKBB_EUR_2017
rs174546	rs174546	chr11:61569830	chr11:61802358	C	T	Pulse rate	EFO_0004326	Neale B	UKBB	European	2017	-0.03204	0.004469	7.494e-13	-	110153	0	110153	1	IVNT	Neale-B_UKBB_EUR_2017
rs174546	rs174546	chr11:61569830	chr11:61802358	C	T	Self-reported asthma	EFO_0000270	Neale B	UKBB	European	2017	0.005335	0.0008197	7.594e-11	+	337159	39049	298110	1	risk diff	Neale-B_UKBB_EUR_2017
rs174546	rs174546	chr11:61569830	chr11:61802358	C	T	Cholesterol	EFO_1001380	GLGC	20686565	Mixed	2010	NA	NA	2e-22	NA	-	-	-	-	-	dbGaP
rs174546	rs174546	chr11:61569830	chr11:61802358	C	T	Cholesterol hdl	-	GLGC	20686565	Mixed	2010	NA	NA	2e-22	NA	-	-	-	-	-	dbGaP
rs174546	rs174546	chr11:61569830	chr11:61802358	C	T	Cholesterol ldl	EFO_0004195	GLGC	20686565	Mixed	2010	NA	NA	1e-21	NA	-	-	-	-	-	dbGaP
rs174546	rs174546	chr11:61569830	chr11:61802358	C	T	Triglycerides	-	GLGC	20686565	Mixed	2010	NA	NA	5e-24	NA	-	-	-	-	-	dbGaP
rs17476364	rs17476364	chr10:71094504	chr10:69334748	C	T	Hematocrit	EFO_0004586	Astle W	27863252	European	2016	0.1518	0.005652	7.65e-159	+	173480	0	173480	2	IVNT	Astle-W_Blood-Cell-Traits_EUR_2016
rs17476364	rs17476364	chr10:71094504	chr10:69334748	C	T	Hemoglobin concentration	EFO_0004586	Astle W	27863252	European	2016	0.1514	0.005678	1.22e-156	+	173480	0	173480	2	IVNT	Astle-W_Blood-Cell-Traits_EUR_2016
rs17476364	rs17476364	chr10:71094504	chr10:69334748	C	T	High light scatter percentage of red cells	EFO_0004586	Astle W	27863252	European	2016	0.08805	0.005735	3.369e-53	+	173480	0	173480	2	IVNT	Astle-W_Blood-Cell-Traits_EUR_2016
rs17476364	rs17476364	chr10:71094504	chr10:69334748	C	T	High light scatter reticulocyte count	EFO_0004586	Astle W	27863252	European	2016	0.1009	0.005735	2.726e-69	+	173480	0	173480	2	IVNT	Astle-W_Blood-Cell-Traits_EUR_2016
rs17476364	rs17476364	chr10:71094504	chr10:69334748	C	T	Immature fraction of reticulocytes	EFO_0004586	Astle W	27863252	European	2016	0.03838	0.00568	1.411e-11	+	173480	0	173480	2	IVNT	Astle-W_Blood-Cell-Traits_EUR_2016
rs17476364	rs17476364	chr10:71094504	chr10:69334748	C	T	Mean corpuscular hemoglobin	EFO_0004586	Astle W	27863252	European	2016	0.07898	0.005667	3.732e-44	+	173480	0	173480	2	IVNT	Astle-W_Blood-Cell-Traits_EUR_2016
rs17476364	rs17476364	chr10:71094504	chr10:69334748	C	T	Mean corpuscular volume	EFO_0004586	Astle W	27863252	European	2016	0.08811	0.005648	7.318e-55	+	173480	0	173480	2	IVNT	Astle-W_Blood-Cell-Traits_EUR_2016
rs17476364	rs17476364	chr10:71094504	chr10:69334748	C	T	Red blood cell count	EFO_0004586	Astle W	27863252	European	2016	0.0833	0.005693	1.747e-48	+	173480	0	173480	2	IVNT	Astle-W_Blood-Cell-Traits_EUR_2016
rs17476364	rs17476364	chr10:71094504	chr10:69334748	C	T	Red cell distribution width	EFO_0004586	Astle W	27863252	European	2016	0.03798	0.005665	2.019e-11	+	173480	0	173480	2	IVNT	Astle-W_Blood-Cell-Traits_EUR_2016
rs17476364	rs17476364	chr10:71094504	chr10:69334748	C	T	Reticulocyte count	EFO_0004586	Astle W	27863252	European	2016	0.1198	0.005747	1.9e-96	+	173480	0	173480	2	IVNT	Astle-W_Blood-Cell-Traits_EUR_2016
rs17476364	rs17476364	chr10:71094504	chr10:69334748	C	T	Reticulocyte fraction of red cells	EFO_0004586	Astle W	27863252	European	2016	0.1033	0.005743	2.529e-72	+	173480	0	173480	2	IVNT	Astle-W_Blood-Cell-Traits_EUR_2016
rs17476364	rs17476364	chr10:71094504	chr10:69334748	C	T	Hematocrit	EFO_0004348	Astle W	27863252	European	2016	0.1518	0.005652	8e-159	+	-	-	-	-	unit increase	NHGRI-EBI_GWAS_Catalog
rs17476364	rs17476364	chr10:71094504	chr10:69334748	C	T	Hemoglobin concentration	EFO_0004509	Astle W	27863252	European	2016	0.1514	0.005676	1e-156	+	-	-	-	-	unit increase	NHGRI-EBI_GWAS_Catalog
rs17476364	rs17476364	chr10:71094504	chr10:69334748	C	T	High light scatter reticulocyte count	EFO_0007986	Astle W	27863252	European	2016	0.1009	0.005737	3e-69	+	-	-	-	-	unit increase	NHGRI-EBI_GWAS_Catalog
rs17476364	rs17476364	chr10:71094504	chr10:69334748	C	T	High light scatter reticulocyte percentage of red cells	EFO_0007986	Astle W	27863252	European	2016	0.08805	0.005732	3e-53	+	-	-	-	-	unit increase	NHGRI-EBI_GWAS_Catalog
rs17476364	rs17476364	chr10:71094504	chr10:69334748	C	T	Mean corpuscular hemoglobin	EFO_0004527	Astle W	27863252	European	2016	0.07898	0.005669	4e-44	+	-	-	-	-	unit increase	NHGRI-EBI_GWAS_Catalog
rs17476364	rs17476364	chr10:71094504	chr10:69334748	C	T	Mean corpuscular volume	EFO_0004526	Astle W	27863252	European	2016	0.08811	0.005647	7e-55	+	-	-	-	-	unit increase	NHGRI-EBI_GWAS_Catalog
rs17476364	rs17476364	chr10:71094504	chr10:69334748	C	T	Red blood cell count	EFO_0004305	Astle W	27863252	European	2016	0.0833	0.005697	2e-48	+	-	-	-	-	unit increase	NHGRI-EBI_GWAS_Catalog
rs17476364	rs17476364	chr10:71094504	chr10:69334748	C	T	Red cell distribution width	EFO_0005192	Astle W	27863252	European	2016	0.03798	0.005664	2e-11	+	-	-	-	-	unit increase	NHGRI-EBI_GWAS_Catalog
rs17476364	rs17476364	chr10:71094504	chr10:69334748	C	T	Reticulocyte count	EFO_0007986	Astle W	27863252	European	2016	0.1198	0.005747	2e-96	+	-	-	-	-	unit increase	NHGRI-EBI_GWAS_Catalog
rs17476364	rs17476364	chr10:71094504	chr10:69334748	C	T	Reticulocyte fraction of red cells	EFO_0007986	Astle W	27863252	European	2016	0.1033	0.005746	3e-72	+	-	-	-	-	unit increase	NHGRI-EBI_GWAS_Catalog
rs17476364	rs17476364	chr10:71094504	chr10:69334748	C	T	HbA1c	EFO_0004541;EFO_0001360	Prins B	28887542	European	2017	-0.14	0.01	6.661e-36	-	9961	0	9961	1	%	Prins-B_HbA1c_EUR_2017
rs1768808	rs1768808	chr1:46503217	chr1:46037545	T	C	Hematocrit	EFO_0004586	Astle W	27863252	European	2016	-0.02383	0.003722	1.527e-10	-	173480	0	173480	2	IVNT	Astle-W_Blood-Cell-Traits_EUR_2016
rs1768808	rs1768808	chr1:46503217	chr1:46037545	T	C	Hemoglobin concentration	EFO_0004586	Astle W	27863252	European	2016	-0.0255	0.003738	9.004e-12	-	173480	0	173480	2	IVNT	Astle-W_Blood-Cell-Traits_EUR_2016
rs1768808	rs1768808	chr1:46503217	chr1:46037545	T	C	Red blood cell count	EFO_0004586	Astle W	27863252	European	2016	-0.03115	0.003747	9.406e-17	-	173480	0	173480	2	IVNT	Astle-W_Blood-Cell-Traits_EUR_2016
rs1768808	rs1768808	chr1:46503217	chr1:46037545	T	C	Height	EFO_0004339	GIANT	25282103	European	2014	-0.017	0.003	5e-08	-	253110	0	253110	79	Z-score	GIANT_Height_EUR_2014
rs1768808	rs1768808	chr1:46503217	chr1:46037545	T	C	Sitting height	EFO_0004339	Neale B	UKBB	European	2017	-0.01451	0.001963	1.418e-13	-	336172	0	336172	1	IVNT	Neale-B_UKBB_EUR_2017
rs17773190	rs17773190	chr2:47030363	chr2:46803224	A	G	Hematocrit	EFO_0004586	Astle W	27863252	European	2016	-0.02348	0.003582	5.603e-11	-	173480	0	173480	2	IVNT	Astle-W_Blood-Cell-Traits_EUR_2016
rs17773190	rs17773190	chr2:47030363	chr2:46803224	A	G	Hemoglobin concentration	EFO_0004586	Astle W	27863252	European	2016	-0.02371	0.003598	4.44e-11	-	173480	0	173480	2	IVNT	Astle-W_Blood-Cell-Traits_EUR_2016
rs17773190	rs17773190	chr2:47030363	chr2:46803224	A	G	Red blood cell count	EFO_0004586	Astle W	27863252	European	2016	-0.01974	0.003605	4.375e-08	-	173480	0	173480	2	IVNT	Astle-W_Blood-Cell-Traits_EUR_2016
rs17773190	rs17773190	chr2:47030363	chr2:46803224	A	G	Hematocrit	EFO_0004348	Astle W	27863252	European	2016	-0.02348	0.003588	6e-11	-	-	-	-	-	unit increase	NHGRI-EBI_GWAS_Catalog
rs17773190	rs17773190	chr2:47030363	chr2:46803224	A	G	Hemoglobin concentration	EFO_0004509	Astle W	27863252	European	2016	-0.02371	0.00359	4e-11	-	-	-	-	-	unit increase	NHGRI-EBI_GWAS_Catalog
rs17773190	rs17773190	chr2:47030363	chr2:46803224	A	G	Height	EFO_0004339	Neale B	UKBB	European	2017	-0.01117	0.001742	1.438e-10	-	336474	0	336474	1	IVNT	Neale-B_UKBB_EUR_2017
rs1800961	rs1800961	chr20:43042364	chr20:44413724	C	T	Granulocyte count	EFO_0004586	Astle W	27863252	European	2016	0.06908	0.01032	2.208e-11	+	173480	0	173480	2	IVNT	Astle-W_Blood-Cell-Traits_EUR_2016
rs1800961	rs1800961	chr20:43042364	chr20:44413724	C	T	Granulocyte percentage of myeloid white cells	EFO_0004586	Astle W	27863252	European	2016	0.0686	0.01028	2.466e-11	+	173480	0	173480	2	IVNT	Astle-W_Blood-Cell-Traits_EUR_2016
rs1800961	rs1800961	chr20:43042364	chr20:44413724	C	T	Hematocrit	EFO_0004586	Astle W	27863252	European	2016	-0.0628	0.01016	6.309e-10	-	173480	0	173480	2	IVNT	Astle-W_Blood-Cell-Traits_EUR_2016
rs1800961	rs1800961	chr20:43042364	chr20:44413724	C	T	Hemoglobin concentration	EFO_0004586	Astle W	27863252	European	2016	-0.05654	0.0102	3.009e-08	-	173480	0	173480	2	IVNT	Astle-W_Blood-Cell-Traits_EUR_2016
rs1800961	rs1800961	chr20:43042364	chr20:44413724	C	T	Myeloid white cell count	EFO_0004586	Astle W	27863252	European	2016	0.06386	0.01035	6.718e-10	+	173480	0	173480	2	IVNT	Astle-W_Blood-Cell-Traits_EUR_2016
rs1800961	rs1800961	chr20:43042364	chr20:44413724	C	T	Neutrophil count	EFO_0004586	Astle W	27863252	European	2016	0.07094	0.0103	5.78e-12	+	173480	0	173480	2	IVNT	Astle-W_Blood-Cell-Traits_EUR_2016
rs1800961	rs1800961	chr20:43042364	chr20:44413724	C	T	Neutrophil percentage of white cells	EFO_0004586	Astle W	27863252	European	2016	0.06644	0.01026	9.6e-11	+	173480	0	173480	2	IVNT	Astle-W_Blood-Cell-Traits_EUR_2016
rs1800961	rs1800961	chr20:43042364	chr20:44413724	C	T	Sum basophil neutrophil counts	EFO_0004586	Astle W	27863252	European	2016	0.06968	0.01032	1.451e-11	+	173480	0	173480	2	IVNT	Astle-W_Blood-Cell-Traits_EUR_2016
rs1800961	rs1800961	chr20:43042364	chr20:44413724	C	T	Sum neutrophil eosinophil counts	EFO_0004586	Astle W	27863252	European	2016	0.07027	0.01031	9.377e-12	+	173480	0	173480	2	IVNT	Astle-W_Blood-Cell-Traits_EUR_2016
rs1800961	rs1800961	chr20:43042364	chr20:44413724	C	T	High density lipoprotein	EFO_0004612	GLGC	24097068	European	2013	0.127	0.0099	1.639e-34	+	157871	0	157871	60	IVNT	GLGC_HDL_EUR_2013
rs1800961	rs1800961	chr20:43042364	chr20:44413724	C	T	High density lipoprotein	EFO_0004612	GLGC	20686565	Mixed	2010	0.1293	0.0166	1.051e-15	+	99900	0	99900	46	Z-score	GLGC_HDL_Mixed_2010
rs1800961	rs1800961	chr20:43042364	chr20:44413724	C	T	Low density lipoprotein	EFO_0004611	GLGC	24097068	European	2013	0.0685	0.0106	6.034e-10	+	142698	0	142698	60	IVNT	GLGC_LDL_EUR_2013
rs1800961	rs1800961	chr20:43042364	chr20:44413724	C	T	Total cholesterol	EFO_0004574	GLGC	24097068	European	2013	0.1062	0.0101	1.342e-24	+	156406	0	156406	60	IVNT	GLGC_TC_EUR_2013
rs1800961	rs1800961	chr20:43042364	chr20:44413724	C	T	Total cholesterol	EFO_0004574	GLGC	20686565	Mixed	2010	0.1181	0.0173	5.718e-13	+	100184	0	100184	46	Z-score	GLGC_TC_Mixed_2010
rs1800961	rs1800961	chr20:43042364	chr20:44413724	C	T	APOA1 assay lipoprotein fraction concentration	NCIT_C116418;NCIT_C60819	Chasman DI	19936222	European	2009	NA	NA	3.56e-08	NA	17296	-	-	-	-	GRASP
rs1800961	rs1800961	chr20:43042364	chr20:44413724	C	T	C reactive protein	NCIT_C64548	Dehghan A	21300955	European	2011	NA	NA	2.3e-11	NA	66185	-	-	-	-	GRASP
rs1800961	rs1800961	chr20:43042364	chr20:44413724	C	T	FVII	NCIT_C2187	Taylor	21676895	Mixed	2011	NA	NA	2.16e-38	NA	20300	-	-	-	-	GRASP
rs1800961	rs1800961	chr20:43042364	chr20:44413724	C	T	HDL cholesterol	NCIT_C61041;NCIT_C105587	Kathiresan S	19060906	European	2008	NA	NA	8e-10	NA	19840	-	-	-	-	GRASP
rs1800961	rs1800961	chr20:43042364	chr20:44413724	C	T	HDL cholesterol	NCIT_C61041;NCIT_C105587	GLGC	20686565	Mixed	2010	NA	NA	1.1e-16	NA	100184	-	-	-	-	GRASP
rs1800961	rs1800961	chr20:43042364	chr20:44413724	C	T	HDL cholesterol	NCIT_C61041;NCIT_C105587	Lettre G	21347282	African	2011	NA	NA	8e-10	NA	8090	-	-	-	-	GRASP
rs1800961	rs1800961	chr20:43042364	chr20:44413724	C	T	HDL cholesterol	NCIT_C61041;NCIT_C105587	Asselbergs	23063622	European	2012	NA	NA	8.56e-13	NA	66240	-	-	-	-	GRASP
rs1800961	rs1800961	chr20:43042364	chr20:44413724	C	T	Total cholesterol	NCIT_C61032;NCIT_C105586	GLGC	20686565	Mixed	2010	NA	NA	1.6e-13	NA	100184	-	-	-	-	GRASP
rs1800961	rs1800961	chr20:43042364	chr20:44413724	C	T	Total cholesterol	NCIT_C61032;NCIT_C105586	Asselbergs	23063622	European	2012	NA	NA	3.11e-10	NA	66240	-	-	-	-	GRASP
rs1800961	rs1800961	chr20:43042364	chr20:44413724	C	T	Total cholesterol in females	EFO_0004574	Asselbergs	23063622	European	2012	NA	NA	6.4e-10	NA	66240	-	-	-	-	GRASP
rs1800961	rs1800961	chr20:43042364	chr20:44413724	C	T	C reactive protein levels	EFO_0004458	Dehghan A	21300955	European	2011	0.088	0.01467	2e-09	+	-	-	-	-	unit increase	NHGRI-EBI_GWAS_Catalog
rs1800961	rs1800961	chr20:43042364	chr20:44413724	C	T	C reactive protein levels or HDL cholesterol levels pleiotropy	EFO_0004458;EFO_0004612	Ligthart S	27286809	Unspecified	2016	NA	NA	4e-28	NA	-	-	-	-	-	NHGRI-EBI_GWAS_Catalog
rs1800961	rs1800961	chr20:43042364	chr20:44413724	C	T	C reactive protein levels or LDL cholesterol levels pleiotropy	EFO_0004611;EFO_0004458	Ligthart S	27286809	Unspecified	2016	NA	NA	4e-14	NA	-	-	-	-	-	NHGRI-EBI_GWAS_Catalog
rs1800961	rs1800961	chr20:43042364	chr20:44413724	C	T	C reactive protein levels or total cholesterol levels pleiotropy	EFO_0004574;EFO_0004458	Ligthart S	27286809	Unspecified	2016	NA	NA	1e-20	NA	-	-	-	-	-	NHGRI-EBI_GWAS_Catalog
rs1800961	rs1800961	chr20:43042364	chr20:44413724	C	T	Cholesterol total	EFO_0004574	GLGC	20686565	Mixed	2010	-4.73	0.6569	6e-13	-	-	-	-	-	mg/dL decrease	NHGRI-EBI_GWAS_Catalog
rs1800961	rs1800961	chr20:43042364	chr20:44413724	C	T	Cholesterol total	EFO_0004574	GLGC	24097068	European	2013	-0.106	0.01033	1e-24	-	-	-	-	-	unit decrease	NHGRI-EBI_GWAS_Catalog
rs1800961	rs1800961	chr20:43042364	chr20:44413724	C	T	Fibrinogen levels	EFO_0004623	de Vries PS	26561523	European	2015	NA	NA	1e-10	NA	-	-	-	-	-	NHGRI-EBI_GWAS_Catalog
rs1800961	rs1800961	chr20:43042364	chr20:44413724	C	T	Fibrinogen levels	EFO_0004623	de Vries PS	28107422	European	2017	NA	NA	7e-09	NA	-	-	-	-	unit increase	NHGRI-EBI_GWAS_Catalog
rs1800961	rs1800961	chr20:43042364	chr20:44413724	C	T	Fibrinogen levels	EFO_0004623	de Vries PS	28107422	European	2017	NA	NA	2e-09	NA	-	-	-	-	unit increase	NHGRI-EBI_GWAS_Catalog
rs1800961	rs1800961	chr20:43042364	chr20:44413724	C	T	Granulocyte count	EFO_0007987	Astle W	27863252	European	2016	-0.06908	0.0103	2e-11	-	-	-	-	-	unit decrease	NHGRI-EBI_GWAS_Catalog
rs1800961	rs1800961	chr20:43042364	chr20:44413724	C	T	HDL cholesterol	EFO_0004612	Kathiresan S	19060906	European	2008	-0.19	0.03092	8e-10	-	-	-	-	-	SD decrease	NHGRI-EBI_GWAS_Catalog
rs1800961	rs1800961	chr20:43042364	chr20:44413724	C	T	HDL cholesterol	EFO_0004612	GLGC	20686565	Mixed	2010	-1.88	0.2342	1e-15	-	-	-	-	-	mg/dL decrease	NHGRI-EBI_GWAS_Catalog
rs1800961	rs1800961	chr20:43042364	chr20:44413724	C	T	HDL cholesterol	EFO_0004612	GLGC	24097068	European	2013	-0.127	0.01038	2e-34	-	-	-	-	-	unit decrease	NHGRI-EBI_GWAS_Catalog
rs1800961	rs1800961	chr20:43042364	chr20:44413724	C	T	HDL cholesterol	EFO_0004612	Surakka I	25961943	European	2015	0.149	0.01626	5e-20	+	-	-	-	-	SD increase	NHGRI-EBI_GWAS_Catalog
rs1800961	rs1800961	chr20:43042364	chr20:44413724	C	T	Hematocrit	EFO_0004348	Astle W	27863252	European	2016	-0.0628	0.01015	6e-10	-	-	-	-	-	unit increase	NHGRI-EBI_GWAS_Catalog
rs1800961	rs1800961	chr20:43042364	chr20:44413724	C	T	Myeloid white cell count	EFO_0007988	Astle W	27863252	European	2016	-0.06386	0.01036	7e-10	-	-	-	-	-	unit decrease	NHGRI-EBI_GWAS_Catalog
rs1800961	rs1800961	chr20:43042364	chr20:44413724	C	T	Neutrophil count	EFO_0004833	Astle W	27863252	European	2016	-0.07094	0.01031	6e-12	-	-	-	-	-	unit decrease	NHGRI-EBI_GWAS_Catalog
rs1800961	rs1800961	chr20:43042364	chr20:44413724	C	T	Neutrophil percentage of white cells	EFO_0007990	Astle W	27863252	European	2016	-0.06644	0.01027	1e-10	-	-	-	-	-	unit decrease	NHGRI-EBI_GWAS_Catalog
rs1800961	rs1800961	chr20:43042364	chr20:44413724	C	T	Sum basophil neutrophil counts	EFO_0004833;EFO_0005090	Astle W	27863252	European	2016	-0.06968	0.01024	1e-11	-	-	-	-	-	unit decrease	NHGRI-EBI_GWAS_Catalog
rs1800961	rs1800961	chr20:43042364	chr20:44413724	C	T	Sum neutrophil eosinophil counts	EFO_0004833;EFO_0004842	Astle W	27863252	European	2016	-0.07027	0.0103	9e-12	-	-	-	-	-	unit decrease	NHGRI-EBI_GWAS_Catalog
rs1800961	rs1800961	chr20:43042364	chr20:44413724	C	T	Diabetes diagnosed by doctor	EFO_0000400	Neale B	UKBB	European	2017	-0.009027	0.001491	1.398e-09	-	336473	16183	320290	1	risk diff	Neale-B_UKBB_EUR_2017
rs1800961	rs1800961	chr20:43042364	chr20:44413724	C	T	Self-reported cholelithiasis or gall stones	EFO_0004799;EFO_0004210	Neale B	UKBB	European	2017	-0.005363	0.0008876	1.518e-09	-	337159	5573	331586	1	risk diff	Neale-B_UKBB_EUR_2017
rs1800961	rs1800961	chr20:43042364	chr20:44413724	C	T	Treatment with metformin	EFO_0007056	Neale B	UKBB	European	2017	-0.006022	0.001085	2.85e-08	-	337159	8392	328767	1	risk diff	Neale-B_UKBB_EUR_2017
rs1800961	rs1800961	chr20:43042364	chr20:44413724	C	T	C reactive protein	NCIT_C64548	Dehghan A	21300955	European	2011	NA	NA	2e-09	NA	-	-	-	-	-	dbGaP
rs1800961	rs1800961	chr20:43042364	chr20:44413724	C	T	Cholesterol	EFO_1001380	GLGC	20686565	Mixed	2010	NA	NA	6e-13	NA	-	-	-	-	-	dbGaP
rs1800961	rs1800961	chr20:43042364	chr20:44413724	C	T	Cholesterol hdl	-	Kathiresan S	19060906	European	2008	NA	NA	8e-10	NA	-	-	-	-	-	dbGaP
rs1800961	rs1800961	chr20:43042364	chr20:44413724	C	T	Cholesterol hdl	-	GLGC	20686565	Mixed	2010	NA	NA	1e-15	NA	-	-	-	-	-	dbGaP
rs1874228	rs1874228	chr17:37775274	chr17:39619021	A	G	Immature fraction of reticulocytes	EFO_0004586	Astle W	27863252	European	2016	-0.02307	0.004055	1.275e-08	-	173480	0	173480	2	IVNT	Astle-W_Blood-Cell-Traits_EUR_2016
rs1874228	rs1874228	chr17:37775274	chr17:39619021	A	G	Mean corpuscular hemoglobin	EFO_0004586	Astle W	27863252	European	2016	-0.02223	0.004046	3.911e-08	-	173480	0	173480	2	IVNT	Astle-W_Blood-Cell-Traits_EUR_2016
rs1874228	rs1874228	chr17:37775274	chr17:39619021	A	G	Mean corpuscular volume	EFO_0004586	Astle W	27863252	European	2016	-0.02366	0.004035	4.54e-09	-	173480	0	173480	2	IVNT	Astle-W_Blood-Cell-Traits_EUR_2016
rs1874228	rs1874228	chr17:37775274	chr17:39619021	A	G	Red blood cell count	EFO_0004586	Astle W	27863252	European	2016	0.0292	0.004065	6.855e-13	+	173480	0	173480	2	IVNT	Astle-W_Blood-Cell-Traits_EUR_2016
rs1874228	rs1874228	chr17:37775274	chr17:39619021	A	G	log eGFR creatinine in non diabetics	EFO_0005208	CKDGen	26831199	European	2016	0.0061	0.001	3.3e-09	+	118363	0	118363	45	ml/min/1.73m2	CKDGen_eGFRcrea-NDM_EUR_2016
rs1874228	rs1874228	chr17:37775274	chr17:39619021	A	G	log eGFR creatinine	EFO_0005208	CKDGen	26831199	European	2016	0.0062	0.001	5.7e-10	+	133708	0	133708	48	ml/min/1.73m2	CKDGen_eGFRcrea_EUR_2016
rs1874228	rs1874228	chr17:37775274	chr17:39619021	A	G	High density lipoprotein	EFO_0004612	GLGC	24097068	European	2013	-0.0369	0.0055	9.86e-12	-	92820	0	92820	60	IVNT	GLGC_HDL_EUR_2013
rs1874228	rs1874228	chr17:37775274	chr17:39619021	A	G	High density lipoprotein	EFO_0004612	GLGC	20686565	Mixed	2010	-0.0374	0.0056	2.173e-12	-	99900	0	99900	46	Z-score	GLGC_HDL_Mixed_2010
rs1874228	rs1874228	chr17:37775274	chr17:39619021	A	G	HDL cholesterol	NCIT_C61041;NCIT_C105587	GLGC	20686565	Mixed	2010	NA	NA	2.173e-12	NA	100184	-	-	-	-	GRASP
rs1874228	rs1874228	chr17:37775274	chr17:39619021	A	G	Asthma	EFO_0000270	Neale B	UKBB	European	2017	0.007651	0.0008885	7.259e-18	+	336782	38791	297991	1	risk diff	Neale-B_UKBB_EUR_2017
rs1874228	rs1874228	chr17:37775274	chr17:39619021	A	G	Forced expiratory volume in 1-second, predicted percentage	EFO_0004314	Neale B	UKBB	European	2017	-0.02714	0.004855	2.289e-08	-	110423	0	110423	1	IVNT	Neale-B_UKBB_EUR_2017
rs1874228	rs1874228	chr17:37775274	chr17:39619021	A	G	No blood clot, bronchitis, emphysema, asthma, rhinitis, eczema or allergy diagnosed by doctor	-	Neale B	UKBB	European	2017	-0.007101	0.001299	4.61e-08	-	336782	228530	108252	1	risk diff	Neale-B_UKBB_EUR_2017
rs1874228	rs1874228	chr17:37775274	chr17:39619021	A	G	Self-reported asthma	EFO_0000270	Neale B	UKBB	European	2017	0.007952	0.0008902	4.171e-19	+	337159	39049	298110	1	risk diff	Neale-B_UKBB_EUR_2017
rs1874228	rs1874228	chr17:37775274	chr17:39619021	A	G	Asthma	EFO_0000270	TAGC	29273806	European	2018	0.09943	0.01444	5.81e-12	+	127669	19954	107715	56	log OR	TAGC_Asthma_EUR_2018
rs1874228	rs1874228	chr17:37775274	chr17:39619021	A	G	Asthma	EFO_0000270	TAGC	29273806	Mixed	2018	0.1011	0.01339	4.22e-14	+	142486	23948	118538	66	log OR	TAGC_Asthma_Mixed_2018
rs2029466	rs2029466	chr3:56780003	chr3:56745975	T	C	Hematocrit	EFO_0004586	Astle W	27863252	European	2016	-0.03303	0.003833	6.817e-18	-	173480	0	173480	2	IVNT	Astle-W_Blood-Cell-Traits_EUR_2016
rs2029466	rs2029466	chr3:56780003	chr3:56745975	T	C	Hemoglobin concentration	EFO_0004586	Astle W	27863252	European	2016	-0.03092	0.00385	9.602e-16	-	173480	0	173480	2	IVNT	Astle-W_Blood-Cell-Traits_EUR_2016
rs2029466	rs2029466	chr3:56780003	chr3:56745975	T	C	Mean platelet volume	EFO_0004586	Astle W	27863252	European	2016	-0.05566	0.003915	7.279e-46	-	173480	0	173480	2	IVNT	Astle-W_Blood-Cell-Traits_EUR_2016
rs2029466	rs2029466	chr3:56780003	chr3:56745975	T	C	Platelet count	EFO_0004586	Astle W	27863252	European	2016	0.0374	0.003949	2.829e-21	+	173480	0	173480	2	IVNT	Astle-W_Blood-Cell-Traits_EUR_2016
rs2029466	rs2029466	chr3:56780003	chr3:56745975	T	C	Red blood cell count	EFO_0004586	Astle W	27863252	European	2016	-0.03462	0.00386	2.958e-19	-	173480	0	173480	2	IVNT	Astle-W_Blood-Cell-Traits_EUR_2016
rs2029466	rs2029466	chr3:56780003	chr3:56745975	T	C	Height	EFO_0004339	Neale B	UKBB	European	2017	-0.01347	0.001877	7.352e-13	-	336474	0	336474	1	IVNT	Neale-B_UKBB_EUR_2017
rs217181	rs217181	chr16:72114002	chr16:72080103	T	C	Hematocrit	EFO_0004586	Astle W	27863252	European	2016	-0.02513	0.004466	1.836e-08	-	173480	0	173480	2	IVNT	Astle-W_Blood-Cell-Traits_EUR_2016
rs217181	rs217181	chr16:72114002	chr16:72080103	T	C	Red blood cell count	EFO_0004586	Astle W	27863252	European	2016	-0.02495	0.004497	2.866e-08	-	173480	0	173480	2	IVNT	Astle-W_Blood-Cell-Traits_EUR_2016
rs217181	rs217181	chr16:72114002	chr16:72080103	T	C	Height	EFO_0004339	GIANT	25282103	European	2014	0.024	0.0038	3.7e-10	+	252695	0	252695	79	Z-score	GIANT_Height_EUR_2014
rs217181	rs217181	chr16:72114002	chr16:72080103	T	C	Low density lipoprotein	EFO_0004611	GLGC	24097068	European	2013	-0.0546	0.0049	1.131e-25	-	159731	0	159731	60	IVNT	GLGC_LDL_EUR_2013
rs217181	rs217181	chr16:72114002	chr16:72080103	T	C	Low density lipoprotein	EFO_0004611	GLGC	20686565	Mixed	2010	-0.0464	0.0069	6.352e-11	-	95454	0	95454	46	Z-score	GLGC_LDL_Mixed_2010
rs217181	rs217181	chr16:72114002	chr16:72080103	T	C	Total cholesterol	EFO_0004574	GLGC	24097068	European	2013	-0.0572	0.0047	8.074e-31	-	173539	0	173539	60	IVNT	GLGC_TC_EUR_2013
rs217181	rs217181	chr16:72114002	chr16:72080103	T	C	Total cholesterol	EFO_0004574	GLGC	20686565	Mixed	2010	-0.0526	0.0068	6.155e-14	-	100184	0	100184	46	Z-score	GLGC_TC_Mixed_2010
rs217181	rs217181	chr16:72114002	chr16:72080103	T	C	LDL cholesterol	EFO_0004195	GLGC	20686565	Mixed	2010	NA	NA	6.352e-11	NA	100184	-	-	-	-	GRASP
rs217181	rs217181	chr16:72114002	chr16:72080103	T	C	Total cholesterol	NCIT_C61032;NCIT_C105586	GLGC	20686565	Mixed	2010	NA	NA	6.155e-14	NA	100184	-	-	-	-	GRASP
rs217181	rs217181	chr16:72114002	chr16:72080103	T	C	Total cholesterol	NCIT_C61032;NCIT_C105586	Asselbergs	23063622	European	2012	NA	NA	5.95e-10	NA	66240	-	-	-	-	GRASP
rs217181	rs217181	chr16:72114002	chr16:72080103	T	C	Blood protein levels	EFO_0008140	Suhre K	28240269	European	2017	0.9578	0.05201	1e-75	+	-	-	-	-	unit increase	NHGRI-EBI_GWAS_Catalog
rs217181	rs217181	chr16:72114002	chr16:72080103	T	C	Blood protein levels	EFO_0008140	Suhre K	28240269	European	2017	0.4482	0.05507	4e-16	+	-	-	-	-	unit increase	NHGRI-EBI_GWAS_Catalog
rs217181	rs217181	chr16:72114002	chr16:72080103	T	C	Blood protein levels	EFO_0008140	Suhre K	28240269	European	2017	0.3857	0.05528	3e-12	+	-	-	-	-	unit increase	NHGRI-EBI_GWAS_Catalog
rs217181	rs217181	chr16:72114002	chr16:72080103	T	C	Metabolite levels	EFO_0004723	Inouye M	22916037	European	2012	NA	NA	1e-36	NA	-	-	-	-	-	NHGRI-EBI_GWAS_Catalog
rs217181	rs217181	chr16:72114002	chr16:72080103	T	C	Hand grip strength left	EFO_0006941	Neale B	UKBB	European	2017	0.01268	0.002215	1.035e-08	+	335821	0	335821	1	IVNT	Neale-B_UKBB_EUR_2017
rs217181	rs217181	chr16:72114002	chr16:72080103	T	C	Height	EFO_0004339	Neale B	UKBB	European	2017	0.01275	0.002183	5.164e-09	+	336474	0	336474	1	IVNT	Neale-B_UKBB_EUR_2017
rs217181	rs217181	chr16:72114002	chr16:72080103	T	C	Self-reported high cholesterol	EFO_0008111	Neale B	UKBB	European	2017	-0.007437	0.001007	1.51e-13	-	337159	41296	295863	1	risk diff	Neale-B_UKBB_EUR_2017
rs218243	rs218243	chr4:55396322	chr4:54530155	A	G	Granulocyte count	EFO_0004586	Astle W	27863252	European	2016	-0.03366	0.004669	5.676e-13	-	173480	0	173480	2	IVNT	Astle-W_Blood-Cell-Traits_EUR_2016
rs218243	rs218243	chr4:55396322	chr4:54530155	A	G	Hematocrit	EFO_0004586	Astle W	27863252	European	2016	0.04364	0.004594	2.122e-21	+	173480	0	173480	2	IVNT	Astle-W_Blood-Cell-Traits_EUR_2016
rs218243	rs218243	chr4:55396322	chr4:54530155	A	G	Hemoglobin concentration	EFO_0004586	Astle W	27863252	European	2016	0.03371	0.004615	2.775e-13	+	173480	0	173480	2	IVNT	Astle-W_Blood-Cell-Traits_EUR_2016
rs218243	rs218243	chr4:55396322	chr4:54530155	A	G	High light scatter percentage of red cells	EFO_0004586	Astle W	27863252	European	2016	-0.05153	0.004667	2.378e-28	-	173480	0	173480	2	IVNT	Astle-W_Blood-Cell-Traits_EUR_2016
rs218243	rs218243	chr4:55396322	chr4:54530155	A	G	High light scatter reticulocyte count	EFO_0004586	Astle W	27863252	European	2016	-0.03519	0.004667	4.663e-14	-	173480	0	173480	2	IVNT	Astle-W_Blood-Cell-Traits_EUR_2016
rs218243	rs218243	chr4:55396322	chr4:54530155	A	G	Immature fraction of reticulocytes	EFO_0004586	Astle W	27863252	European	2016	-0.05636	0.004621	3.257e-34	-	173480	0	173480	2	IVNT	Astle-W_Blood-Cell-Traits_EUR_2016
rs218243	rs218243	chr4:55396322	chr4:54530155	A	G	Lymphocyte percentage of white cells	EFO_0004586	Astle W	27863252	European	2016	0.02783	0.004634	1.914e-09	+	173480	0	173480	2	IVNT	Astle-W_Blood-Cell-Traits_EUR_2016
rs218243	rs218243	chr4:55396322	chr4:54530155	A	G	Mean corpuscular hemoglobin	EFO_0004586	Astle W	27863252	European	2016	-0.1169	0.004604	3.16e-142	-	173480	0	173480	2	IVNT	Astle-W_Blood-Cell-Traits_EUR_2016
rs218243	rs218243	chr4:55396322	chr4:54530155	A	G	Mean corpuscular volume	EFO_0004586	Astle W	27863252	European	2016	-0.1245	0.004591	8.28e-162	-	173480	0	173480	2	IVNT	Astle-W_Blood-Cell-Traits_EUR_2016
rs218243	rs218243	chr4:55396322	chr4:54530155	A	G	Myeloid white cell count	EFO_0004586	Astle W	27863252	European	2016	-0.03335	0.004681	1.043e-12	-	173480	0	173480	2	IVNT	Astle-W_Blood-Cell-Traits_EUR_2016
rs218243	rs218243	chr4:55396322	chr4:54530155	A	G	Neutrophil count	EFO_0004586	Astle W	27863252	European	2016	-0.03421	0.004658	2.074e-13	-	173480	0	173480	2	IVNT	Astle-W_Blood-Cell-Traits_EUR_2016
rs218243	rs218243	chr4:55396322	chr4:54530155	A	G	Neutrophil percentage of white cells	EFO_0004586	Astle W	27863252	European	2016	-0.02985	0.004641	1.254e-10	-	173480	0	173480	2	IVNT	Astle-W_Blood-Cell-Traits_EUR_2016
rs218243	rs218243	chr4:55396322	chr4:54530155	A	G	Red blood cell count	EFO_0004586	Astle W	27863252	European	2016	0.1093	0.004627	2.49e-123	+	173480	0	173480	2	IVNT	Astle-W_Blood-Cell-Traits_EUR_2016
rs218243	rs218243	chr4:55396322	chr4:54530155	A	G	Reticulocyte fraction of red cells	EFO_0004586	Astle W	27863252	European	2016	-0.03582	0.004672	1.761e-14	-	173480	0	173480	2	IVNT	Astle-W_Blood-Cell-Traits_EUR_2016
rs218243	rs218243	chr4:55396322	chr4:54530155	A	G	Sum basophil neutrophil counts	EFO_0004586	Astle W	27863252	European	2016	-0.03449	0.004665	1.449e-13	-	173480	0	173480	2	IVNT	Astle-W_Blood-Cell-Traits_EUR_2016
rs218243	rs218243	chr4:55396322	chr4:54530155	A	G	Sum neutrophil eosinophil counts	EFO_0004586	Astle W	27863252	European	2016	-0.03347	0.004662	7.018e-13	-	173480	0	173480	2	IVNT	Astle-W_Blood-Cell-Traits_EUR_2016
rs218243	rs218243	chr4:55396322	chr4:54530155	A	G	White blood cell count	EFO_0004586	Astle W	27863252	European	2016	-0.02633	0.004662	1.637e-08	-	173480	0	173480	2	IVNT	Astle-W_Blood-Cell-Traits_EUR_2016
rs218243	rs218243	chr4:55396322	chr4:54530155	A	G	Lymphocyte percentage of white cells	EFO_0007993	Astle W	27863252	European	2016	-0.02783	0.004639	2e-09	-	-	-	-	-	unit decrease	NHGRI-EBI_GWAS_Catalog
rs218243	rs218243	chr4:55396322	chr4:54530155	A	G	Neutrophil percentage of white cells	EFO_0007990	Astle W	27863252	European	2016	-0.02985	0.004617	1e-10	-	-	-	-	-	unit increase	NHGRI-EBI_GWAS_Catalog
rs2243314	rs2243314	chr21:16793304	chr21:15420985	G	T	Hematocrit	EFO_0004586	Astle W	27863252	European	2016	-0.02799	0.003822	2.424e-13	-	173480	0	173480	2	IVNT	Astle-W_Blood-Cell-Traits_EUR_2016
rs2243314	rs2243314	chr21:16793304	chr21:15420985	G	T	Hemoglobin concentration	EFO_0004586	Astle W	27863252	European	2016	-0.02557	0.003839	2.702e-11	-	173480	0	173480	2	IVNT	Astle-W_Blood-Cell-Traits_EUR_2016
rs2243314	rs2243314	chr21:16793304	chr21:15420985	G	T	Lymphocyte count	EFO_0004586	Astle W	27863252	European	2016	0.02177	0.003897	2.335e-08	+	173480	0	173480	2	IVNT	Astle-W_Blood-Cell-Traits_EUR_2016
rs2243314	rs2243314	chr21:16793304	chr21:15420985	G	T	Red blood cell count	EFO_0004586	Astle W	27863252	European	2016	-0.02255	0.003851	4.71e-09	-	173480	0	173480	2	IVNT	Astle-W_Blood-Cell-Traits_EUR_2016
rs2243314	rs2243314	chr21:16793304	chr21:15420985	G	T	Inflammatory bowel disease	EFO_0003767	IBDGC	26192919	European	2015	-0.1055	0.0188	1.858e-08	-	34652	12882	21770	15	log OR	IBDGC_IBD_EUR_2015
rs2243314	rs2243314	chr21:16793304	chr21:15420985	G	T	Self-reported hypothyroidism or myxoedema	EFO_0004705;EFO_1001055	Neale B	UKBB	European	2017	-0.003086	0.0005627	4.163e-08	-	337159	16376	320783	1	risk diff	Neale-B_UKBB_EUR_2017
rs2259820	rs2259820	chr12:121435342	chr12:120997539	T	C	Hemoglobin concentration	EFO_0004586	Astle W	27863252	European	2016	0.02366	0.003897	1.257e-09	+	173480	0	173480	2	IVNT	Astle-W_Blood-Cell-Traits_EUR_2016
rs2259820	rs2259820	chr12:121435342	chr12:120997539	T	C	Platelet count	EFO_0004586	Astle W	27863252	European	2016	-0.02315	0.004001	7.163e-09	-	173480	0	173480	2	IVNT	Astle-W_Blood-Cell-Traits_EUR_2016
rs2259820	rs2259820	chr12:121435342	chr12:120997539	T	C	Plateletcrit	EFO_0004586	Astle W	27863252	European	2016	-0.02978	0.004015	1.195e-13	-	173480	0	173480	2	IVNT	Astle-W_Blood-Cell-Traits_EUR_2016
rs2259820	rs2259820	chr12:121435342	chr12:120997539	T	C	Low density lipoprotein	EFO_0004611	GLGC	24097068	European	2013	0.0344	0.0039	9.052e-19	+	172807	0	172807	60	IVNT	GLGC_LDL_EUR_2013
rs2259820	rs2259820	chr12:121435342	chr12:120997539	T	C	Low density lipoprotein	EFO_0004611	GLGC	20686565	Mixed	2010	0.0399	0.0055	5.013e-14	+	95454	0	95454	46	Z-score	GLGC_LDL_Mixed_2010
rs2259820	rs2259820	chr12:121435342	chr12:120997539	T	C	Total cholesterol	EFO_0004574	GLGC	24097068	European	2013	0.0293	0.0038	1.571e-15	+	187052	0	187052	60	IVNT	GLGC_TC_EUR_2013
rs2259820	rs2259820	chr12:121435342	chr12:120997539	T	C	Total cholesterol	EFO_0004574	GLGC	20686565	Mixed	2010	0.0381	0.0054	4.351e-13	+	100184	0	100184	46	Z-score	GLGC_TC_Mixed_2010
rs2259820	rs2259820	chr12:121435342	chr12:120997539	T	C	LDL cholesterol	EFO_0004195	GLGC	20686565	Mixed	2010	NA	NA	5.013e-14	NA	100184	-	-	-	-	GRASP
rs2259820	rs2259820	chr12:121435342	chr12:120997539	T	C	Serum gamma glutamyl transferase activity	EFO_0004532	Middelberg RP	22010049	European	2011	NA	NA	2.5e-16	NA	12526	-	-	-	-	GRASP
rs2259820	rs2259820	chr12:121435342	chr12:120997539	T	C	Serum gamma glutamyl transferase activity in adults	EFO_0004532	Middelberg RP	22010049	European	2011	NA	NA	5.5e-14	NA	12526	-	-	-	-	GRASP
rs2259820	rs2259820	chr12:121435342	chr12:120997539	T	C	Total cholesterol	NCIT_C61032;NCIT_C105586	GLGC	20686565	Mixed	2010	NA	NA	4.351e-13	NA	100184	-	-	-	-	GRASP
rs2259820	rs2259820	chr12:121435342	chr12:120997539	T	C	Self-reported high cholesterol	EFO_0008111	Neale B	UKBB	European	2017	0.00603	0.000877	6.17e-12	+	337159	41296	295863	1	risk diff	Neale-B_UKBB_EUR_2017
rs2259820	rs2259820	chr12:121435342	chr12:120997539	T	C	Treatment with cholesterol lowering medication	EFO_0007056	Neale B	UKBB	European	2017	0.00683	0.001219	2.109e-08	+	180203	22705	157498	1	risk diff	Neale-B_UKBB_EUR_2017
rs2259820	rs2259820	chr12:121435342	chr12:120997539	T	C	C-reactive protein	EFO_0004458	Prins B	28887542	European	2017	-0.12	0.02	1.082e-10	-	9961	0	9961	1	mg/L	Prins-B_CRP_EUR_2017
rs2259820	rs2259820	chr12:121435342	chr12:120997539	T	C	Gamma glutamyl transferase	EFO_0004532	Prins B	28887542	European	2017	-0.03	NA	3.33e-12	-	9961	0	9961	1	IU/l	Prins-B_GGT_EUR_2017
rs2259820	rs2259820	chr12:121435342	chr12:120997539	T	C	Coronary artery disease	EFO_0000378;EFO_0001645	van der Harst P	29212778	Mixed	2018	0.0402	0.0055	2.843e-13	+	547261	122733	424528	2	log OR	van-der-Harst-P_CAD_Mixed_2018
rs2289002	rs2289002	chr1:214177979	chr1:214004636	T	C	Cardiovascular disease	EFO_0004586	Astle W	27863252	European	2016	-0.03688	0.003934	6.979e-21	-	173480	0	173480	2	IVNT	Astle-W_Blood-Cell-Traits_EUR_2016
rs2289002	rs2289002	chr1:214177979	chr1:214004636	T	C	Hemoglobin concentration	EFO_0004586	Astle W	27863252	European	2016	-0.03377	0.00395	1.256e-17	-	173480	0	173480	2	IVNT	Astle-W_Blood-Cell-Traits_EUR_2016
rs2289002	rs2289002	chr1:214177979	chr1:214004636	T	C	Red blood cell count	EFO_0004586	Astle W	27863252	European	2016	-0.03257	0.003961	1.985e-16	-	173480	0	173480	2	IVNT	Astle-W_Blood-Cell-Traits_EUR_2016
rs2294915	rs2294915	chr22:44340904	chr22:43945024	C	T	Hemoglobin concentration	EFO_0004586	Astle W	27863252	European	2016	-0.02705	0.004205	1.242e-10	-	173480	0	173480	2	IVNT	Astle-W_Blood-Cell-Traits_EUR_2016
rs2294915	rs2294915	chr22:44340904	chr22:43945024	C	T	Mean corpuscular hemoglobin	EFO_0004586	Astle W	27863252	European	2016	-0.0269	0.004192	1.383e-10	-	173480	0	173480	2	IVNT	Astle-W_Blood-Cell-Traits_EUR_2016
rs2294915	rs2294915	chr22:44340904	chr22:43945024	C	T	Mean corpuscular volume	EFO_0004586	Astle W	27863252	European	2016	-0.02301	0.004182	3.736e-08	-	173480	0	173480	2	IVNT	Astle-W_Blood-Cell-Traits_EUR_2016
rs2294915	rs2294915	chr22:44340904	chr22:43945024	C	T	Platelet count	EFO_0004586	Astle W	27863252	European	2016	0.03092	0.00433	9.281e-13	+	173480	0	173480	2	IVNT	Astle-W_Blood-Cell-Traits_EUR_2016
rs2294915	rs2294915	chr22:44340904	chr22:43945024	C	T	Plateletcrit	EFO_0004586	Astle W	27863252	European	2016	0.02584	0.004346	2.762e-09	+	173480	0	173480	2	IVNT	Astle-W_Blood-Cell-Traits_EUR_2016
rs2294915	rs2294915	chr22:44340904	chr22:43945024	C	T	Red cell distribution width	EFO_0004586	Astle W	27863252	European	2016	0.02409	0.004195	9.283e-09	+	173480	0	173480	2	IVNT	Astle-W_Blood-Cell-Traits_EUR_2016
rs2294915	rs2294915	chr22:44340904	chr22:43945024	C	T	Mean corpuscular hemoglobin	EFO_0004527	Astle W	27863252	European	2016	-0.0269	0.00416	1e-10	-	-	-	-	-	unit increase	NHGRI-EBI_GWAS_Catalog
rs2489623	rs2489623	chr6:127455821	chr6:127134676	A	C	Hematocrit	EFO_0004586	Astle W	27863252	European	2016	-0.02115	0.003542	2.367e-09	-	173480	0	173480	2	IVNT	Astle-W_Blood-Cell-Traits_EUR_2016
rs2489623	rs2489623	chr6:127455821	chr6:127134676	A	C	Hemoglobin concentration	EFO_0004586	Astle W	27863252	European	2016	-0.02277	0.003558	1.566e-10	-	173480	0	173480	2	IVNT	Astle-W_Blood-Cell-Traits_EUR_2016
rs2489623	rs2489623	chr6:127455821	chr6:127134676	A	C	Red blood cell count	EFO_0004586	Astle W	27863252	European	2016	-0.02121	0.003563	2.648e-09	-	173480	0	173480	2	IVNT	Astle-W_Blood-Cell-Traits_EUR_2016
rs2489623	rs2489623	chr6:127455821	chr6:127134676	A	C	Waist circumference	EFO_0004342	GIANT	25673412	European	2015	-0.019	0.0034	3.4e-08	-	231857	0	231857	101	IVNT	GIANT_WC_EUR_2015
rs2489623	rs2489623	chr6:127455821	chr6:127134676	A	C	Waist circumference adjusted for BMI	EFO_0004342	GIANT	25673412	Mixed	2015	-0.029	0.0032	2.3e-19	-	245493	0	245493	109	IVNT	GIANT_WCadjBMI_Mixed_2015
rs2489623	rs2489623	chr6:127455821	chr6:127134676	A	C	Waist hip ratio in physically active females	EFO_0004343	GIANT	28448500	Mixed	2017	-0.0516	0.0055	4.97e-21	-	72610	0	72610	48	IVNT	GIANT_WHR-Active-F_Mixed_2017
rs2489623	rs2489623	chr6:127455821	chr6:127134676	A	C	Waist hip ratio in physically active indivdiuals	EFO_0004343	GIANT	28448500	European	2017	-0.044	0.0045	5.31e-23	-	114151	0	114151	52	IVNT	GIANT_WHR-Active_EUR_2017
rs2489623	rs2489623	chr6:127455821	chr6:127134676	A	C	Waist hip ratio in physically active indivdiuals	EFO_0004343	GIANT	28448500	Mixed	2017	-0.0397	0.0043	1.77e-20	-	124986	0	124986	55	IVNT	GIANT_WHR-Active_Mixed_2017
rs2489623	rs2489623	chr6:127455821	chr6:127134676	A	C	Waist hip ratio in females	EFO_0004343	GIANT	23754948	European	2013	-0.048	0.007	6.34e-12	-	42723	0	42723	46	IVNT	GIANT_WHR-F_EUR_2013
rs2489623	rs2489623	chr6:127455821	chr6:127134676	A	C	Waist hip ratio in females	EFO_0004343	GIANT	25673412	Mixed	2015	-0.043	0.0043	9.2e-24	-	124452	0	124452	101	IVNT	GIANT_WHR-F_Mixed_2015
rs2489623	rs2489623	chr6:127455821	chr6:127134676	A	C	Waist hip ratio in males	EFO_0004343	GIANT	25673412	Mixed	2015	-0.028	0.0047	5.1e-09	-	99892	0	99892	101	IVNT	GIANT_WHR-M_Mixed_2015
rs2489623	rs2489623	chr6:127455821	chr6:127134676	A	C	Waist hip ratio in female non-smokers	EFO_0004343	GIANT	28443625	Mixed	2017	-0.0208	0.0033	3.267e-10	-	86812	0	86812	69	IVNT	GIANT_WHR-Non-smokers-F_Mixed_2017
rs2489623	rs2489623	chr6:127455821	chr6:127134676	A	C	Waist hip ratio in non-smokers	EFO_0004343	GIANT	28443625	European	2017	-0.0198	0.0028	1.948e-12	-	129642	0	129642	66	IVNT	GIANT_WHR-Non-smokers_EUR_2017
rs2489623	rs2489623	chr6:127455821	chr6:127134676	A	C	Waist hip ratio in non-smokers	EFO_0004343	GIANT	28443625	Mixed	2017	-0.0188	0.0027	4.116e-12	-	147899	0	147899	73	IVNT	GIANT_WHR-Non-smokers_Mixed_2017
rs2489623	rs2489623	chr6:127455821	chr6:127134676	A	C	Waist hip ratio adjusted for physical activity in females	EFO_0007788	GIANT	28448500	Mixed	2017	-0.0472	0.0048	8.19e-23	-	95662	0	95662	48	IVNT	GIANT_WHR-adjusted-PA-F_Mixed_2017
rs2489623	rs2489623	chr6:127455821	chr6:127134676	A	C	Waist hip ratio adjusted for physical activity	EFO_0007788	GIANT	28448500	European	2017	-0.0398	0.0039	6.41e-24	-	149306	0	149306	52	IVNT	GIANT_WHR-adjusted-PA_EUR_2017
rs2489623	rs2489623	chr6:127455821	chr6:127134676	A	C	Waist hip ratio adjusted for physical activity	EFO_0007788	GIANT	28448500	Mixed	2017	-0.0357	0.0037	1.8e-22	-	167871	0	167871	55	IVNT	GIANT_WHR-adjusted-PA_Mixed_2017
rs2489623	rs2489623	chr6:127455821	chr6:127134676	A	C	Waist circumference adjusted for smoking in females	EFO_0007789	GIANT	28443625	Mixed	2017	-0.0406	0.0045	3.735e-19	-	106402	0	106402	69	IVNT	GIANT_WHR-adjusted-Smoking-F_Mixed_2017
rs2489623	rs2489623	chr6:127455821	chr6:127134676	A	C	Waist hip ratio adjusted for smoking	EFO_0007788	GIANT	28443625	European	2017	-0.0384	0.0036	2.498e-26	-	166470	0	166470	66	IVNT	GIANT_WHR-adjusted-Smoking_EUR_2017
rs2489623	rs2489623	chr6:127455821	chr6:127134676	A	C	Waist hip ratio adjusted for smoking	EFO_0007788	GIANT	28443625	Mixed	2017	-0.0342	0.0034	7.44e-24	-	187155	0	187155	73	IVNT	GIANT_WHR-adjusted-Smoking_Mixed_2017
rs2489623	rs2489623	chr6:127455821	chr6:127134676	A	C	Waist hip ratio	EFO_0004343	Heid IM	20935629	European	2010	NA	NA	5.74e-14	NA	77149	0	77149	32	IVNT	GIANT_WHR_EUR_2010
rs2489623	rs2489623	chr6:127455821	chr6:127134676	A	C	Waist hip ratio	EFO_0004343	GIANT	23754948	European	2013	-0.0379	0.005149	1.82e-13	-	77294	0	77294	46	IVNT	GIANT_WHR_EUR_2013
rs2489623	rs2489623	chr6:127455821	chr6:127134676	A	C	Waist hip ratio	EFO_0004343	GIANT	25673412	European	2015	-0.037	0.0033	2.8e-29	-	211983	0	211983	101	IVNT	GIANT_WHR_EUR_2015
rs2489623	rs2489623	chr6:127455821	chr6:127134676	A	C	Waist hip ratio	EFO_0004343	GIANT	25673412	Mixed	2015	-0.036	0.0032	3.6e-29	-	226366	0	226366	101	IVNT	GIANT_WHR_Mixed_2015
rs2489623	rs2489623	chr6:127455821	chr6:127134676	A	C	Waist hip ratio adjusted for BMI in females greater than 50 years of age	EFO_0007788	GIANT	26426971	European	2015	-0.045	0.0057	3.2e-15	-	70918	0	70918	114	IVNT	GIANT_WHRadjBMI-F-GT-50_EUR_2015
rs2489623	rs2489623	chr6:127455821	chr6:127134676	A	C	Waist hip ratio adjusted for BMI in females less than or equal to 50 years of age	EFO_0007788	GIANT	26426971	European	2015	-0.054	0.0071	2.8e-14	-	43767	0	43767	114	IVNT	GIANT_WHRadjBMI-F-LE-50_EUR_2015
rs2489623	rs2489623	chr6:127455821	chr6:127134676	A	C	Waist hip ratio adjusted for BMI in males greater than 50 years of age	EFO_0007788	GIANT	26426971	European	2015	-0.034	0.0062	4.1e-08	-	56595	0	56595	114	IVNT	GIANT_WHRadjBMI-M-GT-50_EUR_2015
rs2489623	rs2489623	chr6:127455821	chr6:127134676	A	C	Waist hip ratio adjusted for BMI	EFO_0007788	GIANT	25673412	Mixed	2015	-0.04	0.0033	8.5e-34	-	224221	0	224221	109	IVNT	GIANT_WHRadjBMI_Mixed_2015
rs2489623	rs2489623	chr6:127455821	chr6:127134676	A	C	Waist circumference in physically active indivdiuals	EFO_0004342	GIANT	28448500	European	2017	-0.0257	0.0043	1.51e-09	-	127554	0	127554	55	IVNT	GIANT_Waist-Active_EUR_2017
rs2489623	rs2489623	chr6:127455821	chr6:127134676	A	C	Waist circumference in physically active indivdiuals	EFO_0004342	GIANT	28448500	Mixed	2017	-0.023	0.0041	1.96e-08	-	139483	0	139483	58	IVNT	GIANT_Waist-Active_Mixed_2017
rs2489623	rs2489623	chr6:127455821	chr6:127134676	A	C	Waist circumference in female non-smokers	EFO_0004342	GIANT	28443625	Mixed	2017	-0.0338	0.0049	4.041e-12	-	96411	0	96411	70	IVNT	GIANT_Waist-Non-smokers-F_Mixed_2017
rs2489623	rs2489623	chr6:127455821	chr6:127134676	A	C	Waist circumference in non-smokers	EFO_0004342	GIANT	28443625	European	2017	-0.028	0.0041	6.854e-12	-	145055	0	145055	68	IVNT	GIANT_Waist-Non-smokers_EUR_2017
rs2489623	rs2489623	chr6:127455821	chr6:127134676	A	C	Waist circumference in non-smokers	EFO_0004342	GIANT	28443625	Mixed	2017	-0.0257	0.0038	1.948e-11	-	164442	0	164442	74	IVNT	GIANT_Waist-Non-smokers_Mixed_2017
rs2489623	rs2489623	chr6:127455821	chr6:127134676	A	C	Waist circumference adjusted for physical activity	EFO_0007789	GIANT	28448500	European	2017	-0.0208	0.0037	1.92e-08	-	166627	0	166627	55	IVNT	GIANT_Waist-adjusted-PA_EUR_2017
rs2489623	rs2489623	chr6:127455821	chr6:127134676	A	C	Waist circumference adjusted for smoking in females	EFO_0007789	GIANT	28443625	Mixed	2017	-0.0288	0.0044	3.662e-11	-	115889	0	115889	70	IVNT	GIANT_Waist-adjusted-Smoking-F_Mixed_2017
rs2489623	rs2489623	chr6:127455821	chr6:127134676	A	C	Waist circumference adjusted for smoking	EFO_0007789;EFO_0004318	GIANT	28443625	European	2017	-0.0234	0.0036	1.244e-10	-	182502	0	182502	68	IVNT	GIANT_Waist-adjusted-Smoking_EUR_2017
rs2489623	rs2489623	chr6:127455821	chr6:127134676	A	C	Waist circumference adjusted for smoking	EFO_0007789;EFO_0004318	GIANT	28443625	Mixed	2017	-0.0216	0.0034	1.724e-10	-	204584	0	204584	74	IVNT	GIANT_Waist-adjusted-Smoking_Mixed_2017
rs2489623	rs2489623	chr6:127455821	chr6:127134676	A	C	High density lipoprotein	EFO_0004612	GLGC	24097068	European	2013	0.0198	0.0034	7.376e-10	+	187056	0	187056	60	IVNT	GLGC_HDL_EUR_2013
rs2489623	rs2489623	chr6:127455821	chr6:127134676	A	C	Waist hip ratio	NCIT_C17651	Heid IM	20935629	European	2010	NA	NA	5.74e-14	NA	77167	-	-	-	-	GRASP
rs2489623	rs2489623	chr6:127455821	chr6:127134676	A	C	Fracture of forearm	EFO_0003931	Neale B	UKBB	European	2017	0.00132	0.0002398	3.663e-08	+	337199	3284	333915	1	risk diff	Neale-B_UKBB_EUR_2017
rs2489623	rs2489623	chr6:127455821	chr6:127134676	A	C	Fractured or broken bones in last 5 years	EFO_0003931	Neale B	UKBB	European	2017	0.004011	0.000721	2.648e-08	+	335587	32193	303394	1	risk diff	Neale-B_UKBB_EUR_2017
rs2489623	rs2489623	chr6:127455821	chr6:127134676	A	C	Heel bone mineral density	EFO_0009270	Neale B	UKBB	European	2017	-0.06003	0.00312	2.145e-82	-	194398	0	194398	1	IVNT	Neale-B_UKBB_EUR_2017
rs2489623	rs2489623	chr6:127455821	chr6:127134676	A	C	Heel bone mineral density left	EFO_0009270	Neale B	UKBB	European	2017	-0.06545	0.004157	8.773e-56	-	106254	0	106254	1	IVNT	Neale-B_UKBB_EUR_2017
rs2489623	rs2489623	chr6:127455821	chr6:127134676	A	C	Heel bone mineral density right	EFO_0009270	Neale B	UKBB	European	2017	-0.06431	0.004132	1.461e-54	-	106251	0	106251	1	IVNT	Neale-B_UKBB_EUR_2017
rs2489623	rs2489623	chr6:127455821	chr6:127134676	A	C	Hip circumference	EFO_0005093	Neale B	UKBB	European	2017	0.01477	0.002412	9.08e-10	+	336601	0	336601	1	IVNT	Neale-B_UKBB_EUR_2017
rs2823139	rs2823139	chr21:16576783	chr21:15204463	A	G	Hematocrit	EFO_0004586	Astle W	27863252	European	2016	-0.03369	0.00379	6.163e-19	-	173480	0	173480	2	IVNT	Astle-W_Blood-Cell-Traits_EUR_2016
rs2823139	rs2823139	chr21:16576783	chr21:15204463	A	G	Hemoglobin concentration	EFO_0004586	Astle W	27863252	European	2016	-0.03152	0.003806	1.224e-16	-	173480	0	173480	2	IVNT	Astle-W_Blood-Cell-Traits_EUR_2016
rs2823139	rs2823139	chr21:16576783	chr21:15204463	A	G	Red blood cell count	EFO_0004586	Astle W	27863252	European	2016	-0.02961	0.003819	8.816e-15	-	173480	0	173480	2	IVNT	Astle-W_Blood-Cell-Traits_EUR_2016
rs2823139	rs2823139	chr21:16576783	chr21:15204463	A	G	Vascular or heart problems diagnosed by doctor: high blood pressure	EFO_0004325	Neale B	UKBB	European	2017	0.006338	0.001147	3.307e-08	+	336683	91033	245650	1	risk diff	Neale-B_UKBB_EUR_2017
rs2834287	rs2834287	chr21:35260961	chr21:33888657	A	G	Hematocrit	EFO_0004586	Astle W	27863252	European	2016	0.027	0.004644	6.05e-09	+	173480	0	173480	2	IVNT	Astle-W_Blood-Cell-Traits_EUR_2016
rs2834287	rs2834287	chr21:35260961	chr21:33888657	A	G	Hemoglobin concentration	EFO_0004586	Astle W	27863252	European	2016	0.02574	0.004664	3.424e-08	+	173480	0	173480	2	IVNT	Astle-W_Blood-Cell-Traits_EUR_2016
rs2835442	rs2835442	chr21:38066751	chr21:36694451	A	G	HbA1c	EFO_0004586	Astle W	27863252	European	2016	0.0271	0.003956	7.403e-12	+	173480	0	173480	2	IVNT	Astle-W_Blood-Cell-Traits_EUR_2016
rs2835442	rs2835442	chr21:38066751	chr21:36694451	A	G	Hemoglobin concentration	EFO_0004586	Astle W	27863252	European	2016	0.02602	0.003973	5.787e-11	+	173480	0	173480	2	IVNT	Astle-W_Blood-Cell-Traits_EUR_2016
rs2835442	rs2835442	chr21:38066751	chr21:36694451	A	G	Red blood cell count	EFO_0004586	Astle W	27863252	European	2016	0.02545	0.003986	1.707e-10	+	173480	0	173480	2	IVNT	Astle-W_Blood-Cell-Traits_EUR_2016
rs28357093	rs28357093	chr6:43737805	chr6:43770068	A	C	Hematocrit	EFO_0004586	Astle W	27863252	European	2016	0.06469	0.007688	3.957e-17	+	173480	0	173480	2	IVNT	Astle-W_Blood-Cell-Traits_EUR_2016
rs28357093	rs28357093	chr6:43737805	chr6:43770068	A	C	Hemoglobin concentration	EFO_0004586	Astle W	27863252	European	2016	0.07003	0.007724	1.23e-19	+	173480	0	173480	2	IVNT	Astle-W_Blood-Cell-Traits_EUR_2016
rs28357093	rs28357093	chr6:43737805	chr6:43770068	A	C	Red blood cell count	EFO_0004586	Astle W	27863252	European	2016	0.04743	0.007733	8.598e-10	+	173480	0	173480	2	IVNT	Astle-W_Blood-Cell-Traits_EUR_2016
rs28432336	rs28432336	chr4:87984331	chr4:87063179	A	G	Basophil count	EFO_0004586	Astle W	27863252	European	2016	-0.03133	0.003623	5.255e-18	-	173480	0	173480	2	IVNT	Astle-W_Blood-Cell-Traits_EUR_2016
rs28432336	rs28432336	chr4:87984331	chr4:87063179	A	G	Basophil percentage of granulocytes	EFO_0004586	Astle W	27863252	European	2016	-0.03317	0.003626	5.816e-20	-	173480	0	173480	2	IVNT	Astle-W_Blood-Cell-Traits_EUR_2016
rs28432336	rs28432336	chr4:87984331	chr4:87063179	A	G	Basophil percentage of white cells	EFO_0004586	Astle W	27863252	European	2016	-0.03503	0.003595	1.951e-22	-	173480	0	173480	2	IVNT	Astle-W_Blood-Cell-Traits_EUR_2016
rs28432336	rs28432336	chr4:87984331	chr4:87063179	A	G	Hematocrit	EFO_0004586	Astle W	27863252	European	2016	-0.0285	0.003656	6.391e-15	-	173480	0	173480	2	IVNT	Astle-W_Blood-Cell-Traits_EUR_2016
rs28432336	rs28432336	chr4:87984331	chr4:87063179	A	G	Hemoglobin concentration	EFO_0004586	Astle W	27863252	European	2016	-0.02972	0.003672	5.831e-16	-	173480	0	173480	2	IVNT	Astle-W_Blood-Cell-Traits_EUR_2016
rs28432336	rs28432336	chr4:87984331	chr4:87063179	A	G	Pain type experienced in last month: headache	EFO_0003843	Neale B	UKBB	European	2017	0.005603	0.001004	2.423e-08	+	336650	66967	269683	1	risk diff	Neale-B_UKBB_EUR_2017
rs2856694	rs2856694	chr6:32652281	chr6:32684504	T	C	Basophil count	EFO_0004586	Astle W	27863252	European	2016	0.02889	0.004642	4.86e-10	+	173480	0	173480	2	IVNT	Astle-W_Blood-Cell-Traits_EUR_2016
rs2856694	rs2856694	chr6:32652281	chr6:32684504	T	C	Eosinophil count	EFO_0004586	Astle W	27863252	European	2016	0.0551	0.004732	2.428e-31	+	173480	0	173480	2	IVNT	Astle-W_Blood-Cell-Traits_EUR_2016
rs2856694	rs2856694	chr6:32652281	chr6:32684504	T	C	Eosinophil percentage of granulocytes	EFO_0004586	Astle W	27863252	European	2016	0.0319	0.004745	1.784e-11	+	173480	0	173480	2	IVNT	Astle-W_Blood-Cell-Traits_EUR_2016
rs2856694	rs2856694	chr6:32652281	chr6:32684504	T	C	Eosinophil percentage of white cells	EFO_0004586	Astle W	27863252	European	2016	0.03347	0.004726	1.416e-12	+	173480	0	173480	2	IVNT	Astle-W_Blood-Cell-Traits_EUR_2016
rs2856694	rs2856694	chr6:32652281	chr6:32684504	T	C	Granulocyte count	EFO_0004586	Astle W	27863252	European	2016	0.05203	0.004762	8.646e-28	+	173480	0	173480	2	IVNT	Astle-W_Blood-Cell-Traits_EUR_2016
rs2856694	rs2856694	chr6:32652281	chr6:32684504	T	C	Hematocrit	EFO_0004586	Astle W	27863252	European	2016	0.04326	0.004686	2.652e-20	+	173480	0	173480	2	IVNT	Astle-W_Blood-Cell-Traits_EUR_2016
rs2856694	rs2856694	chr6:32652281	chr6:32684504	T	C	Hemoglobin concentration	EFO_0004586	Astle W	27863252	European	2016	0.04996	0.004705	2.452e-26	+	173480	0	173480	2	IVNT	Astle-W_Blood-Cell-Traits_EUR_2016
rs2856694	rs2856694	chr6:32652281	chr6:32684504	T	C	High light scatter percentage of red cells	EFO_0004586	Astle W	27863252	European	2016	0.02989	0.004756	3.304e-10	+	173480	0	173480	2	IVNT	Astle-W_Blood-Cell-Traits_EUR_2016
rs2856694	rs2856694	chr6:32652281	chr6:32684504	T	C	High light scatter reticulocyte count	EFO_0004586	Astle W	27863252	European	2016	0.03782	0.004757	1.848e-15	+	173480	0	173480	2	IVNT	Astle-W_Blood-Cell-Traits_EUR_2016
rs2856694	rs2856694	chr6:32652281	chr6:32684504	T	C	Lymphocyte count	EFO_0004586	Astle W	27863252	European	2016	0.05474	0.004772	1.857e-30	+	173480	0	173480	2	IVNT	Astle-W_Blood-Cell-Traits_EUR_2016
rs2856694	rs2856694	chr6:32652281	chr6:32684504	T	C	Monocyte count	EFO_0004586	Astle W	27863252	European	2016	0.05101	0.004736	4.731e-27	+	173480	0	173480	2	IVNT	Astle-W_Blood-Cell-Traits_EUR_2016
rs2856694	rs2856694	chr6:32652281	chr6:32684504	T	C	Myeloid white cell count	EFO_0004586	Astle W	27863252	European	2016	0.05546	0.004775	3.472e-31	+	173480	0	173480	2	IVNT	Astle-W_Blood-Cell-Traits_EUR_2016
rs2856694	rs2856694	chr6:32652281	chr6:32684504	T	C	Neutrophil count	EFO_0004586	Astle W	27863252	European	2016	0.04689	0.00475	5.558e-23	+	173480	0	173480	2	IVNT	Astle-W_Blood-Cell-Traits_EUR_2016
rs2856694	rs2856694	chr6:32652281	chr6:32684504	T	C	Neutrophil percentage of granulocytes	EFO_0004586	Astle W	27863252	European	2016	-0.03082	0.004745	8.237e-11	-	173480	0	173480	2	IVNT	Astle-W_Blood-Cell-Traits_EUR_2016
rs2856694	rs2856694	chr6:32652281	chr6:32684504	T	C	Red blood cell count	EFO_0004586	Astle W	27863252	European	2016	0.05129	0.004714	1.414e-27	+	173480	0	173480	2	IVNT	Astle-W_Blood-Cell-Traits_EUR_2016
rs2856694	rs2856694	chr6:32652281	chr6:32684504	T	C	Reticulocyte count	EFO_0004586	Astle W	27863252	European	2016	0.05677	0.004765	1.007e-32	+	173480	0	173480	2	IVNT	Astle-W_Blood-Cell-Traits_EUR_2016
rs2856694	rs2856694	chr6:32652281	chr6:32684504	T	C	Reticulocyte fraction of red cells	EFO_0004586	Astle W	27863252	European	2016	0.04565	0.004762	9.186e-22	+	173480	0	173480	2	IVNT	Astle-W_Blood-Cell-Traits_EUR_2016
rs2856694	rs2856694	chr6:32652281	chr6:32684504	T	C	Sum basophil neutrophil counts	EFO_0004586	Astle W	27863252	European	2016	0.04736	0.004758	2.418e-23	+	173480	0	173480	2	IVNT	Astle-W_Blood-Cell-Traits_EUR_2016
rs2856694	rs2856694	chr6:32652281	chr6:32684504	T	C	Sum eosinophil basophil counts	EFO_0004586	Astle W	27863252	European	2016	0.05738	0.004737	9.214e-34	+	173480	0	173480	2	IVNT	Astle-W_Blood-Cell-Traits_EUR_2016
rs2856694	rs2856694	chr6:32652281	chr6:32684504	T	C	Sum neutrophil eosinophil counts	EFO_0004586	Astle W	27863252	European	2016	0.05162	0.004754	1.828e-27	+	173480	0	173480	2	IVNT	Astle-W_Blood-Cell-Traits_EUR_2016
rs2856694	rs2856694	chr6:32652281	chr6:32684504	T	C	White blood cell count	EFO_0004586	Astle W	27863252	European	2016	0.06845	0.004755	5.442e-47	+	173480	0	173480	2	IVNT	Astle-W_Blood-Cell-Traits_EUR_2016
rs2856694	rs2856694	chr6:32652281	chr6:32684504	T	C	IgA deficiency	EFO_1001929	Bronson P	27723758	European	2016	-1.188	0.05814	8.882e-93	-	6487	1635	4852	7	log OR	Bronson-P_IgAD_EUR_2016
rs2856694	rs2856694	chr6:32652281	chr6:32684504	T	C	Primary sclerosing cholangitis	EFO_0004268	Ji S	27992413	European	2017	-0.9628	0.036	6.38e-172	-	14890	2871	12019	3	log OR	Ji-S_PSC_EUR_2017
rs2856694	rs2856694	chr6:32652281	chr6:32684504	T	C	Rheumatoid arthritis	EFO_0000685	Okada Y	24390342	European	2014	0.47	0.02873	6.4e-61	+	58284	14361	43923	18	log OR	Okada-Y_RA_EUR_2014
rs2856694	rs2856694	chr6:32652281	chr6:32684504	T	C	Rheumatoid arthritis	EFO_0000685	Okada Y	24390342	Mixed	2014	0.47	0.02873	5.4e-61	+	80799	19234	61565	22	log OR	Okada-Y_RA_Mixed_2014
rs2856694	rs2856694	chr6:32652281	chr6:32684504	T	C	Schizophrenia	EFO_0000692	PGC	25056061	Mixed	2014	0.1653	0.018	4.663e-20	+	82315	35476	46839	49	log OR	PGC_Schizophrenia_Mixed_2014
rs2870238	rs2870238	chr4:77373079	chr4:76451926	C	T	Hematocrit	EFO_0004586	Astle W	27863252	European	2016	-0.02625	0.003529	1.013e-13	-	173480	0	173480	2	IVNT	Astle-W_Blood-Cell-Traits_EUR_2016
rs2870238	rs2870238	chr4:77373079	chr4:76451926	C	T	Hemoglobin concentration	EFO_0004586	Astle W	27863252	European	2016	-0.02484	0.003545	2.44e-12	-	173480	0	173480	2	IVNT	Astle-W_Blood-Cell-Traits_EUR_2016
rs2870238	rs2870238	chr4:77373079	chr4:76451926	C	T	Red blood cell count	EFO_0004586	Astle W	27863252	European	2016	-0.02268	0.003554	1.751e-10	-	173480	0	173480	2	IVNT	Astle-W_Blood-Cell-Traits_EUR_2016
rs2870238	rs2870238	chr4:77373079	chr4:76451926	C	T	Hematocrit	EFO_0004348	Astle W	27863252	European	2016	-0.02625	0.003528	1e-13	-	-	-	-	-	unit increase	NHGRI-EBI_GWAS_Catalog
rs2870238	rs2870238	chr4:77373079	chr4:76451926	C	T	Hemoglobin concentration	EFO_0004509	Astle W	27863252	European	2016	-0.02484	0.003531	2e-12	-	-	-	-	-	unit increase	NHGRI-EBI_GWAS_Catalog
rs2878889	rs2878889	chr18:46463136	chr18:48936766	G	A	Platelet crit	EFO_0004586	Astle W	27863252	European	2016	-0.02229	0.003577	4.599e-10	-	173480	0	173480	2	IVNT	Astle-W_Blood-Cell-Traits_EUR_2016
rs2878889	rs2878889	chr18:46463136	chr18:48936766	G	A	Hemoglobin concentration	EFO_0004586	Astle W	27863252	European	2016	-0.022	0.003593	9.21e-10	-	173480	0	173480	2	IVNT	Astle-W_Blood-Cell-Traits_EUR_2016
rs2878889	rs2878889	chr18:46463136	chr18:48936766	G	A	Hemoglobin concentration	EFO_0004509	Astle W	27863252	European	2016	0.022	0.003591	9e-10	+	-	-	-	-	unit decrease	NHGRI-EBI_GWAS_Catalog
rs3124776	rs3124776	chr9:136284450	chr9:133419330	T	C	Hemoglobin concentration	EFO_0004586	Astle W	27863252	European	2016	0.01991	0.003541	1.875e-08	+	173480	0	173480	2	IVNT	Astle-W_Blood-Cell-Traits_EUR_2016
rs3124776	rs3124776	chr9:136284450	chr9:133419330	T	C	Red blood cell count	EFO_0004586	Astle W	27863252	European	2016	0.0206	0.003552	6.655e-09	+	173480	0	173480	2	IVNT	Astle-W_Blood-Cell-Traits_EUR_2016
rs34773350	rs34773350	chr2:121985759	chr2:121228183	C	T	Hematocrit	EFO_0004586	Astle W	27863252	European	2016	-0.03514	0.005058	3.73e-12	-	173480	0	173480	2	IVNT	Astle-W_Blood-Cell-Traits_EUR_2016
rs34773350	rs34773350	chr2:121985759	chr2:121228183	C	T	Hemoglobin concentration	EFO_0004586	Astle W	27863252	European	2016	-0.03381	0.005081	2.82e-11	-	173480	0	173480	2	IVNT	Astle-W_Blood-Cell-Traits_EUR_2016
rs34773350	rs34773350	chr2:121985759	chr2:121228183	C	T	Red blood cell count	EFO_0004586	Astle W	27863252	European	2016	-0.0326	0.005091	1.526e-10	-	173480	0	173480	2	IVNT	Astle-W_Blood-Cell-Traits_EUR_2016
rs35533905	rs35533905	chr9:116169303	chr9:113407023	C	A	Diastolic blood pressure	EFO_0004339	Neale B	UKBB	European	2017	-0.01772	0.002818	3.215e-10	-	336474	0	336474	1	IVNT	Neale-B_UKBB_EUR_2017
rs35786788	rs35786788	chr6:135419042	chr6:135097904	A	G	Eosinophil count	EFO_0004586	Astle W	27863252	European	2016	-0.03945	0.004416	4.105e-19	-	173480	0	173480	2	IVNT	Astle-W_Blood-Cell-Traits_EUR_2016
rs35786788	rs35786788	chr6:135419042	chr6:135097904	A	G	Granulocyte count	EFO_0004586	Astle W	27863252	European	2016	-0.03726	0.004446	5.302e-17	-	173480	0	173480	2	IVNT	Astle-W_Blood-Cell-Traits_EUR_2016
rs35786788	rs35786788	chr6:135419042	chr6:135097904	A	G	Hematocrit	EFO_0004586	Astle W	27863252	European	2016	-0.08442	0.004383	1.102e-82	-	173480	0	173480	2	IVNT	Astle-W_Blood-Cell-Traits_EUR_2016
rs35786788	rs35786788	chr6:135419042	chr6:135097904	A	G	Hemoglobin concentration	EFO_0004586	Astle W	27863252	European	2016	-0.05293	0.004397	2.245e-33	-	173480	0	173480	2	IVNT	Astle-W_Blood-Cell-Traits_EUR_2016
rs35786788	rs35786788	chr6:135419042	chr6:135097904	A	G	High light scatter percentage of red cells	EFO_0004586	Astle W	27863252	European	2016	0.03921	0.004444	1.111e-18	+	173480	0	173480	2	IVNT	Astle-W_Blood-Cell-Traits_EUR_2016
rs35786788	rs35786788	chr6:135419042	chr6:135097904	A	G	Lymphocyte count	EFO_0004586	Astle W	27863252	European	2016	-0.04169	0.004453	7.761e-21	-	173480	0	173480	2	IVNT	Astle-W_Blood-Cell-Traits_EUR_2016
rs35786788	rs35786788	chr6:135419042	chr6:135097904	A	G	Mean corpuscular hemoglobin	EFO_0004586	Astle W	27863252	European	2016	0.226	0.004375	0	+	173480	0	173480	2	IVNT	Astle-W_Blood-Cell-Traits_EUR_2016
rs35786788	rs35786788	chr6:135419042	chr6:135097904	A	G	Mean corpuscular hemoglobin concentration	EFO_0004586	Astle W	27863252	European	2016	0.09689	0.004308	4.73e-112	+	173480	0	173480	2	IVNT	Astle-W_Blood-Cell-Traits_EUR_2016
rs35786788	rs35786788	chr6:135419042	chr6:135097904	A	G	Mean corpuscular volume	EFO_0004586	Astle W	27863252	European	2016	0.2117	0.00437	0	+	173480	0	173480	2	IVNT	Astle-W_Blood-Cell-Traits_EUR_2016
rs35786788	rs35786788	chr6:135419042	chr6:135097904	A	G	Monocyte count	EFO_0004586	Astle W	27863252	European	2016	-0.042	0.00442	2.072e-21	-	173480	0	173480	2	IVNT	Astle-W_Blood-Cell-Traits_EUR_2016
rs35786788	rs35786788	chr6:135419042	chr6:135097904	A	G	Myeloid white cell count	EFO_0004586	Astle W	27863252	European	2016	-0.04027	0.004459	1.71e-19	-	173480	0	173480	2	IVNT	Astle-W_Blood-Cell-Traits_EUR_2016
rs35786788	rs35786788	chr6:135419042	chr6:135097904	A	G	Neutrophil count	EFO_0004586	Astle W	27863252	European	2016	-0.03504	0.004435	2.777e-15	-	173480	0	173480	2	IVNT	Astle-W_Blood-Cell-Traits_EUR_2016
rs35786788	rs35786788	chr6:135419042	chr6:135097904	A	G	Platelet count	EFO_0004586	Astle W	27863252	European	2016	0.1242	0.004513	1.35e-166	+	173480	0	173480	2	IVNT	Astle-W_Blood-Cell-Traits_EUR_2016
rs35786788	rs35786788	chr6:135419042	chr6:135097904	A	G	Plateletcrit	EFO_0004586	Astle W	27863252	European	2016	0.1411	0.004514	1.8e-214	+	173480	0	173480	2	IVNT	Astle-W_Blood-Cell-Traits_EUR_2016
rs35786788	rs35786788	chr6:135419042	chr6:135097904	A	G	Red blood cell count	EFO_0004586	Astle W	27863252	European	2016	-0.1956	0.004404	0	-	173480	0	173480	2	IVNT	Astle-W_Blood-Cell-Traits_EUR_2016
rs35786788	rs35786788	chr6:135419042	chr6:135097904	A	G	Red cell distribution width	EFO_0004586	Astle W	27863252	European	2016	-0.1038	0.004388	9.81e-124	-	173480	0	173480	2	IVNT	Astle-W_Blood-Cell-Traits_EUR_2016
rs35786788	rs35786788	chr6:135419042	chr6:135097904	A	G	Reticulocyte fraction of red cells	EFO_0004586	Astle W	27863252	European	2016	0.04832	0.004448	1.755e-27	+	173480	0	173480	2	IVNT	Astle-W_Blood-Cell-Traits_EUR_2016
rs35786788	rs35786788	chr6:135419042	chr6:135097904	A	G	Sum basophil neutrophil counts	EFO_0004586	Astle W	27863252	European	2016	-0.03476	0.004444	5.252e-15	-	173480	0	173480	2	IVNT	Astle-W_Blood-Cell-Traits_EUR_2016
rs35786788	rs35786788	chr6:135419042	chr6:135097904	A	G	Sum eosinophil basophil counts	EFO_0004586	Astle W	27863252	European	2016	-0.03616	0.004421	2.851e-16	-	173480	0	173480	2	IVNT	Astle-W_Blood-Cell-Traits_EUR_2016
rs35786788	rs35786788	chr6:135419042	chr6:135097904	A	G	Sum neutrophil eosinophil counts	EFO_0004586	Astle W	27863252	European	2016	-0.03758	0.004438	2.505e-17	-	173480	0	173480	2	IVNT	Astle-W_Blood-Cell-Traits_EUR_2016
rs35786788	rs35786788	chr6:135419042	chr6:135097904	A	G	White blood cell count	EFO_0004586	Astle W	27863252	European	2016	-0.05004	0.004444	2.092e-29	-	173480	0	173480	2	IVNT	Astle-W_Blood-Cell-Traits_EUR_2016
rs368417629	rs368417629	chr11:10195282	chr11:10173735	G	T	Body mass index	EFO_0004586	Astle W	27863252	European	2016	0.05349	0.004207	4.849e-37	+	173480	0	173480	2	IVNT	Astle-W_Blood-Cell-Traits_EUR_2016
rs368417629	rs368417629	chr11:10195282	chr11:10173735	G	T	Hemoglobin concentration	EFO_0004586	Astle W	27863252	European	2016	0.0488	0.004226	7.45e-31	+	173480	0	173480	2	IVNT	Astle-W_Blood-Cell-Traits_EUR_2016
rs368417629	rs368417629	chr11:10195282	chr11:10173735	G	T	Red blood cell count	EFO_0004586	Astle W	27863252	European	2016	0.04492	0.004238	2.969e-26	+	173480	0	173480	2	IVNT	Astle-W_Blood-Cell-Traits_EUR_2016
rs3811444	rs3811444	chr1:248039451	chr1:247876149	C	T	Hemoglobin concentration	EFO_0004586	Astle W	27863252	European	2016	-0.02287	0.003747	1.043e-09	-	173480	0	173480	2	IVNT	Astle-W_Blood-Cell-Traits_EUR_2016
rs3811444	rs3811444	chr1:248039451	chr1:247876149	C	T	High light scatter percentage of red cells	EFO_0004586	Astle W	27863252	European	2016	-0.03708	0.003784	1.142e-22	-	173480	0	173480	2	IVNT	Astle-W_Blood-Cell-Traits_EUR_2016
rs3811444	rs3811444	chr1:248039451	chr1:247876149	C	T	High light scatter reticulocyte count	EFO_0004586	Astle W	27863252	European	2016	-0.04356	0.003784	1.173e-30	-	173480	0	173480	2	IVNT	Astle-W_Blood-Cell-Traits_EUR_2016
rs3811444	rs3811444	chr1:248039451	chr1:247876149	C	T	Immature fraction of reticulocytes	EFO_0004586	Astle W	27863252	European	2016	-0.1049	0.003749	3e-172	-	173480	0	173480	2	IVNT	Astle-W_Blood-Cell-Traits_EUR_2016
rs3811444	rs3811444	chr1:248039451	chr1:247876149	C	T	Mean corpuscular hemoglobin	EFO_0004586	Astle W	27863252	European	2016	0.03254	0.003739	3.25e-18	+	173480	0	173480	2	IVNT	Astle-W_Blood-Cell-Traits_EUR_2016
rs3811444	rs3811444	chr1:248039451	chr1:247876149	C	T	Mean corpuscular hemoglobin concentration	EFO_0004586	Astle W	27863252	European	2016	-0.04787	0.00366	4.325e-39	-	173480	0	173480	2	IVNT	Astle-W_Blood-Cell-Traits_EUR_2016
rs3811444	rs3811444	chr1:248039451	chr1:247876149	C	T	Mean corpuscular volume	EFO_0004586	Astle W	27863252	European	2016	0.06267	0.003728	1.991e-63	+	173480	0	173480	2	IVNT	Astle-W_Blood-Cell-Traits_EUR_2016
rs3811444	rs3811444	chr1:248039451	chr1:247876149	C	T	Mean platelet volume	EFO_0004586	Astle W	27863252	European	2016	-0.0637	0.003816	1.528e-62	-	173480	0	173480	2	IVNT	Astle-W_Blood-Cell-Traits_EUR_2016
rs3811444	rs3811444	chr1:248039451	chr1:247876149	C	T	Platelet count	EFO_0004586	Astle W	27863252	European	2016	0.03772	0.00385	1.156e-22	+	173480	0	173480	2	IVNT	Astle-W_Blood-Cell-Traits_EUR_2016
rs3811444	rs3811444	chr1:248039451	chr1:247876149	C	T	Red blood cell count	EFO_0004586	Astle W	27863252	European	2016	-0.04243	0.003757	1.397e-29	-	173480	0	173480	2	IVNT	Astle-W_Blood-Cell-Traits_EUR_2016
rs3811444	rs3811444	chr1:248039451	chr1:247876149	C	T	White blood cell count	EFO_0004586	Astle W	27863252	European	2016	-0.02284	0.003786	1.602e-09	-	173480	0	173480	2	IVNT	Astle-W_Blood-Cell-Traits_EUR_2016
rs3811444	rs3811444	chr1:248039451	chr1:247876149	C	T	Mean corpuscular volume	EFO_0004526	van der Harst P	23222517	Mixed	2012	NA	NA	2.18e-09	NA	71861	-	-	-	-	GRASP
rs3811444	rs3811444	chr1:248039451	chr1:247876149	C	T	Mean erythrocyte volume	HP_0005518;NCIT_C64799	Gieger C	22139419	European	2011	NA	NA	1.95e-09	NA	18600	-	-	-	-	GRASP
rs3811444	rs3811444	chr1:248039451	chr1:247876149	C	T	Platelet count PLT	EFO_0004309	Gieger C	22139419	European	2011	NA	NA	5.6e-09	NA	18600	-	-	-	-	GRASP
rs3811444	rs3811444	chr1:248039451	chr1:247876149	C	T	Red blood cell count RBC	EFO_0004305	Gieger C	22139419	European	2011	NA	NA	3.04e-09	NA	18600	-	-	-	-	GRASP
rs3811444	rs3811444	chr1:248039451	chr1:247876149	C	T	Red blood cell count RBC	EFO_0004305	van der Harst P	23222517	Mixed	2012	NA	NA	4.49e-10	NA	71861	-	-	-	-	GRASP
rs3811444	rs3811444	chr1:248039451	chr1:247876149	C	T	Hemoglobin concentration	EFO_0004509	Astle W	27863252	European	2016	-0.02287	0.003743	1e-09	-	-	-	-	-	unit increase	NHGRI-EBI_GWAS_Catalog
rs3811444	rs3811444	chr1:248039451	chr1:247876149	C	T	High light scatter reticulocyte count	EFO_0007986	Astle W	27863252	European	2016	-0.04356	0.00378	1e-30	-	-	-	-	-	unit increase	NHGRI-EBI_GWAS_Catalog
rs3811444	rs3811444	chr1:248039451	chr1:247876149	C	T	High light scatter reticulocyte percentage of red cells	EFO_0007986	Astle W	27863252	European	2016	-0.03708	0.003779	1e-22	-	-	-	-	-	unit increase	NHGRI-EBI_GWAS_Catalog
rs3811444	rs3811444	chr1:248039451	chr1:247876149	C	T	Immature fraction of reticulocytes	EFO_0007986	Astle W	27863252	European	2016	-0.1049	0.003749	3e-172	-	-	-	-	-	unit increase	NHGRI-EBI_GWAS_Catalog
rs3811444	rs3811444	chr1:248039451	chr1:247876149	C	T	Mean corpuscular hemoglobin concentration	EFO_0004528	Astle W	27863252	European	2016	-0.04787	0.003658	4e-39	-	-	-	-	-	unit increase	NHGRI-EBI_GWAS_Catalog
rs3811444	rs3811444	chr1:248039451	chr1:247876149	C	T	Mean corpuscular volume	EFO_0004526	Astle W	27863252	European	2016	-0.06267	0.003728	2e-63	-	-	-	-	-	unit decrease	NHGRI-EBI_GWAS_Catalog
rs3811444	rs3811444	chr1:248039451	chr1:247876149	C	T	Mean corpuscular volume	EFO_0004526	van Rooij FJA	28017375	Mixed	2016	NA	NA	3e-14	NA	-	-	-	-	-	NHGRI-EBI_GWAS_Catalog
rs3811444	rs3811444	chr1:248039451	chr1:247876149	C	T	Mean corpuscular volume	EFO_0004526	van Rooij FJA	28017375	Mixed	2016	-0.0047	0.0007693	1e-09	-	-	-	-	-	unit decrease	NHGRI-EBI_GWAS_Catalog
rs3811444	rs3811444	chr1:248039451	chr1:247876149	C	T	Mean platelet volume	EFO_0004584	Astle W	27863252	European	2016	-0.0637	0.00382	2e-62	-	-	-	-	-	unit increase	NHGRI-EBI_GWAS_Catalog
rs3811444	rs3811444	chr1:248039451	chr1:247876149	C	T	Platelet counts	-	Gieger C	22139419	European	2011	3.346	0.5752	6e-09	+	-	-	-	-	10^9/l increase	NHGRI-EBI_GWAS_Catalog
rs3811444	rs3811444	chr1:248039451	chr1:247876149	C	T	Red blood cell count	EFO_0004305	Astle W	27863252	European	2016	-0.04243	0.003747	1e-29	-	-	-	-	-	unit increase	NHGRI-EBI_GWAS_Catalog
rs3811444	rs3811444	chr1:248039451	chr1:247876149	C	T	Red blood cell fatty acid levels	EFO_0006808;EFO_0005110	Tintle NL	25500335	Unspecified	2014	-0.127	0.01933	5e-11	-	-	-	-	-	unit decrease	NHGRI-EBI_GWAS_Catalog
rs3811444	rs3811444	chr1:248039451	chr1:247876149	C	T	Red blood cell traits	EFO_0004527	van der Harst P	23222517	Mixed	2012	-0.018	0.002894	5e-10	-	-	-	-	-	unit increase	NHGRI-EBI_GWAS_Catalog
rs3811444	rs3811444	chr1:248039451	chr1:247876149	C	T	White blood cell count	EFO_0004308	Astle W	27863252	European	2016	-0.02284	0.003808	2e-09	-	-	-	-	-	unit increase	NHGRI-EBI_GWAS_Catalog
rs3996993	rs3996993	chr6:52725521	chr6:52860723	C	T	Hemoglobin concentration	EFO_0004586	Astle W	27863252	European	2016	0.02094	0.003577	4.776e-09	+	173480	0	173480	2	IVNT	Astle-W_Blood-Cell-Traits_EUR_2016
rs3996993	rs3996993	chr6:52725521	chr6:52860723	C	T	Platelet count	EFO_0004586	Astle W	27863252	European	2016	-0.02554	0.003676	3.739e-12	-	173480	0	173480	2	IVNT	Astle-W_Blood-Cell-Traits_EUR_2016
rs3996993	rs3996993	chr6:52725521	chr6:52860723	C	T	Plateletcrit	EFO_0004586	Astle W	27863252	European	2016	-0.02648	0.003687	6.939e-13	-	173480	0	173480	2	IVNT	Astle-W_Blood-Cell-Traits_EUR_2016
rs3996993	rs3996993	chr6:52725521	chr6:52860723	C	T	Hemoglobin concentration	EFO_0004509	Astle W	27863252	European	2016	0.02094	0.003582	5e-09	+	-	-	-	-	unit increase	NHGRI-EBI_GWAS_Catalog
rs4226	rs4226	chr9:130630233	chr9:127867954	T	G	Hematocrit	EFO_0004586	Astle W	27863252	European	2016	-0.03434	0.004517	2.899e-14	-	173480	0	173480	2	IVNT	Astle-W_Blood-Cell-Traits_EUR_2016
rs4226	rs4226	chr9:130630233	chr9:127867954	T	G	Hemoglobin concentration	EFO_0004586	Astle W	27863252	European	2016	-0.03554	0.004536	4.707e-15	-	173480	0	173480	2	IVNT	Astle-W_Blood-Cell-Traits_EUR_2016
rs4240624	rs4240624	chr8:9184231	chr8:9326721	A	G	Granulocyte count	EFO_0004586	Astle W	27863252	European	2016	0.03647	0.006199	4.016e-09	+	173480	0	173480	2	IVNT	Astle-W_Blood-Cell-Traits_EUR_2016
rs4240624	rs4240624	chr8:9184231	chr8:9326721	A	G	Granulocyte percentage of myeloid white cells	EFO_0004586	Astle W	27863252	European	2016	0.03375	0.006164	4.367e-08	+	173480	0	173480	2	IVNT	Astle-W_Blood-Cell-Traits_EUR_2016
rs4240624	rs4240624	chr8:9184231	chr8:9326721	A	G	Lymphocyte percentage of white cells	EFO_0004586	Astle W	27863252	European	2016	-0.03493	0.006147	1.326e-08	-	173480	0	173480	2	IVNT	Astle-W_Blood-Cell-Traits_EUR_2016
rs4240624	rs4240624	chr8:9184231	chr8:9326721	A	G	Myeloid white cell count	EFO_0004586	Astle W	27863252	European	2016	0.03469	0.006214	2.376e-08	+	173480	0	173480	2	IVNT	Astle-W_Blood-Cell-Traits_EUR_2016
rs4240624	rs4240624	chr8:9184231	chr8:9326721	A	G	Neutrophil count	EFO_0004586	Astle W	27863252	European	2016	0.03815	0.006184	6.874e-10	+	173480	0	173480	2	IVNT	Astle-W_Blood-Cell-Traits_EUR_2016
rs4240624	rs4240624	chr8:9184231	chr8:9326721	A	G	Neutrophil percentage of white cells	EFO_0004586	Astle W	27863252	European	2016	0.04062	0.00616	4.289e-11	+	173480	0	173480	2	IVNT	Astle-W_Blood-Cell-Traits_EUR_2016
rs4240624	rs4240624	chr8:9184231	chr8:9326721	A	G	Sum basophil neutrophil counts	EFO_0004586	Astle W	27863252	European	2016	0.03828	0.006195	6.46e-10	+	173480	0	173480	2	IVNT	Astle-W_Blood-Cell-Traits_EUR_2016
rs4240624	rs4240624	chr8:9184231	chr8:9326721	A	G	Sum neutrophil eosinophil counts	EFO_0004586	Astle W	27863252	European	2016	0.03621	0.006189	4.919e-09	+	173480	0	173480	2	IVNT	Astle-W_Blood-Cell-Traits_EUR_2016
rs4240624	rs4240624	chr8:9184231	chr8:9326721	A	G	High density lipoprotein	EFO_0004612	GLGC	24097068	European	2013	0.0818	0.0058	1.323e-45	+	185696	0	185696	60	IVNT	GLGC_HDL_EUR_2013
rs4240624	rs4240624	chr8:9184231	chr8:9326721	A	G	High density lipoprotein	EFO_0004612	GLGC	20686565	Mixed	2010	0.0814	0.0086	1.437e-23	+	99900	0	99900	46	Z-score	GLGC_HDL_Mixed_2010
rs4240624	rs4240624	chr8:9184231	chr8:9326721	A	G	Low density lipoprotein	EFO_0004611	GLGC	24097068	European	2013	0.0672	0.0063	2.617e-23	+	171657	0	171657	60	IVNT	GLGC_LDL_EUR_2013
rs4240624	rs4240624	chr8:9184231	chr8:9326721	A	G	Low density lipoprotein	EFO_0004611	GLGC	20686565	Mixed	2010	0.0664	0.0092	1.272e-12	+	95454	0	95454	46	Z-score	GLGC_LDL_Mixed_2010
rs4240624	rs4240624	chr8:9184231	chr8:9326721	A	G	Total cholesterol	EFO_0004574	GLGC	24097068	European	2013	0.0784	0.006	3.086e-35	+	185866	0	185866	60	IVNT	GLGC_TC_EUR_2013
rs4240624	rs4240624	chr8:9184231	chr8:9326721	A	G	Total cholesterol	EFO_0004574	GLGC	20686565	Mixed	2010	0.0833	0.009	6.165e-20	+	100184	0	100184	46	Z-score	GLGC_TC_Mixed_2010
rs4240624	rs4240624	chr8:9184231	chr8:9326721	A	G	AK055863 cis expression in liver	-	Speliotes EK	21423719	European	2011	NA	NA	2.5e-15	NA	7176	-	-	-	-	GRASP
rs4240624	rs4240624	chr8:9184231	chr8:9326721	A	G	AW673036RC cis expression in liver	-	Speliotes EK	21423719	European	2011	NA	NA	4.05e-21	NA	7176	-	-	-	-	GRASP
rs4240624	rs4240624	chr8:9184231	chr8:9326721	A	G	Alkaline phosphatase ALP in plasma	HP_0003282;HP_0003155	Chambers JC	22001757	Mixed	2011	NA	NA	5.4e-10	NA	61089	-	-	-	-	GRASP
rs4240624	rs4240624	chr8:9184231	chr8:9326721	A	G	CT hepatic steatosis	HP_0001403;HP_0001414	Speliotes EK	21423719	European	2011	NA	NA	3.68e-18	NA	7176	-	-	-	-	GRASP
rs4240624	rs4240624	chr8:9184231	chr8:9326721	A	G	HDL cholesterol	NCIT_C61041;NCIT_C105587	GLGC	20686565	Mixed	2010	NA	NA	1.437e-23	NA	100184	-	-	-	-	GRASP
rs4240624	rs4240624	chr8:9184231	chr8:9326721	A	G	HDL cholesterol	NCIT_C61041;NCIT_C105587	Speliotes EK	21423719	European	2011	NA	NA	1.44e-23	NA	7176	-	-	-	-	GRASP
rs4240624	rs4240624	chr8:9184231	chr8:9326721	A	G	LDL cholesterol	EFO_0004195	GLGC	20686565	Mixed	2010	NA	NA	1.272e-12	NA	100184	-	-	-	-	GRASP
rs4240624	rs4240624	chr8:9184231	chr8:9326721	A	G	LDL cholesterol	EFO_0004195	Speliotes EK	21423719	European	2011	NA	NA	1.27e-12	NA	7176	-	-	-	-	GRASP
rs4240624	rs4240624	chr8:9184231	chr8:9326721	A	G	PPP1R3B cis expression in liver	-	Speliotes EK	21423719	European	2011	NA	NA	1.22e-15	NA	7176	-	-	-	-	GRASP
rs4240624	rs4240624	chr8:9184231	chr8:9326721	A	G	PPP1R3B gene expression in liver	GO_1901148;NCIT_C20783	Chambers JC	22001757	Mixed	2011	NA	NA	1.1e-16	NA	61089	-	-	-	-	GRASP
rs4240624	rs4240624	chr8:9184231	chr8:9326721	A	G	Total cholesterol	NCIT_C61032;NCIT_C105586	GLGC	20686565	Mixed	2010	NA	NA	6.165e-20	NA	100184	-	-	-	-	GRASP
rs4240624	rs4240624	chr8:9184231	chr8:9326721	A	G	HDL cholesterol levels	EFO_0004612	Spracklen CN	28334899	East Asian	2017	0.0818	0.00597	1e-42	+	-	-	-	-	unit increase	NHGRI-EBI_GWAS_Catalog
rs4240624	rs4240624	chr8:9184231	chr8:9326721	A	G	Heel bone mineral density	EFO_0009270	Neale B	UKBB	European	2017	-0.05081	0.005385	3.897e-21	-	194398	0	194398	1	IVNT	Neale-B_UKBB_EUR_2017
rs4240624	rs4240624	chr8:9184231	chr8:9326721	A	G	Self-reported high cholesterol	EFO_0008111	Neale B	UKBB	European	2017	0.007852	0.001378	1.2e-08	+	337159	41296	295863	1	risk diff	Neale-B_UKBB_EUR_2017
rs4359427	rs4359427	chr16:68202747	chr16:68168844	C	T	Hematocrit	EFO_0004586	Astle W	27863252	European	2016	-0.02928	0.005286	3.045e-08	-	173480	0	173480	2	IVNT	Astle-W_Blood-Cell-Traits_EUR_2016
rs4359427	rs4359427	chr16:68202747	chr16:68168844	C	T	Hemoglobin concentration	EFO_0004586	Astle W	27863252	European	2016	-0.03149	0.005309	3.01e-09	-	173480	0	173480	2	IVNT	Astle-W_Blood-Cell-Traits_EUR_2016
rs4359427	rs4359427	chr16:68202747	chr16:68168844	C	T	High density lipoprotein	EFO_0004612	GLGC	24097068	European	2013	-0.0721	0.005	5.056e-42	-	171272	0	171272	60	IVNT	GLGC_HDL_EUR_2013
rs4359427	rs4359427	chr16:68202747	chr16:68168844	C	T	High density lipoprotein	EFO_0004612	GLGC	20686565	Mixed	2010	-0.0722	0.007	1.41e-25	-	99900	0	99900	46	Z-score	GLGC_HDL_Mixed_2010
rs4359427	rs4359427	chr16:68202747	chr16:68168844	C	T	HDL cholesterol	NCIT_C61041;NCIT_C105587	Aulchenko YS	19060911	European	2008	NA	NA	1.38e-11	NA	22562	-	-	-	-	GRASP
rs4359427	rs4359427	chr16:68202747	chr16:68168844	C	T	HDL cholesterol	NCIT_C61041;NCIT_C105587	GLGC	20686565	Mixed	2010	NA	NA	1.41e-25	NA	100184	-	-	-	-	GRASP
rs4359427	rs4359427	chr16:68202747	chr16:68168844	C	T	HDL cholesterol	NCIT_C61041;NCIT_C105587	Asselbergs	23063622	European	2012	NA	NA	5.13e-20	NA	66240	-	-	-	-	GRASP
rs4359427	rs4359427	chr16:68202747	chr16:68168844	C	T	High density lipoprotein	EFO_0004612	Spracklen CN	28334899	East Asian	2017	-0.0727	0.0119	1.27e-09	-	34372	0	34372	13	IVNT	Spracklen-CN_HDL_EAS_2017
rs4605081	rs4605081	chr14:65500397	chr14:65033679	A	C	Mean corpuscular hemoglobin	EFO_0004586	Astle W	27863252	European	2016	0.06106	0.003569	1.313e-65	+	173480	0	173480	2	IVNT	Astle-W_Blood-Cell-Traits_EUR_2016
rs4605081	rs4605081	chr14:65500397	chr14:65033679	A	C	Mean corpuscular hemoglobin concentration	EFO_0004586	Astle W	27863252	European	2016	0.03458	0.003491	3.925e-23	+	173480	0	173480	2	IVNT	Astle-W_Blood-Cell-Traits_EUR_2016
rs4605081	rs4605081	chr14:65500397	chr14:65033679	A	C	Mean corpuscular volume	EFO_0004586	Astle W	27863252	European	2016	0.05054	0.00356	9.53e-46	+	173480	0	173480	2	IVNT	Astle-W_Blood-Cell-Traits_EUR_2016
rs4605081	rs4605081	chr14:65500397	chr14:65033679	A	C	Mean platelet volume	EFO_0004586	Astle W	27863252	European	2016	-0.02032	0.00365	2.585e-08	-	173480	0	173480	2	IVNT	Astle-W_Blood-Cell-Traits_EUR_2016
rs4605081	rs4605081	chr14:65500397	chr14:65033679	A	C	Platelet count	EFO_0004586	Astle W	27863252	European	2016	0.02196	0.003677	2.359e-09	+	173480	0	173480	2	IVNT	Astle-W_Blood-Cell-Traits_EUR_2016
rs4605081	rs4605081	chr14:65500397	chr14:65033679	A	C	Red blood cell count	EFO_0004586	Astle W	27863252	European	2016	-0.02675	0.003587	8.881e-14	-	173480	0	173480	2	IVNT	Astle-W_Blood-Cell-Traits_EUR_2016
rs4605081	rs4605081	chr14:65500397	chr14:65033679	A	C	Comparative height size at age 10	-	Neale B	UKBB	European	2017	-0.01029	0.001664	6.228e-10	-	332021	0	332021	1	-	Neale-B_UKBB_EUR_2017
rs4605081	rs4605081	chr14:65500397	chr14:65033679	A	C	Height	EFO_0004339	Neale B	UKBB	European	2017	-0.01494	0.001732	6.326e-18	-	336474	0	336474	1	IVNT	Neale-B_UKBB_EUR_2017
rs4605081	rs4605081	chr14:65500397	chr14:65033679	A	C	Sitting height	EFO_0004339	Neale B	UKBB	European	2017	-0.01272	0.001885	1.487e-11	-	336172	0	336172	1	IVNT	Neale-B_UKBB_EUR_2017
rs4760682	rs4760682	chr12:48512285	chr12:48118502	A	C	Hematocrit	EFO_0004586	Astle W	27863252	European	2016	-0.05493	0.00451	3.962e-34	-	173480	0	173480	2	IVNT	Astle-W_Blood-Cell-Traits_EUR_2016
rs4760682	rs4760682	chr12:48512285	chr12:48118502	A	C	Hemoglobin concentration	EFO_0004586	Astle W	27863252	European	2016	-0.04848	0.00453	9.983e-27	-	173480	0	173480	2	IVNT	Astle-W_Blood-Cell-Traits_EUR_2016
rs4760682	rs4760682	chr12:48512285	chr12:48118502	A	C	HbA1c measurement	EFO_0004586	Astle W	27863252	European	2016	-0.03517	0.004542	9.685e-15	-	173480	0	173480	2	IVNT	Astle-W_Blood-Cell-Traits_EUR_2016
rs4760682	rs4760682	chr12:48512285	chr12:48118502	A	C	Hematocrit	EFO_0004348	Astle W	27863252	European	2016	0.05493	0.00451	4e-34	+	-	-	-	-	unit decrease	NHGRI-EBI_GWAS_Catalog
rs4760682	rs4760682	chr12:48512285	chr12:48118502	A	C	Hemoglobin concentration	EFO_0004509	Astle W	27863252	European	2016	0.04848	0.00453	1e-26	+	-	-	-	-	unit decrease	NHGRI-EBI_GWAS_Catalog
rs4886755	rs4886755	chr15:76298132	chr15:76005791	A	G	Hematocrit	EFO_0004586	Astle W	27863252	European	2016	0.03757	0.003546	3.125e-26	+	173480	0	173480	2	IVNT	Astle-W_Blood-Cell-Traits_EUR_2016
rs4886755	rs4886755	chr15:76298132	chr15:76005791	A	G	Hemoglobin concentration	EFO_0004586	Astle W	27863252	European	2016	0.0361	0.003561	3.86e-24	+	173480	0	173480	2	IVNT	Astle-W_Blood-Cell-Traits_EUR_2016
rs4886755	rs4886755	chr15:76298132	chr15:76005791	A	G	Red blood cell count	EFO_0004586	Astle W	27863252	European	2016	0.03247	0.003572	9.885e-20	+	173480	0	173480	2	IVNT	Astle-W_Blood-Cell-Traits_EUR_2016
rs4886755	rs4886755	chr15:76298132	chr15:76005791	A	G	log eGFR creatinine in non diabetics	EFO_0005208	CKDGen	26831199	European	2016	0.0061	0.00092	2e-11	+	118445	0	118445	45	ml/min/1.73m2	CKDGen_eGFRcrea-NDM_EUR_2016
rs4886755	rs4886755	chr15:76298132	chr15:76005791	A	G	Platelet count	EFO_0005208	CKDGen	20383146	European	2010	NA	NA	1.2e-09	+	67093	0	67093	20	ml/min/1.73m2	CKDGen_eGFRcrea_EUR_2010
rs4886755	rs4886755	chr15:76298132	chr15:76005791	A	G	log eGFR creatinine	EFO_0005208	CKDGen	26831199	European	2016	0.0062	0.00092	1.1e-12	+	133796	0	133796	48	ml/min/1.73m2	CKDGen_eGFRcrea_EUR_2016
rs4886755	rs4886755	chr15:76298132	chr15:76005791	A	G	Serum creatinine	EFO_0004518	CKDGen	20383146	European	2010	NA	NA	2e-10	NA	67093	-	-	-	-	GRASP
rs4886755	rs4886755	chr15:76298132	chr15:76005791	A	G	Serum urate	NCIT_C64814	GUGC	23263486	European	2012	NA	NA	6.15e-09	NA	69374	-	-	-	-	GRASP
rs4886755	rs4886755	chr15:76298132	chr15:76005791	A	G	Serum urate	EFO_0004531	GUGC	23263486	European	2012	-0.033	0.0054	6.147e-09	-	110000	0	110000	48	mg/dl	GUGC_Urate_EUR_2012
rs4976646	rs4976646	chr5:176788570	chr5:177361569	C	T	Hematocrit	EFO_0004586	Astle W	27863252	European	2016	0.0223	0.003748	2.713e-09	+	173480	0	173480	2	IVNT	Astle-W_Blood-Cell-Traits_EUR_2016
rs4976646	rs4976646	chr5:176788570	chr5:177361569	C	T	Red blood cell count	EFO_0004586	Astle W	27863252	European	2016	0.02114	0.003775	2.131e-08	+	173480	0	173480	2	IVNT	Astle-W_Blood-Cell-Traits_EUR_2016
rs4976646	rs4976646	chr5:176788570	chr5:177361569	C	T	log eGFR creatinine in non diabetics	EFO_0005208	CKDGen	26831199	European	2016	-0.0069	0.001	3.8e-12	-	118310	0	118310	45	ml/min/1.73m2	CKDGen_eGFRcrea-NDM_EUR_2016
rs4976646	rs4976646	chr5:176788570	chr5:177361569	C	T	log eGFR creatinine	EFO_0005208	CKDGen	26831199	European	2016	-0.007	0.00092	5.1e-13	-	133631	0	133631	48	ml/min/1.73m2	CKDGen_eGFRcrea_EUR_2016
rs4976646	rs4976646	chr5:176788570	chr5:177361569	C	T	Crohns disease	EFO_0000384	IBDGC	26192919	European	2015	0.06964	0.01257	3e-08	+	-	-	-	-	log OR	NHGRI-EBI_GWAS_Catalog
rs4976646	rs4976646	chr5:176788570	chr5:177361569	C	T	Inflammatory bowel disease	EFO_0003767	IBDGC	26192919	European	2015	0.07301	0.01046	3e-12	+	-	-	-	-	log OR	NHGRI-EBI_GWAS_Catalog
rs4976646	rs4976646	chr5:176788570	chr5:177361569	C	T	Inflammatory bowel disease	EFO_0003767	de Lange KM	28067908	Mixed	2017	NA	NA	4e-09	NA	-	-	-	-	log OR	NHGRI-EBI_GWAS_Catalog
rs4976646	rs4976646	chr5:176788570	chr5:177361569	C	T	Ulcerative colitis	EFO_0000729	IBDGC	26192919	European	2015	0.07877	0.01328	3e-09	+	-	-	-	-	log OR	NHGRI-EBI_GWAS_Catalog
rs4976646	rs4976646	chr5:176788570	chr5:177361569	C	T	Ulcerative colitis	EFO_0000729	de Lange KM	28067908	Mixed	2017	NA	NA	4e-08	NA	-	-	-	-	log OR	NHGRI-EBI_GWAS_Catalog
rs4976646	rs4976646	chr5:176788570	chr5:177361569	C	T	Self-reported kidney stone or ureter stone/bladder stone	EFO_0003845	Neale B	UKBB	European	2017	0.001257	0.0002302	4.742e-08	+	337159	2694	334465	1	risk diff	Neale-B_UKBB_EUR_2017
rs550057	rs550057	chr9:136146597	chr9:133271182	C	T	Granulocyte count	EFO_0004586	Astle W	27863252	European	2016	0.02896	0.004131	2.391e-12	+	173480	0	173480	2	IVNT	Astle-W_Blood-Cell-Traits_EUR_2016
rs550057	rs550057	chr9:136146597	chr9:133271182	C	T	Hematocrit	EFO_0004586	Astle W	27863252	European	2016	0.06261	0.004064	1.452e-53	+	173480	0	173480	2	IVNT	Astle-W_Blood-Cell-Traits_EUR_2016
rs550057	rs550057	chr9:136146597	chr9:133271182	C	T	Hemoglobin concentration	EFO_0004586	Astle W	27863252	European	2016	0.06686	0.004081	2.535e-60	+	173480	0	173480	2	IVNT	Astle-W_Blood-Cell-Traits_EUR_2016
rs550057	rs550057	chr9:136146597	chr9:133271182	C	T	Mean corpuscular volume	EFO_0004586	Astle W	27863252	European	2016	-0.02529	0.004064	4.865e-10	-	173480	0	173480	2	IVNT	Astle-W_Blood-Cell-Traits_EUR_2016
rs550057	rs550057	chr9:136146597	chr9:133271182	C	T	Monocyte count	EFO_0004586	Astle W	27863252	European	2016	0.03299	0.004106	9.411e-16	+	173480	0	173480	2	IVNT	Astle-W_Blood-Cell-Traits_EUR_2016
rs550057	rs550057	chr9:136146597	chr9:133271182	C	T	Myeloid white cell count	EFO_0004586	Astle W	27863252	European	2016	0.03149	0.004141	2.882e-14	+	173480	0	173480	2	IVNT	Astle-W_Blood-Cell-Traits_EUR_2016
rs550057	rs550057	chr9:136146597	chr9:133271182	C	T	Neutrophil count	EFO_0004586	Astle W	27863252	European	2016	0.02789	0.004121	1.299e-11	+	173480	0	173480	2	IVNT	Astle-W_Blood-Cell-Traits_EUR_2016
rs550057	rs550057	chr9:136146597	chr9:133271182	C	T	Red blood cell count	EFO_0004586	Astle W	27863252	European	2016	0.06953	0.004093	1.052e-64	+	173480	0	173480	2	IVNT	Astle-W_Blood-Cell-Traits_EUR_2016
rs550057	rs550057	chr9:136146597	chr9:133271182	C	T	Red cell distribution width	EFO_0004586	Astle W	27863252	European	2016	-0.03091	0.004073	3.265e-14	-	173480	0	173480	2	IVNT	Astle-W_Blood-Cell-Traits_EUR_2016
rs550057	rs550057	chr9:136146597	chr9:133271182	C	T	Sum basophil neutrophil counts	EFO_0004586	Astle W	27863252	European	2016	0.02841	0.004128	5.823e-12	+	173480	0	173480	2	IVNT	Astle-W_Blood-Cell-Traits_EUR_2016
rs550057	rs550057	chr9:136146597	chr9:133271182	C	T	Sum neutrophil eosinophil counts	EFO_0004586	Astle W	27863252	European	2016	0.02841	0.004125	5.706e-12	+	173480	0	173480	2	IVNT	Astle-W_Blood-Cell-Traits_EUR_2016
rs550057	rs550057	chr9:136146597	chr9:133271182	C	T	White blood cell count	EFO_0004586	Astle W	27863252	European	2016	0.03052	0.004124	1.354e-13	+	173480	0	173480	2	IVNT	Astle-W_Blood-Cell-Traits_EUR_2016
rs550057	rs550057	chr9:136146597	chr9:133271182	C	T	Coronary artery disease	EFO_0000378;EFO_0001645	CARDIoGRAMplusC4D	26343387	Mixed	2015	-0.06277	0.01068	4.19e-09	-	184305	60801	123504	48	log OR	CARDIoGRAMplusC4D_CHD_Mixed_2015
rs550057	rs550057	chr9:136146597	chr9:133271182	C	T	Myocardial infarction	EFO_0000612	CARDIoGRAMplusC4D	26343387	Mixed	2015	-0.08578	0.01194	6.646e-13	-	167181	43677	123504	48	log OR	CARDIoGRAMplusC4D_MI_Mixed_2015
rs550057	rs550057	chr9:136146597	chr9:133271182	C	T	Venous thrombosis	NCIT_C99107	Germain	22675575	European	2012	NA	NA	1.81e-24	NA	4517	-	-	-	-	GRASP
rs550057	rs550057	chr9:136146597	chr9:133271182	C	T	LDL cholesterol	EFO_0004611	Surakka I	25961943	European	2015	-0.063	0.00689	6e-20	-	-	-	-	-	SD increase	NHGRI-EBI_GWAS_Catalog
rs550057	rs550057	chr9:136146597	chr9:133271182	C	T	Arm fat percentage left	-	Neale B	UKBB	European	2017	-0.0122	0.002107	6.982e-09	-	331198	0	331198	1	IVNT	Neale-B_UKBB_EUR_2017
rs550057	rs550057	chr9:136146597	chr9:133271182	C	T	Arm fat percentage right	-	Neale B	UKBB	European	2017	-0.01176	0.002117	2.791e-08	-	331249	0	331249	1	IVNT	Neale-B_UKBB_EUR_2017
rs550057	rs550057	chr9:136146597	chr9:133271182	C	T	Blood clot in the leg	-	Neale B	UKBB	European	2017	-0.005565	0.0003959	7.267e-45	-	336782	6905	329877	1	risk diff	Neale-B_UKBB_EUR_2017
rs550057	rs550057	chr9:136146597	chr9:133271182	C	T	Blood clot in the lung	-	Neale B	UKBB	European	2017	-0.002722	0.0002532	5.891e-27	-	336782	2788	333994	1	risk diff	Neale-B_UKBB_EUR_2017
rs550057	rs550057	chr9:136146597	chr9:133271182	C	T	Diastolic blood pressure	EFO_0006336	Neale B	UKBB	European	2017	0.01628	0.002816	7.466e-09	+	317756	0	317756	1	IVNT	Neale-B_UKBB_EUR_2017
rs550057	rs550057	chr9:136146597	chr9:133271182	C	T	Forced expiratory volume in 1-second	EFO_0004314	Neale B	UKBB	European	2017	0.01428	0.002382	2.064e-09	+	307638	0	307638	1	IVNT	Neale-B_UKBB_EUR_2017
rs550057	rs550057	chr9:136146597	chr9:133271182	C	T	Forced expiratory volume in 1-second, best measure	EFO_0004314	Neale B	UKBB	European	2017	0.01483	0.002617	1.445e-08	+	255492	0	255492	1	IVNT	Neale-B_UKBB_EUR_2017
rs550057	rs550057	chr9:136146597	chr9:133271182	C	T	Forced vital capacity	EFO_0004312	Neale B	UKBB	European	2017	0.01268	0.002259	1.966e-08	+	307638	0	307638	1	IVNT	Neale-B_UKBB_EUR_2017
rs550057	rs550057	chr9:136146597	chr9:133271182	C	T	Heel bone mineral density	EFO_0009270	Neale B	UKBB	European	2017	0.02273	0.003565	1.819e-10	+	194398	0	194398	1	IVNT	Neale-B_UKBB_EUR_2017
rs550057	rs550057	chr9:136146597	chr9:133271182	C	T	Impedance of arm left	-	Neale B	UKBB	European	2017	-0.01145	0.001966	5.78e-09	-	331292	0	331292	1	IVNT	Neale-B_UKBB_EUR_2017
rs550057	rs550057	chr9:136146597	chr9:133271182	C	T	Impedance of arm right	-	Neale B	UKBB	European	2017	-0.01093	0.001958	2.348e-08	-	331279	0	331279	1	IVNT	Neale-B_UKBB_EUR_2017
rs550057	rs550057	chr9:136146597	chr9:133271182	C	T	Impedance of leg left	-	Neale B	UKBB	European	2017	0.01689	0.002538	2.822e-11	+	331296	0	331296	1	IVNT	Neale-B_UKBB_EUR_2017
rs550057	rs550057	chr9:136146597	chr9:133271182	C	T	Impedance of leg right	-	Neale B	UKBB	European	2017	0.0139	0.002519	3.419e-08	+	331301	0	331301	1	IVNT	Neale-B_UKBB_EUR_2017
rs550057	rs550057	chr9:136146597	chr9:133271182	C	T	Medication for cholesterol, blood pressure or diabetes: cholesterol lowering medication	EFO_0007056	Neale B	UKBB	European	2017	-0.01163	0.001735	2.016e-11	-	154702	35840	118862	1	risk diff	Neale-B_UKBB_EUR_2017
rs550057	rs550057	chr9:136146597	chr9:133271182	C	T	No blood clot, bronchitis, emphysema, asthma, rhinitis, eczema or allergy diagnosed by doctor	-	Neale B	UKBB	European	2017	0.0111	0.001304	1.714e-17	+	336782	228530	108252	1	risk diff	Neale-B_UKBB_EUR_2017
rs550057	rs550057	chr9:136146597	chr9:133271182	C	T	Peak expiratory flow	EFO_0009718	Neale B	UKBB	European	2017	0.01673	0.002476	1.413e-11	+	307638	0	307638	1	IVNT	Neale-B_UKBB_EUR_2017
rs550057	rs550057	chr9:136146597	chr9:133271182	C	T	Phlebitis and thrombophlebitis	EFO_1001395	Neale B	UKBB	European	2017	-0.001936	0.0001927	9.257e-24	-	337199	1613	335586	1	risk diff	Neale-B_UKBB_EUR_2017
rs550057	rs550057	chr9:136146597	chr9:133271182	C	T	Pulmonary embolism	EFO_0003827	Neale B	UKBB	European	2017	-0.001483	0.0001675	8.598e-19	-	337199	1218	335981	1	risk diff	Neale-B_UKBB_EUR_2017
rs550057	rs550057	chr9:136146597	chr9:133271182	C	T	Self-reported deep venous thrombosis	EFO_0003907	Neale B	UKBB	European	2017	-0.005445	0.0003916	5.919e-44	-	337159	6767	330392	1	risk diff	Neale-B_UKBB_EUR_2017
rs550057	rs550057	chr9:136146597	chr9:133271182	C	T	Self-reported high cholesterol	EFO_0008111	Neale B	UKBB	European	2017	-0.007798	0.0009122	1.246e-17	-	337159	41296	295863	1	risk diff	Neale-B_UKBB_EUR_2017
rs550057	rs550057	chr9:136146597	chr9:133271182	C	T	Self-reported pulmonary embolism + or - dvt	EFO_0003827	Neale B	UKBB	European	2017	-0.002726	0.0002535	5.75e-27	-	337159	2801	334358	1	risk diff	Neale-B_UKBB_EUR_2017
rs550057	rs550057	chr9:136146597	chr9:133271182	C	T	Treatment with cholesterol lowering medication	EFO_0007056	Neale B	UKBB	European	2017	-0.007269	0.001271	1.063e-08	-	180203	22705	157498	1	risk diff	Neale-B_UKBB_EUR_2017
rs550057	rs550057	chr9:136146597	chr9:133271182	C	T	Treatment with simvastatin	EFO_0007056	Neale B	UKBB	European	2017	-0.004915	0.0008826	2.567e-08	-	337159	38492	298667	1	risk diff	Neale-B_UKBB_EUR_2017
rs550057	rs550057	chr9:136146597	chr9:133271182	C	T	Treatment with warfarin	EFO_0007056	Neale B	UKBB	European	2017	-0.001552	0.0002789	2.632e-08	-	337159	3404	333755	1	risk diff	Neale-B_UKBB_EUR_2017
rs550057	rs550057	chr9:136146597	chr9:133271182	C	T	High grade serous ovarian cancer	EFO_1001516	Phelan M	28346442	European	2017	-0.1049	0.01767	3.134e-09	-	53978	13037	40941	63	log OR	Phelan-M_HGSOC_EUR_2017
rs550057	rs550057	chr9:136146597	chr9:133271182	C	T	Serous invasive ovarian cancer	EFO_1001516	Phelan M	28346442	European	2017	-0.09455	0.0172	4.034e-08	-	54990	14049	40941	63	log OR	Phelan-M_Serous-Invasive-Ovarian-Cancer_EUR_2017
rs550057	rs550057	chr9:136146597	chr9:133271182	C	T	Alkaline phosphatase	EFO_0004533	Prins B	28887542	European	2017	0.04	NA	3.137e-66	+	9961	0	9961	1	lu/l	Prins-B_ALKP_EUR_2017
rs550057	rs550057	chr9:136146597	chr9:133271182	C	T	Ferritin	EFO_0007901;EFO_0004459	Prins B	28887542	European	2017	0.1	0.02	1.218e-08	+	9961	0	9961	1	ug/l	Prins-B_Ferritin_EUR_2017
rs550057	rs550057	chr9:136146597	chr9:133271182	C	T	Coronary artery disease	EFO_0000378;EFO_0001645	van der Harst P	29212778	Mixed	2018	-0.0422	0.0065	7.633e-11	-	547261	122733	424528	2	log OR	van-der-Harst-P_CAD_Mixed_2018
rs55925606	rs55925606	chr6:25878848	chr6:25878620	A	G	Hematocrit	EFO_0004586	Astle W	27863252	European	2016	-0.11	0.006645	1.5e-61	-	173480	0	173480	2	IVNT	Astle-W_Blood-Cell-Traits_EUR_2016
rs55925606	rs55925606	chr6:25878848	chr6:25878620	A	G	Hemoglobin concentration	EFO_0004586	Astle W	27863252	European	2016	-0.1754	0.006674	3.91e-152	-	173480	0	173480	2	IVNT	Astle-W_Blood-Cell-Traits_EUR_2016
rs55925606	rs55925606	chr6:25878848	chr6:25878620	A	G	High light scatter percentage of red cells	EFO_0004586	Astle W	27863252	European	2016	-0.08256	0.006744	1.853e-34	-	173480	0	173480	2	IVNT	Astle-W_Blood-Cell-Traits_EUR_2016
rs55925606	rs55925606	chr6:25878848	chr6:25878620	A	G	High light scatter reticulocyte count	EFO_0004586	Astle W	27863252	European	2016	-0.07588	0.006746	2.359e-29	-	173480	0	173480	2	IVNT	Astle-W_Blood-Cell-Traits_EUR_2016
rs55925606	rs55925606	chr6:25878848	chr6:25878620	A	G	Mean corpuscular hemoglobin	EFO_0004586	Astle W	27863252	European	2016	-0.3114	0.006648	0	-	173480	0	173480	2	IVNT	Astle-W_Blood-Cell-Traits_EUR_2016
rs55925606	rs55925606	chr6:25878848	chr6:25878620	A	G	Mean corpuscular hemoglobin concentration	EFO_0004586	Astle W	27863252	European	2016	-0.193	0.006519	1.5e-192	-	173480	0	173480	2	IVNT	Astle-W_Blood-Cell-Traits_EUR_2016
rs55925606	rs55925606	chr6:25878848	chr6:25878620	A	G	Monocyte count	EFO_0004586	Astle W	27863252	European	2016	-0.03812	0.006722	1.424e-08	-	173480	0	173480	2	IVNT	Astle-W_Blood-Cell-Traits_EUR_2016
rs55925606	rs55925606	chr6:25878848	chr6:25878620	A	G	Platelet count	EFO_0004586	Astle W	27863252	European	2016	0.0418	0.006878	1.225e-09	+	173480	0	173480	2	IVNT	Astle-W_Blood-Cell-Traits_EUR_2016
rs55925606	rs55925606	chr6:25878848	chr6:25878620	A	G	Red blood cell count	EFO_0004586	Astle W	27863252	European	2016	0.04773	0.006684	9.237e-13	+	173480	0	173480	2	IVNT	Astle-W_Blood-Cell-Traits_EUR_2016
rs55925606	rs55925606	chr6:25878848	chr6:25878620	A	G	Red cell distribution width	EFO_0004586	Astle W	27863252	European	2016	0.2013	0.006659	1.24e-200	+	173480	0	173480	2	IVNT	Astle-W_Blood-Cell-Traits_EUR_2016
rs55925606	rs55925606	chr6:25878848	chr6:25878620	A	G	Reticulocyte count	EFO_0004586	Astle W	27863252	European	2016	-0.1113	0.006758	6.243e-61	-	173480	0	173480	2	IVNT	Astle-W_Blood-Cell-Traits_EUR_2016
rs55925606	rs55925606	chr6:25878848	chr6:25878620	A	G	Reticulocyte fraction of red cells	EFO_0004586	Astle W	27863252	European	2016	-0.1249	0.006754	2.468e-76	-	173480	0	173480	2	IVNT	Astle-W_Blood-Cell-Traits_EUR_2016
rs55925606	rs55925606	chr6:25878848	chr6:25878620	A	G	Cause of death: liver cell carcinoma	EFO_0000182	Neale B	UKBB	European	2017	-0.01311	0.002372	3.362e-08	-	7637	49	7588	1	risk diff	Neale-B_UKBB_EUR_2017
rs55925606	rs55925606	chr6:25878848	chr6:25878620	A	G	Comparative height size at age 10	-	Neale B	UKBB	European	2017	-0.02454	0.00312	3.628e-15	-	332021	0	332021	1	-	Neale-B_UKBB_EUR_2017
rs55925606	rs55925606	chr6:25878848	chr6:25878620	A	G	Diastolic blood pressure	EFO_0006336	Neale B	UKBB	European	2017	-0.02999	0.004644	1.07e-10	-	317756	0	317756	1	IVNT	Neale-B_UKBB_EUR_2017
rs55925606	rs55925606	chr6:25878848	chr6:25878620	A	G	Disorders of mineral metabolism	EFO_0009556	Neale B	UKBB	European	2017	-0.006877	0.0001554	0	-	337199	390	336809	1	risk diff	Neale-B_UKBB_EUR_2017
rs55925606	rs55925606	chr6:25878848	chr6:25878620	A	G	Forced vital capacity	EFO_0004312	Neale B	UKBB	European	2017	-0.02114	0.003711	1.22e-08	-	307638	0	307638	1	IVNT	Neale-B_UKBB_EUR_2017
rs55925606	rs55925606	chr6:25878848	chr6:25878620	A	G	Height	EFO_0004339	Neale B	UKBB	European	2017	-0.02148	0.003247	3.677e-11	-	336474	0	336474	1	IVNT	Neale-B_UKBB_EUR_2017
rs55925606	rs55925606	chr6:25878848	chr6:25878620	A	G	Impedance of arm left	-	Neale B	UKBB	European	2017	-0.01958	0.003228	1.328e-09	-	331292	0	331292	1	IVNT	Neale-B_UKBB_EUR_2017
rs55925606	rs55925606	chr6:25878848	chr6:25878620	A	G	Polycythaemia vera	EFO_0002429	Neale B	UKBB	European	2017	-0.0007804	0.0001065	2.332e-13	-	337199	182	337017	1	risk diff	Neale-B_UKBB_EUR_2017
rs55925606	rs55925606	chr6:25878848	chr6:25878620	A	G	Pulse rate	EFO_0004326	Neale B	UKBB	European	2017	-0.03002	0.004723	2.073e-10	-	317756	0	317756	1	IVNT	Neale-B_UKBB_EUR_2017
rs55925606	rs55925606	chr6:25878848	chr6:25878620	A	G	Self-reported hereditary or genetic haematological disorder	EFO_0005803	Neale B	UKBB	European	2017	-0.00188	0.0001344	1.922e-44	-	337159	290	336869	1	risk diff	Neale-B_UKBB_EUR_2017
rs55925606	rs55925606	chr6:25878848	chr6:25878620	A	G	Ferritin	EFO_0007901;EFO_0004459	Prins B	28887542	European	2017	-0.23	0.03	4.492e-16	-	9961	0	9961	1	ug/l	Prins-B_Ferritin_EUR_2017
rs55925606	rs55925606	chr6:25878848	chr6:25878620	A	G	Haemoglobin	-	Prins B	28887542	European	2017	-0.18	0.03	2.134e-08	-	9961	0	9961	1	g/dl	Prins-B_Haemoglobin_EUR_2017
rs58117425	rs58117425	chr2:145681570	chr2:144924003	A	G	Hematocrit	EFO_0004586	Astle W	27863252	European	2016	0.02499	0.004164	1.97e-09	+	173480	0	173480	2	IVNT	Astle-W_Blood-Cell-Traits_EUR_2016
rs58117425	rs58117425	chr2:145681570	chr2:144924003	A	G	Diastolic blood pressure	EFO_0006336	Neale B	UKBB	European	2017	0.0239	0.002906	1.956e-16	+	317756	0	317756	1	IVNT	Neale-B_UKBB_EUR_2017
rs58117425	rs58117425	chr2:145681570	chr2:144924003	A	G	Hair or balding pattern: pattern 2	EFO_0007822	Neale B	UKBB	European	2017	0.01379	0.001783	1.079e-14	+	154988	35563	119425	1	risk diff	Neale-B_UKBB_EUR_2017
rs58117425	rs58117425	chr2:145681570	chr2:144924003	A	G	Hair or balding pattern: pattern 4	EFO_0007822	Neale B	UKBB	European	2017	0.01738	0.00164	3.266e-26	+	154988	28389	126599	1	risk diff	Neale-B_UKBB_EUR_2017
rs589245	rs589245	chr1:172176993	chr1:172207853	A	G	Hematocrit	EFO_0004586	Astle W	27863252	European	2016	0.01968	0.003593	4.311e-08	+	173480	0	173480	2	IVNT	Astle-W_Blood-Cell-Traits_EUR_2016
rs589245	rs589245	chr1:172176993	chr1:172207853	A	G	Hemoglobin concentration	EFO_0004586	Astle W	27863252	European	2016	0.02066	0.003608	1.036e-08	+	173480	0	173480	2	IVNT	Astle-W_Blood-Cell-Traits_EUR_2016
rs589245	rs589245	chr1:172176993	chr1:172207853	A	G	Mean platelet volume	EFO_0004586	Astle W	27863252	European	2016	-0.03618	0.003673	6.902e-23	-	173480	0	173480	2	IVNT	Astle-W_Blood-Cell-Traits_EUR_2016
rs589245	rs589245	chr1:172176993	chr1:172207853	A	G	Platelet count	EFO_0004586	Astle W	27863252	European	2016	0.0242	0.003706	6.541e-11	+	173480	0	173480	2	IVNT	Astle-W_Blood-Cell-Traits_EUR_2016
rs589245	rs589245	chr1:172176993	chr1:172207853	A	G	Platelet distribution width	EFO_0004586	Astle W	27863252	European	2016	-0.04225	0.003653	6.221e-31	-	173480	0	173480	2	IVNT	Astle-W_Blood-Cell-Traits_EUR_2016
rs589245	rs589245	chr1:172176993	chr1:172207853	A	G	Arm fat-free mass left	-	Neale B	UKBB	European	2017	-0.01241	0.001576	3.448e-15	-	331159	0	331159	1	IVNT	Neale-B_UKBB_EUR_2017
rs589245	rs589245	chr1:172176993	chr1:172207853	A	G	Arm fat-free mass right	-	Neale B	UKBB	European	2017	-0.01278	0.001545	1.343e-16	-	331221	0	331221	1	IVNT	Neale-B_UKBB_EUR_2017
rs589245	rs589245	chr1:172176993	chr1:172207853	A	G	Arm predicted mass left	-	Neale B	UKBB	European	2017	-0.01235	0.00157	3.78e-15	-	331146	0	331146	1	IVNT	Neale-B_UKBB_EUR_2017
rs589245	rs589245	chr1:172176993	chr1:172207853	A	G	Arm predicted mass right	-	Neale B	UKBB	European	2017	-0.01283	0.001539	7.707e-17	-	331216	0	331216	1	IVNT	Neale-B_UKBB_EUR_2017
rs589245	rs589245	chr1:172176993	chr1:172207853	A	G	Basal metabolic rate	EFO_0007777	Neale B	UKBB	European	2017	-0.01344	0.001644	2.91e-16	-	331307	0	331307	1	IVNT	Neale-B_UKBB_EUR_2017
rs589245	rs589245	chr1:172176993	chr1:172207853	A	G	Comparative height size at age 10	-	Neale B	UKBB	European	2017	-0.01688	0.001692	1.912e-23	-	332021	0	332021	1	-	Neale-B_UKBB_EUR_2017
rs589245	rs589245	chr1:172176993	chr1:172207853	A	G	Forced expiratory volume in 1-second	EFO_0004314	Neale B	UKBB	European	2017	-0.01267	0.002124	2.454e-09	-	307638	0	307638	1	IVNT	Neale-B_UKBB_EUR_2017
rs589245	rs589245	chr1:172176993	chr1:172207853	A	G	Forced expiratory volume in 1-second, best measure	EFO_0004314	Neale B	UKBB	European	2017	-0.01457	0.002335	4.416e-10	-	255492	0	255492	1	IVNT	Neale-B_UKBB_EUR_2017
rs589245	rs589245	chr1:172176993	chr1:172207853	A	G	Forced vital capacity	EFO_0004312	Neale B	UKBB	European	2017	-0.01465	0.002014	3.469e-13	-	307638	0	307638	1	IVNT	Neale-B_UKBB_EUR_2017
rs589245	rs589245	chr1:172176993	chr1:172207853	A	G	Forced vital capacity, best measure	EFO_0004312	Neale B	UKBB	European	2017	-0.01633	0.002211	1.525e-13	-	255492	0	255492	1	IVNT	Neale-B_UKBB_EUR_2017
rs589245	rs589245	chr1:172176993	chr1:172207853	A	G	Heel bone mineral density	EFO_0009270	Neale B	UKBB	European	2017	-0.02187	0.003176	5.793e-12	-	194398	0	194398	1	IVNT	Neale-B_UKBB_EUR_2017
rs589245	rs589245	chr1:172176993	chr1:172207853	A	G	Height	EFO_0004339	Neale B	UKBB	European	2017	-0.02475	0.001761	7.615e-45	-	336474	0	336474	1	IVNT	Neale-B_UKBB_EUR_2017
rs589245	rs589245	chr1:172176993	chr1:172207853	A	G	Hip circumference	EFO_0005093	Neale B	UKBB	European	2017	-0.01373	0.002455	2.237e-08	-	336601	0	336601	1	IVNT	Neale-B_UKBB_EUR_2017
rs589245	rs589245	chr1:172176993	chr1:172207853	A	G	Leg fat-free mass left	-	Neale B	UKBB	European	2017	-0.01212	0.001633	1.163e-13	-	331258	0	331258	1	IVNT	Neale-B_UKBB_EUR_2017
rs589245	rs589245	chr1:172176993	chr1:172207853	A	G	Leg fat-free mass right	-	Neale B	UKBB	European	2017	-0.01178	0.001632	5.368e-13	-	331285	0	331285	1	IVNT	Neale-B_UKBB_EUR_2017
rs589245	rs589245	chr1:172176993	chr1:172207853	A	G	Leg predicted mass left	-	Neale B	UKBB	European	2017	-0.01213	0.001621	7.319e-14	-	331253	0	331253	1	IVNT	Neale-B_UKBB_EUR_2017
rs589245	rs589245	chr1:172176993	chr1:172207853	A	G	Leg predicted mass right	-	Neale B	UKBB	European	2017	-0.01157	0.001621	9.456e-13	-	331285	0	331285	1	IVNT	Neale-B_UKBB_EUR_2017
rs589245	rs589245	chr1:172176993	chr1:172207853	A	G	Sitting height	EFO_0004339	Neale B	UKBB	European	2017	-0.02197	0.001916	1.883e-30	-	336172	0	336172	1	IVNT	Neale-B_UKBB_EUR_2017
rs589245	rs589245	chr1:172176993	chr1:172207853	A	G	Trunk fat-free mass	-	Neale B	UKBB	European	2017	-0.01361	0.001562	2.873e-18	-	331030	0	331030	1	IVNT	Neale-B_UKBB_EUR_2017
rs589245	rs589245	chr1:172176993	chr1:172207853	A	G	Trunk predicted mass	-	Neale B	UKBB	European	2017	-0.01364	0.001557	1.865e-18	-	330995	0	330995	1	IVNT	Neale-B_UKBB_EUR_2017
rs589245	rs589245	chr1:172176993	chr1:172207853	A	G	Weight	EFO_0004338	Neale B	UKBB	European	2017	-0.01278	0.002166	3.676e-09	-	336227	0	336227	1	IVNT	Neale-B_UKBB_EUR_2017
rs589245	rs589245	chr1:172176993	chr1:172207853	A	G	Whole body fat-free mass	-	Neale B	UKBB	European	2017	-0.01328	0.001568	2.489e-17	-	331291	0	331291	1	IVNT	Neale-B_UKBB_EUR_2017
rs589245	rs589245	chr1:172176993	chr1:172207853	A	G	Whole body water mass	-	Neale B	UKBB	European	2017	-0.01328	0.00157	2.791e-17	-	331315	0	331315	1	IVNT	Neale-B_UKBB_EUR_2017
rs62394544	rs62394544	chr6:26002293	chr6:26002065	C	T	Cigarettes per day	EFO_0004586	Astle W	27863252	European	2016	0.04946	0.008109	1.059e-09	+	173480	0	173480	2	IVNT	Astle-W_Blood-Cell-Traits_EUR_2016
rs62394544	rs62394544	chr6:26002293	chr6:26002065	C	T	Mean corpuscular hemoglobin	EFO_0004586	Astle W	27863252	European	2016	0.05748	0.008079	1.124e-12	+	173480	0	173480	2	IVNT	Astle-W_Blood-Cell-Traits_EUR_2016
rs62394544	rs62394544	chr6:26002293	chr6:26002065	C	T	Mean corpuscular hemoglobin concentration	EFO_0004586	Astle W	27863252	European	2016	0.04952	0.007923	4.114e-10	+	173480	0	173480	2	IVNT	Astle-W_Blood-Cell-Traits_EUR_2016
rs62435145	rs62435145	chr7:1286567	chr7:1246931	G	T	Hematocrit	EFO_0004586	Astle W	27863252	European	2016	0.03134	0.003881	6.745e-16	+	173480	0	173480	2	IVNT	Astle-W_Blood-Cell-Traits_EUR_2016
rs62435145	rs62435145	chr7:1286567	chr7:1246931	G	T	Hemoglobin concentration	EFO_0004586	Astle W	27863252	European	2016	0.0292	0.003899	6.976e-14	+	173480	0	173480	2	IVNT	Astle-W_Blood-Cell-Traits_EUR_2016
rs62435145	rs62435145	chr7:1286567	chr7:1246931	G	T	Red blood cell count	EFO_0004586	Astle W	27863252	European	2016	0.03159	0.003908	6.285e-16	+	173480	0	173480	2	IVNT	Astle-W_Blood-Cell-Traits_EUR_2016
rs62435145	rs62435145	chr7:1286567	chr7:1246931	G	T	Glomerular filtration rate	EFO_0005208	Mahajan A	27588450	Mixed	2016	-1.611	0.2811	1e-08	-	-	-	-	-	unit decrease	NHGRI-EBI_GWAS_Catalog
rs62435145	rs62435145	chr7:1286567	chr7:1246931	G	T	Glomerular filtration rate	EFO_0005208	Mahajan A	27588450	Mixed	2016	-1.092	0.1395	5e-15	-	-	-	-	-	unit decrease	NHGRI-EBI_GWAS_Catalog
rs62435145	rs62435145	chr7:1286567	chr7:1246931	G	T	Glomerular filtration rate creatinine	EFO_0005208;EFO_0004518	Gorski M	28452372	European	2017	-0.0077	0.00139	3e-08	-	-	-	-	-	unit decrease	NHGRI-EBI_GWAS_Catalog
rs62435145	rs62435145	chr7:1286567	chr7:1246931	G	T	Hematocrit	EFO_0004348	Astle W	27863252	European	2016	-0.03134	0.003884	7e-16	-	-	-	-	-	unit decrease	NHGRI-EBI_GWAS_Catalog
rs62435145	rs62435145	chr7:1286567	chr7:1246931	G	T	Hemoglobin concentration	EFO_0004509	Astle W	27863252	European	2016	-0.0292	0.003899	7e-14	-	-	-	-	-	unit decrease	NHGRI-EBI_GWAS_Catalog
rs62435145	rs62435145	chr7:1286567	chr7:1246931	G	T	Red blood cell count	EFO_0004305	Astle W	27863252	European	2016	-0.03159	0.003905	6e-16	-	-	-	-	-	unit decrease	NHGRI-EBI_GWAS_Catalog
rs62435145	rs62435145	chr7:1286567	chr7:1246931	G	T	Trunk predicted mass	-	Neale B	UKBB	European	2017	-0.009394	0.001703	3.462e-08	-	330995	0	330995	1	IVNT	Neale-B_UKBB_EUR_2017
rs636202	rs636202	chr6:139843583	chr6:139522446	C	T	High light scatter percentage of red cells	EFO_0004586	Astle W	27863252	European	2016	-0.1246	0.003606	1.35e-261	-	173480	0	173480	2	IVNT	Astle-W_Blood-Cell-Traits_EUR_2016
rs636202	rs636202	chr6:139843583	chr6:139522446	C	T	High light scatter reticulocyte count	EFO_0004586	Astle W	27863252	European	2016	-0.1178	0.003606	3.69e-234	-	173480	0	173480	2	IVNT	Astle-W_Blood-Cell-Traits_EUR_2016
rs636202	rs636202	chr6:139843583	chr6:139522446	C	T	Immature fraction of reticulocytes	EFO_0004586	Astle W	27863252	European	2016	-0.132	0.003571	6.32e-299	-	173480	0	173480	2	IVNT	Astle-W_Blood-Cell-Traits_EUR_2016
rs636202	rs636202	chr6:139843583	chr6:139522446	C	T	Mean corpuscular hemoglobin	EFO_0004586	Astle W	27863252	European	2016	-0.08972	0.003551	8.15e-141	-	173480	0	173480	2	IVNT	Astle-W_Blood-Cell-Traits_EUR_2016
rs636202	rs636202	chr6:139843583	chr6:139522446	C	T	Mean corpuscular volume	EFO_0004586	Astle W	27863252	European	2016	-0.1041	0.00354	4.73e-190	-	173480	0	173480	2	IVNT	Astle-W_Blood-Cell-Traits_EUR_2016
rs636202	rs636202	chr6:139843583	chr6:139522446	C	T	Red blood cell count	EFO_0004586	Astle W	27863252	European	2016	0.04393	0.003571	9.039e-35	+	173480	0	173480	2	IVNT	Astle-W_Blood-Cell-Traits_EUR_2016
rs636202	rs636202	chr6:139843583	chr6:139522446	C	T	Reticulocyte count	EFO_0004586	Astle W	27863252	European	2016	-0.07948	0.003612	2.81e-107	-	173480	0	173480	2	IVNT	Astle-W_Blood-Cell-Traits_EUR_2016
rs636202	rs636202	chr6:139843583	chr6:139522446	C	T	Reticulocyte fraction of red cells	EFO_0004586	Astle W	27863252	European	2016	-0.09107	0.00361	2.22e-140	-	173480	0	173480	2	IVNT	Astle-W_Blood-Cell-Traits_EUR_2016
rs636202	rs636202	chr6:139843583	chr6:139522446	C	T	Mean corpuscular hemoglobin MCH	EFO_0004527	Ganesh SK	19862010	European	2009	NA	NA	5.56e-13	NA	24167	-	-	-	-	GRASP
rs636202	rs636202	chr6:139843583	chr6:139522446	C	T	Mean corpuscular hemoglobin concentration	EFO_0004528	van der Harst P	23222517	Mixed	2012	NA	NA	1.47e-25	NA	71861	-	-	-	-	GRASP
rs636202	rs636202	chr6:139843583	chr6:139522446	C	T	Mean corpuscular volume	EFO_0004526	Ganesh SK	19862010	European	2009	NA	NA	2.77e-18	NA	24167	-	-	-	-	GRASP
rs636202	rs636202	chr6:139843583	chr6:139522446	C	T	Mean corpuscular volume	EFO_0004526	van der Harst P	23222517	Mixed	2012	NA	NA	3.7e-28	NA	71861	-	-	-	-	GRASP
rs636202	rs636202	chr6:139843583	chr6:139522446	C	T	Triglycerides	-	GLGC	20686565	Mixed	2010	NA	NA	2.56e-08	NA	100184	-	-	-	-	GRASP
rs6415788	rs6415788	chr9:4118111	chr9:4118111	G	T	Hematocrit	EFO_0004586	Astle W	27863252	European	2016	0.02622	0.003695	1.269e-12	+	173480	0	173480	2	IVNT	Astle-W_Blood-Cell-Traits_EUR_2016
rs6415788	rs6415788	chr9:4118111	chr9:4118111	G	T	Hemoglobin concentration	EFO_0004586	Astle W	27863252	European	2016	0.02446	0.00371	4.343e-11	+	173480	0	173480	2	IVNT	Astle-W_Blood-Cell-Traits_EUR_2016
rs6415788	rs6415788	chr9:4118111	chr9:4118111	G	T	Red blood cell count	EFO_0004586	Astle W	27863252	European	2016	0.02539	0.003721	8.864e-12	+	173480	0	173480	2	IVNT	Astle-W_Blood-Cell-Traits_EUR_2016
rs6415788	rs6415788	chr9:4118111	chr9:4118111	G	T	Hematocrit	EFO_0004348	Astle W	27863252	European	2016	-0.02622	0.003678	1e-12	-	-	-	-	-	unit decrease	NHGRI-EBI_GWAS_Catalog
rs6415788	rs6415788	chr9:4118111	chr9:4118111	G	T	Hemoglobin concentration	EFO_0004509	Astle W	27863252	European	2016	-0.02446	0.003704	4e-11	-	-	-	-	-	unit decrease	NHGRI-EBI_GWAS_Catalog
rs6415788	rs6415788	chr9:4118111	chr9:4118111	G	T	Self-reported high cholesterol	EFO_0004305	Astle W	27863252	European	2016	-0.02539	0.003723	9e-12	-	-	-	-	-	unit decrease	NHGRI-EBI_GWAS_Catalog
rs6474401	rs6474401	chr8:42367068	chr8:42509550	C	T	Hemoglobin concentration	EFO_0004586	Astle W	27863252	European	2016	-0.02322	0.003637	1.736e-10	-	173480	0	173480	2	IVNT	Astle-W_Blood-Cell-Traits_EUR_2016
rs6474401	rs6474401	chr8:42367068	chr8:42509550	C	T	Mean corpuscular hemoglobin concentration	EFO_0004586	Astle W	27863252	European	2016	-0.04771	0.003549	3.339e-41	-	173480	0	173480	2	IVNT	Astle-W_Blood-Cell-Traits_EUR_2016
rs6474401	rs6474401	chr8:42367068	chr8:42509550	C	T	Mean corpuscular volume	EFO_0004586	Astle W	27863252	European	2016	0.03143	0.00362	3.9e-18	+	173480	0	173480	2	IVNT	Astle-W_Blood-Cell-Traits_EUR_2016
rs6474401	rs6474401	chr8:42367068	chr8:42509550	C	T	Red blood cell count	EFO_0004586	Astle W	27863252	European	2016	-0.02384	0.003647	6.318e-11	-	173480	0	173480	2	IVNT	Astle-W_Blood-Cell-Traits_EUR_2016
rs6542126	rs6542126	chr2:114022569	chr2:113264992	A	C	Hematocrit	EFO_0004586	Astle W	27863252	European	2016	0.03841	0.004829	1.791e-15	+	173480	0	173480	2	IVNT	Astle-W_Blood-Cell-Traits_EUR_2016
rs6542126	rs6542126	chr2:114022569	chr2:113264992	A	C	Hemoglobin concentration	EFO_0004586	Astle W	27863252	European	2016	0.0361	0.00485	9.802e-14	+	173480	0	173480	2	IVNT	Astle-W_Blood-Cell-Traits_EUR_2016
rs6542126	rs6542126	chr2:114022569	chr2:113264992	A	C	Red blood cell count	EFO_0004586	Astle W	27863252	European	2016	0.03718	0.00486	2.009e-14	+	173480	0	173480	2	IVNT	Astle-W_Blood-Cell-Traits_EUR_2016
rs6542126	rs6542126	chr2:114022569	chr2:113264992	A	C	Mucinous ovarian cancer	-	Phelan M	28346442	European	2017	0.2616	0.0408	3.178e-10	+	42090	1149	40941	63	log OR	Phelan-M_Mucinous-Ovarian-Cancer_EUR_2017
rs66782572	rs66782572	chr3:52567617	chr3:52533601	A	G	Body mass index	EFO_0004340	Akiyama M	28892062	East Asian	2017	-0.02189	0.003717	3.901e-09	-	173430	0	173430	3	IVNT	Akiyama-M_BMI_EAS_2017
rs66782572	rs66782572	chr3:52567617	chr3:52533601	A	G	Hematocrit	EFO_0004586	Astle W	27863252	European	2016	0.02088	0.003536	3.507e-09	+	173480	0	173480	2	IVNT	Astle-W_Blood-Cell-Traits_EUR_2016
rs66782572	rs66782572	chr3:52567617	chr3:52533601	A	G	Hemoglobin concentration	EFO_0004586	Astle W	27863252	European	2016	0.02063	0.003552	6.306e-09	+	173480	0	173480	2	IVNT	Astle-W_Blood-Cell-Traits_EUR_2016
rs66782572	rs66782572	chr3:52567617	chr3:52533601	A	G	High light scatter percentage of red cells	EFO_0004586	Astle W	27863252	European	2016	0.0231	0.003589	1.226e-10	+	173480	0	173480	2	IVNT	Astle-W_Blood-Cell-Traits_EUR_2016
rs66782572	rs66782572	chr3:52567617	chr3:52533601	A	G	High light scatter reticulocyte count	EFO_0004586	Astle W	27863252	European	2016	0.02581	0.003589	6.48e-13	+	173480	0	173480	2	IVNT	Astle-W_Blood-Cell-Traits_EUR_2016
rs66782572	rs66782572	chr3:52567617	chr3:52533601	A	G	Reticulocyte count	EFO_0004586	Astle W	27863252	European	2016	0.02776	0.003596	1.152e-14	+	173480	0	173480	2	IVNT	Astle-W_Blood-Cell-Traits_EUR_2016
rs66782572	rs66782572	chr3:52567617	chr3:52533601	A	G	Reticulocyte fraction of red cells	EFO_0004586	Astle W	27863252	European	2016	0.02397	0.003594	2.552e-11	+	173480	0	173480	2	IVNT	Astle-W_Blood-Cell-Traits_EUR_2016
rs66782572	rs66782572	chr3:52567617	chr3:52533601	A	G	Hemoglobin concentration	EFO_0004509	Astle W	27863252	European	2016	-0.02063	0.003547	6e-09	-	-	-	-	-	unit decrease	NHGRI-EBI_GWAS_Catalog
rs66782572	rs66782572	chr3:52567617	chr3:52533601	A	G	Age at menarche	EFO_0004703	Neale B	UKBB	European	2017	-0.01354	0.002483	4.963e-08	-	176008	0	176008	1	-	Neale-B_UKBB_EUR_2017
rs66782572	rs66782572	chr3:52567617	chr3:52533601	A	G	Impedance of arm left	-	Neale B	UKBB	European	2017	0.01082	0.001719	3.13e-10	+	331292	0	331292	1	IVNT	Neale-B_UKBB_EUR_2017
rs66782572	rs66782572	chr3:52567617	chr3:52533601	A	G	Impedance of arm right	-	Neale B	UKBB	European	2017	0.01071	0.001712	3.953e-10	+	331279	0	331279	1	IVNT	Neale-B_UKBB_EUR_2017
rs66782572	rs66782572	chr3:52567617	chr3:52533601	A	G	Impedance of leg left	-	Neale B	UKBB	European	2017	0.01602	0.002219	5.201e-13	+	331296	0	331296	1	IVNT	Neale-B_UKBB_EUR_2017
rs66782572	rs66782572	chr3:52567617	chr3:52533601	A	G	Impedance of leg right	-	Neale B	UKBB	European	2017	0.01506	0.002202	8.03e-12	+	331301	0	331301	1	IVNT	Neale-B_UKBB_EUR_2017
rs66782572	rs66782572	chr3:52567617	chr3:52533601	A	G	Impedance of whole body	-	Neale B	UKBB	European	2017	0.01415	0.001856	2.434e-14	+	331284	0	331284	1	IVNT	Neale-B_UKBB_EUR_2017
rs67423398	rs67423398	chr8:128972220	chr8:127959974	C	T	Atrial fibrillation	EFO_0004586	Astle W	27863252	European	2016	0.0219	0.003716	3.823e-09	+	173480	0	173480	2	IVNT	Astle-W_Blood-Cell-Traits_EUR_2016
rs67423398	rs67423398	chr8:128972220	chr8:127959974	C	T	Hemoglobin concentration	EFO_0004586	Astle W	27863252	European	2016	0.02834	0.003733	3.172e-14	+	173480	0	173480	2	IVNT	Astle-W_Blood-Cell-Traits_EUR_2016
rs67423398	rs67423398	chr8:128972220	chr8:127959974	C	T	Mean corpuscular hemoglobin	EFO_0004586	Astle W	27863252	European	2016	0.03861	0.003727	3.722e-25	+	173480	0	173480	2	IVNT	Astle-W_Blood-Cell-Traits_EUR_2016
rs67423398	rs67423398	chr8:128972220	chr8:127959974	C	T	Mean corpuscular volume	EFO_0004586	Astle W	27863252	European	2016	0.03363	0.003716	1.404e-19	+	173480	0	173480	2	IVNT	Astle-W_Blood-Cell-Traits_EUR_2016
rs6908469	rs6908469	chr6:1999329	chr6:1999095	G	T	Hematocrit	EFO_0004586	Astle W	27863252	European	2016	-0.02913	0.00358	4.051e-16	-	173480	0	173480	2	IVNT	Astle-W_Blood-Cell-Traits_EUR_2016
rs6908469	rs6908469	chr6:1999329	chr6:1999095	G	T	Hemoglobin concentration	EFO_0004586	Astle W	27863252	European	2016	-0.02717	0.003596	4.233e-14	-	173480	0	173480	2	IVNT	Astle-W_Blood-Cell-Traits_EUR_2016
rs6908469	rs6908469	chr6:1999329	chr6:1999095	G	T	Red blood cell count	EFO_0004586	Astle W	27863252	European	2016	-0.03137	0.003602	3.01e-18	-	173480	0	173480	2	IVNT	Astle-W_Blood-Cell-Traits_EUR_2016
rs6908469	rs6908469	chr6:1999329	chr6:1999095	G	T	Diastolic blood pressure	-	Neale B	UKBB	European	2017	-0.0122	0.002232	4.695e-08	-	331296	0	331296	1	IVNT	Neale-B_UKBB_EUR_2017
rs6908469	rs6908469	chr6:1999329	chr6:1999095	G	T	Impedance of whole body	-	Neale B	UKBB	European	2017	-0.01032	0.001867	3.207e-08	-	331284	0	331284	1	IVNT	Neale-B_UKBB_EUR_2017
rs7137828	rs7137828	chr12:111932800	chr12:111494996	C	T	Basophil count	EFO_0004586	Astle W	27863252	European	2016	0.02301	0.003501	4.907e-11	+	173480	0	173480	2	IVNT	Astle-W_Blood-Cell-Traits_EUR_2016
rs7137828	rs7137828	chr12:111932800	chr12:111494996	C	T	Eosinophil count	EFO_0004586	Astle W	27863252	European	2016	0.1015	0.003567	3.01e-178	+	173480	0	173480	2	IVNT	Astle-W_Blood-Cell-Traits_EUR_2016
rs7137828	rs7137828	chr12:111932800	chr12:111494996	C	T	Eosinophil percentage of granulocytes	EFO_0004586	Astle W	27863252	European	2016	0.08488	0.00358	2.73e-124	+	173480	0	173480	2	IVNT	Astle-W_Blood-Cell-Traits_EUR_2016
rs7137828	rs7137828	chr12:111932800	chr12:111494996	C	T	Eosinophil percentage of white cells	EFO_0004586	Astle W	27863252	European	2016	0.08235	0.003564	3.98e-118	+	173480	0	173480	2	IVNT	Astle-W_Blood-Cell-Traits_EUR_2016
rs7137828	rs7137828	chr12:111932800	chr12:111494996	C	T	Granulocyte count	EFO_0004586	Astle W	27863252	European	2016	0.03375	0.003592	5.684e-21	+	173480	0	173480	2	IVNT	Astle-W_Blood-Cell-Traits_EUR_2016
rs7137828	rs7137828	chr12:111932800	chr12:111494996	C	T	Hematocrit	EFO_0004586	Astle W	27863252	European	2016	0.06324	0.003533	1.192e-71	+	173480	0	173480	2	IVNT	Astle-W_Blood-Cell-Traits_EUR_2016
rs7137828	rs7137828	chr12:111932800	chr12:111494996	C	T	Hemoglobin concentration	EFO_0004586	Astle W	27863252	European	2016	0.06478	0.003549	2.02e-74	+	173480	0	173480	2	IVNT	Astle-W_Blood-Cell-Traits_EUR_2016
rs7137828	rs7137828	chr12:111932800	chr12:111494996	C	T	High light scatter percentage of red cells	EFO_0004586	Astle W	27863252	European	2016	0.0582	0.003587	3.36e-59	+	173480	0	173480	2	IVNT	Astle-W_Blood-Cell-Traits_EUR_2016
rs7137828	rs7137828	chr12:111932800	chr12:111494996	C	T	High light scatter reticulocyte count	EFO_0004586	Astle W	27863252	European	2016	0.06548	0.003587	1.902e-74	+	173480	0	173480	2	IVNT	Astle-W_Blood-Cell-Traits_EUR_2016
rs7137828	rs7137828	chr12:111932800	chr12:111494996	C	T	Immature fraction of reticulocytes	EFO_0004586	Astle W	27863252	European	2016	0.03078	0.003553	4.666e-18	+	173480	0	173480	2	IVNT	Astle-W_Blood-Cell-Traits_EUR_2016
rs7137828	rs7137828	chr12:111932800	chr12:111494996	C	T	Lymphocyte count	EFO_0004586	Astle W	27863252	European	2016	0.08853	0.003601	1.81e-133	+	173480	0	173480	2	IVNT	Astle-W_Blood-Cell-Traits_EUR_2016
rs7137828	rs7137828	chr12:111932800	chr12:111494996	C	T	Lymphocyte percentage of white cells	EFO_0004586	Astle W	27863252	European	2016	0.04086	0.003564	1.951e-30	+	173480	0	173480	2	IVNT	Astle-W_Blood-Cell-Traits_EUR_2016
rs7137828	rs7137828	chr12:111932800	chr12:111494996	C	T	Monocyte count	EFO_0004586	Astle W	27863252	European	2016	0.04939	0.003575	2.061e-43	+	173480	0	173480	2	IVNT	Astle-W_Blood-Cell-Traits_EUR_2016
rs7137828	rs7137828	chr12:111932800	chr12:111494996	C	T	Myeloid white cell count	EFO_0004586	Astle W	27863252	European	2016	0.03826	0.003601	2.294e-26	+	173480	0	173480	2	IVNT	Astle-W_Blood-Cell-Traits_EUR_2016
rs7137828	rs7137828	chr12:111932800	chr12:111494996	C	T	Neutrophil count	EFO_0004586	Astle W	27863252	European	2016	0.02463	0.003583	6.338e-12	+	173480	0	173480	2	IVNT	Astle-W_Blood-Cell-Traits_EUR_2016
rs7137828	rs7137828	chr12:111932800	chr12:111494996	C	T	Neutrophil percentage of granulocytes	EFO_0004586	Astle W	27863252	European	2016	-0.07852	0.00358	1.3e-106	-	173480	0	173480	2	IVNT	Astle-W_Blood-Cell-Traits_EUR_2016
rs7137828	rs7137828	chr12:111932800	chr12:111494996	C	T	Neutrophil percentage of white cells	EFO_0004586	Astle W	27863252	European	2016	-0.05044	0.00357	2.494e-45	-	173480	0	173480	2	IVNT	Astle-W_Blood-Cell-Traits_EUR_2016
rs7137828	rs7137828	chr12:111932800	chr12:111494996	C	T	Platelet count	EFO_0004586	Astle W	27863252	European	2016	0.1032	0.003644	1.78e-176	+	173480	0	173480	2	IVNT	Astle-W_Blood-Cell-Traits_EUR_2016
rs7137828	rs7137828	chr12:111932800	chr12:111494996	C	T	Plateletcrit	EFO_0004586	Astle W	27863252	European	2016	0.1136	0.003656	4.81e-212	+	173480	0	173480	2	IVNT	Astle-W_Blood-Cell-Traits_EUR_2016
rs7137828	rs7137828	chr12:111932800	chr12:111494996	C	T	Red blood cell count	EFO_0004586	Astle W	27863252	European	2016	0.04907	0.003559	2.977e-43	+	173480	0	173480	2	IVNT	Astle-W_Blood-Cell-Traits_EUR_2016
rs7137828	rs7137828	chr12:111932800	chr12:111494996	C	T	Reticulocyte count	EFO_0004586	Astle W	27863252	European	2016	0.07242	0.003593	2.46e-90	+	173480	0	173480	2	IVNT	Astle-W_Blood-Cell-Traits_EUR_2016
rs7137828	rs7137828	chr12:111932800	chr12:111494996	C	T	Reticulocyte fraction of red cells	EFO_0004586	Astle W	27863252	European	2016	0.06274	0.003591	2.507e-68	+	173480	0	173480	2	IVNT	Astle-W_Blood-Cell-Traits_EUR_2016
rs7137828	rs7137828	chr12:111932800	chr12:111494996	C	T	Sum basophil neutrophil counts	EFO_0004586	Astle W	27863252	European	2016	0.02587	0.00359	5.698e-13	+	173480	0	173480	2	IVNT	Astle-W_Blood-Cell-Traits_EUR_2016
rs7137828	rs7137828	chr12:111932800	chr12:111494996	C	T	Sum eosinophil basophil counts	EFO_0004586	Astle W	27863252	European	2016	0.09772	0.00357	6.1e-165	+	173480	0	173480	2	IVNT	Astle-W_Blood-Cell-Traits_EUR_2016
rs7137828	rs7137828	chr12:111932800	chr12:111494996	C	T	Sum neutrophil eosinophil counts	EFO_0004586	Astle W	27863252	European	2016	0.03277	0.003587	6.449e-20	+	173480	0	173480	2	IVNT	Astle-W_Blood-Cell-Traits_EUR_2016
rs7137828	rs7137828	chr12:111932800	chr12:111494996	C	T	White blood cell count	EFO_0004586	Astle W	27863252	European	2016	0.06307	0.003585	2.888e-69	+	173480	0	173480	2	IVNT	Astle-W_Blood-Cell-Traits_EUR_2016
rs7137828	rs7137828	chr12:111932800	chr12:111494996	C	T	Coronary artery disease	EFO_0000378;EFO_0001645	CARDIoGRAMplusC4D	26343387	Mixed	2015	0.06444	0.01055	1e-09	+	184305	60801	123504	48	log OR	CARDIoGRAMplusC4D_CHD_Mixed_2015
rs7137828	rs7137828	chr12:111932800	chr12:111494996	C	T	Myocardial infarction	EFO_0000612	CARDIoGRAMplusC4D	26343387	Mixed	2015	0.07258	0.01167	5.055e-10	+	167181	43677	123504	48	log OR	CARDIoGRAMplusC4D_MI_Mixed_2015
rs7137828	rs7137828	chr12:111932800	chr12:111494996	C	T	Juvenile idiopathic arthritis including oligoarticular and rheumatoid factor negative polyarticular JIA	-	Hinks	23603761	European	2013	NA	NA	1.61e-09	NA	15872	-	-	-	-	GRASP
rs7137828	rs7137828	chr12:111932800	chr12:111494996	C	T	Allergic disease asthma hay fever or eczema	EFO_0003785	Ferreira M	29083406	European	2017	-0.03247	0.005104	2e-10	-	-	-	-	-	log OR	NHGRI-EBI_GWAS_Catalog
rs7137828	rs7137828	chr12:111932800	chr12:111494996	C	T	Coronary artery disease	EFO_0000378	van der Harst P	29212778	Mixed	2018	-0.0643	0.005961	4e-27	-	-	-	-	-	unit decrease	NHGRI-EBI_GWAS_Catalog
rs7137828	rs7137828	chr12:111932800	chr12:111494996	C	T	Glaucoma primary open angle	EFO_0004190	Cooke Bailey JN	26752265	Mixed	2016	NA	NA	9e-10	NA	-	-	-	-	-	NHGRI-EBI_GWAS_Catalog
rs7137828	rs7137828	chr12:111932800	chr12:111494996	C	T	Acute myocardial infarction	EFO_1000883	Neale B	UKBB	European	2017	0.001602	0.0002611	8.394e-10	+	337199	3927	333272	1	risk diff	Neale-B_UKBB_EUR_2017
rs7137828	rs7137828	chr12:111932800	chr12:111494996	C	T	Arm fat-free mass left	-	Neale B	UKBB	European	2017	-0.01543	0.001546	1.924e-23	-	331159	0	331159	1	IVNT	Neale-B_UKBB_EUR_2017
rs7137828	rs7137828	chr12:111932800	chr12:111494996	C	T	Arm fat-free mass right	-	Neale B	UKBB	European	2017	-0.01482	0.001516	1.4e-22	-	331221	0	331221	1	IVNT	Neale-B_UKBB_EUR_2017
rs7137828	rs7137828	chr12:111932800	chr12:111494996	C	T	Arm predicted mass left	-	Neale B	UKBB	European	2017	-0.01486	0.001541	5.248e-22	-	331146	0	331146	1	IVNT	Neale-B_UKBB_EUR_2017
rs7137828	rs7137828	chr12:111932800	chr12:111494996	C	T	Arm predicted mass right	-	Neale B	UKBB	European	2017	-0.01465	0.00151	2.959e-22	-	331216	0	331216	1	IVNT	Neale-B_UKBB_EUR_2017
rs7137828	rs7137828	chr12:111932800	chr12:111494996	C	T	Basal metabolic rate	EFO_0007777	Neale B	UKBB	European	2017	-0.01463	0.001613	1.153e-19	-	331307	0	331307	1	IVNT	Neale-B_UKBB_EUR_2017
rs7137828	rs7137828	chr12:111932800	chr12:111494996	C	T	Birth weight	EFO_0004344	Neale B	UKBB	European	2017	-0.02923	0.003167	2.778e-20	-	193063	0	193063	1	IVNT	Neale-B_UKBB_EUR_2017
rs7137828	rs7137828	chr12:111932800	chr12:111494996	C	T	Birth weight of first child	EFO_0004344	Neale B	UKBB	European	2017	-0.04062	0.004448	6.778e-20	-	145558	0	145558	1	-	Neale-B_UKBB_EUR_2017
rs7137828	rs7137828	chr12:111932800	chr12:111494996	C	T	Comparative height size at age 10	-	Neale B	UKBB	European	2017	-0.01252	0.001661	4.75e-14	-	332021	0	332021	1	-	Neale-B_UKBB_EUR_2017
rs7137828	rs7137828	chr12:111932800	chr12:111494996	C	T	Diastolic blood pressure	EFO_0006336	Neale B	UKBB	European	2017	0.03822	0.002464	3.11e-54	+	317756	0	317756	1	IVNT	Neale-B_UKBB_EUR_2017
rs7137828	rs7137828	chr12:111932800	chr12:111494996	C	T	Hayfever, allergic rhinitis or eczema	EFO_0003956;EFO_0005854;EFO_0000274	Neale B	UKBB	European	2017	-0.007955	0.001028	1.027e-14	-	336782	77891	258891	1	risk diff	Neale-B_UKBB_EUR_2017
rs7137828	rs7137828	chr12:111932800	chr12:111494996	C	T	Height	EFO_0004339	Neale B	UKBB	European	2017	-0.01077	0.001729	4.585e-10	-	336474	0	336474	1	IVNT	Neale-B_UKBB_EUR_2017
rs7137828	rs7137828	chr12:111932800	chr12:111494996	C	T	Hip circumference	EFO_0005093	Neale B	UKBB	European	2017	-0.01576	0.002409	6.052e-11	-	336601	0	336601	1	IVNT	Neale-B_UKBB_EUR_2017
rs7137828	rs7137828	chr12:111932800	chr12:111494996	C	T	Illnesses of father: heart disease	EFO_0003777	Neale B	UKBB	European	2017	0.006974	0.001215	9.567e-09	+	298237	97385	200852	1	risk diff	Neale-B_UKBB_EUR_2017
rs7137828	rs7137828	chr12:111932800	chr12:111494996	C	T	Illnesses of siblings: high blood pressure	EFO_0004325	Neale B	UKBB	European	2017	0.006969	0.00111	3.36e-10	+	262361	54270	208091	1	risk diff	Neale-B_UKBB_EUR_2017
rs7137828	rs7137828	chr12:111932800	chr12:111494996	C	T	Illnesses of siblings: none of the above, group 1	-	Neale B	UKBB	European	2017	-0.008875	0.0013	8.745e-12	-	262734	178376	84358	1	risk diff	Neale-B_UKBB_EUR_2017
rs7137828	rs7137828	chr12:111932800	chr12:111494996	C	T	Impedance of arm left	-	Neale B	UKBB	European	2017	0.01492	0.001718	3.74e-18	+	331292	0	331292	1	IVNT	Neale-B_UKBB_EUR_2017
rs7137828	rs7137828	chr12:111932800	chr12:111494996	C	T	Impedance of arm right	-	Neale B	UKBB	European	2017	0.01384	0.001711	5.874e-16	+	331279	0	331279	1	IVNT	Neale-B_UKBB_EUR_2017
rs7137828	rs7137828	chr12:111932800	chr12:111494996	C	T	Impedance of leg right	-	Neale B	UKBB	European	2017	0.01208	0.002201	4.089e-08	+	331301	0	331301	1	IVNT	Neale-B_UKBB_EUR_2017
rs7137828	rs7137828	chr12:111932800	chr12:111494996	C	T	Impedance of whole body	-	Neale B	UKBB	European	2017	0.01439	0.001855	8.582e-15	+	331284	0	331284	1	IVNT	Neale-B_UKBB_EUR_2017
rs7137828	rs7137828	chr12:111932800	chr12:111494996	C	T	Leg fat-free mass left	-	Neale B	UKBB	European	2017	-0.01215	0.001602	3.339e-14	-	331258	0	331258	1	IVNT	Neale-B_UKBB_EUR_2017
rs7137828	rs7137828	chr12:111932800	chr12:111494996	C	T	Leg fat-free mass right	-	Neale B	UKBB	European	2017	-0.01271	0.001601	2.048e-15	-	331285	0	331285	1	IVNT	Neale-B_UKBB_EUR_2017
rs7137828	rs7137828	chr12:111932800	chr12:111494996	C	T	Leg predicted mass left	-	Neale B	UKBB	European	2017	-0.01192	0.001591	6.732e-14	-	331253	0	331253	1	IVNT	Neale-B_UKBB_EUR_2017
rs7137828	rs7137828	chr12:111932800	chr12:111494996	C	T	Leg predicted mass right	-	Neale B	UKBB	European	2017	-0.01265	0.001591	1.809e-15	-	331285	0	331285	1	IVNT	Neale-B_UKBB_EUR_2017
rs7137828	rs7137828	chr12:111932800	chr12:111494996	C	T	Mean time to correctly identify matches	-	Neale B	UKBB	European	2017	0.0132	0.002404	4.01e-08	+	335139	0	335139	1	IVNT	Neale-B_UKBB_EUR_2017
rs7137828	rs7137828	chr12:111932800	chr12:111494996	C	T	Medication for cholesterol, blood pressure or diabetes: blood pressure medication	EFO_0007056	Neale B	UKBB	European	2017	0.01353	0.001561	4.403e-18	+	154702	38548	116154	1	risk diff	Neale-B_UKBB_EUR_2017
rs7137828	rs7137828	chr12:111932800	chr12:111494996	C	T	Medication for cholesterol, blood pressure or diabetes: none of the above	EFO_0007056	Neale B	UKBB	European	2017	-0.01094	0.001703	1.328e-10	-	154702	103004	51698	1	risk diff	Neale-B_UKBB_EUR_2017
rs7137828	rs7137828	chr12:111932800	chr12:111494996	C	T	No blood clot, bronchitis, emphysema, asthma, rhinitis, eczema or allergy diagnosed by doctor	-	Neale B	UKBB	European	2017	0.007087	0.001139	4.999e-10	+	336782	228530	108252	1	risk diff	Neale-B_UKBB_EUR_2017
rs7137828	rs7137828	chr12:111932800	chr12:111494996	C	T	No treatment with medication for cholesterol, blood pressure, diabetes, or take exogenous hormones	EFO_0007056	Neale B	UKBB	European	2017	-0.01019	0.001543	3.986e-11	-	180203	124239	55964	1	risk diff	Neale-B_UKBB_EUR_2017
rs7137828	rs7137828	chr12:111932800	chr12:111494996	C	T	Number of self-reported non-cancer illnesses	EFO_0009801	Neale B	UKBB	European	2017	0.01342	0.002009	2.384e-11	+	337159	0	337159	1	-	Neale-B_UKBB_EUR_2017
rs7137828	rs7137828	chr12:111932800	chr12:111494996	C	T	Number of treatments or medications taken	EFO_0007056	Neale B	UKBB	European	2017	0.01463	0.001951	6.527e-14	+	337159	0	337159	1	-	Neale-B_UKBB_EUR_2017
rs7137828	rs7137828	chr12:111932800	chr12:111494996	C	T	Past tobacco smoking	EFO_0006527	Neale B	UKBB	European	2017	-0.02104	0.003171	3.254e-11	-	310749	0	310749	1	-	Neale-B_UKBB_EUR_2017
rs7137828	rs7137828	chr12:111932800	chr12:111494996	C	T	Self-reported heart attack or myocardial infarction	EFO_0000612	Neale B	UKBB	European	2017	0.002031	0.0003633	2.26e-08	+	337159	7735	329424	1	risk diff	Neale-B_UKBB_EUR_2017
rs7137828	rs7137828	chr12:111932800	chr12:111494996	C	T	Self-reported hypertension	EFO_0000537	Neale B	UKBB	European	2017	0.01149	0.001067	4.969e-27	+	337159	87690	249469	1	risk diff	Neale-B_UKBB_EUR_2017
rs7137828	rs7137828	chr12:111932800	chr12:111494996	C	T	Self-reported hypothyroidism or myxoedema	EFO_0004705;EFO_1001055	Neale B	UKBB	European	2017	0.009866	0.0005192	1.877e-80	+	337159	16376	320783	1	risk diff	Neale-B_UKBB_EUR_2017
rs7137828	rs7137828	chr12:111932800	chr12:111494996	C	T	Smoking status: previous	EFO_0006527	Neale B	UKBB	European	2017	0.007382	0.001165	2.329e-10	+	336024	118419	217605	1	risk diff	Neale-B_UKBB_EUR_2017
rs7137828	rs7137828	chr12:111932800	chr12:111494996	C	T	Systolic blood pressure	EFO_0006335	Neale B	UKBB	European	2017	0.02145	0.002464	3.107e-18	+	317754	0	317754	1	IVNT	Neale-B_UKBB_EUR_2017
rs7137828	rs7137828	chr12:111932800	chr12:111494996	C	T	Taking other prescription medications	EFO_0007056	Neale B	UKBB	European	2017	0.009638	0.001219	2.601e-15	+	336330	158113	178217	1	risk diff	Neale-B_UKBB_EUR_2017
rs7137828	rs7137828	chr12:111932800	chr12:111494996	C	T	Treatment with atenolol	EFO_0007056	Neale B	UKBB	European	2017	0.003753	0.0004726	2.005e-15	+	337159	13184	323975	1	risk diff	Neale-B_UKBB_EUR_2017
rs7137828	rs7137828	chr12:111932800	chr12:111494996	C	T	Treatment with blood pressure medication	EFO_0007056	Neale B	UKBB	European	2017	0.01015	0.001266	1.073e-15	+	180203	31488	148715	1	risk diff	Neale-B_UKBB_EUR_2017
rs7137828	rs7137828	chr12:111932800	chr12:111494996	C	T	Treatment with levothyroxine sodium	EFO_0007056	Neale B	UKBB	European	2017	0.007972	0.0004786	2.826e-62	+	337159	13717	323442	1	risk diff	Neale-B_UKBB_EUR_2017
rs7137828	rs7137828	chr12:111932800	chr12:111494996	C	T	Treatment with thyroxine product	EFO_0007056	Neale B	UKBB	European	2017	0.002031	0.0002608	6.993e-15	+	337159	3917	333242	1	risk diff	Neale-B_UKBB_EUR_2017
rs7137828	rs7137828	chr12:111932800	chr12:111494996	C	T	Trunk fat-free mass	-	Neale B	UKBB	European	2017	-0.01545	0.001532	6.724e-24	-	331030	0	331030	1	IVNT	Neale-B_UKBB_EUR_2017
rs7137828	rs7137828	chr12:111932800	chr12:111494996	C	T	Trunk predicted mass	-	Neale B	UKBB	European	2017	-0.01539	0.001527	7.197e-24	-	330995	0	330995	1	IVNT	Neale-B_UKBB_EUR_2017
rs7137828	rs7137828	chr12:111932800	chr12:111494996	C	T	Vascular or heart problems diagnosed by doctor: high blood pressure	EFO_0004325	Neale B	UKBB	European	2017	0.01193	0.001082	2.84e-28	+	336683	91033	245650	1	risk diff	Neale-B_UKBB_EUR_2017
rs7137828	rs7137828	chr12:111932800	chr12:111494996	C	T	Vascular or heart problems diagnosed by doctor: none of the above	-	Neale B	UKBB	European	2017	-0.01318	0.001111	1.792e-32	-	336683	236530	100153	1	risk diff	Neale-B_UKBB_EUR_2017
rs7137828	rs7137828	chr12:111932800	chr12:111494996	C	T	Weight	EFO_0004338	Neale B	UKBB	European	2017	-0.01333	0.002126	3.634e-10	-	336227	0	336227	1	IVNT	Neale-B_UKBB_EUR_2017
rs7137828	rs7137828	chr12:111932800	chr12:111494996	C	T	Whole body fat-free mass	-	Neale B	UKBB	European	2017	-0.01473	0.001538	9.883e-22	-	331291	0	331291	1	IVNT	Neale-B_UKBB_EUR_2017
rs7137828	rs7137828	chr12:111932800	chr12:111494996	C	T	Whole body water mass	-	Neale B	UKBB	European	2017	-0.01478	0.00154	8.447e-22	-	331315	0	331315	1	IVNT	Neale-B_UKBB_EUR_2017
rs7137828	rs7137828	chr12:111932800	chr12:111494996	C	T	Coronary artery disease	EFO_0000378;EFO_0001645	Nelson CP	28714975	Mixed	2017	0.05852	0.00894	6.13e-11	+	148715	10801	137914	1	log OR	Nelson-CP_CAD_Mixed_2017
rs7137828	rs7137828	chr12:111932800	chr12:111494996	C	T	Coronary artery disease	EFO_0000378;EFO_0001645	van der Harst P	29212778	Mixed	2018	0.06421	0.007115	1.8e-19	+	296525	34541	261984	1	log OR	van-der-Harst-P_CAD-UKBB_Mixed_2018
rs7137828	rs7137828	chr12:111932800	chr12:111494996	C	T	Coronary artery disease	EFO_0000378;EFO_0001645	van der Harst P	29212778	Mixed	2018	0.0643	0.006	3.715e-27	+	547261	122733	424528	2	log OR	van-der-Harst-P_CAD_Mixed_2018
rs718515	rs718515	chr18:43856297	chr18:46276334	A	G	Granulocyte count	EFO_0004586	Astle W	27863252	European	2016	-0.02091	0.003637	8.913e-09	-	173480	0	173480	2	IVNT	Astle-W_Blood-Cell-Traits_EUR_2016
rs718515	rs718515	chr18:43856297	chr18:46276334	A	G	High light scatter reticulocyte count	EFO_0004586	Astle W	27863252	European	2016	0.02155	0.003632	2.955e-09	+	173480	0	173480	2	IVNT	Astle-W_Blood-Cell-Traits_EUR_2016
rs718515	rs718515	chr18:43856297	chr18:46276334	A	G	Mean corpuscular hemoglobin	EFO_0004586	Astle W	27863252	European	2016	-0.06476	0.003586	7.08e-73	-	173480	0	173480	2	IVNT	Astle-W_Blood-Cell-Traits_EUR_2016
rs718515	rs718515	chr18:43856297	chr18:46276334	A	G	Mean corpuscular hemoglobin concentration	EFO_0004586	Astle W	27863252	European	2016	-0.02091	0.003506	2.484e-09	-	173480	0	173480	2	IVNT	Astle-W_Blood-Cell-Traits_EUR_2016
rs718515	rs718515	chr18:43856297	chr18:46276334	A	G	Mean corpuscular volume	EFO_0004586	Astle W	27863252	European	2016	-0.06413	0.003576	6.681e-72	-	173480	0	173480	2	IVNT	Astle-W_Blood-Cell-Traits_EUR_2016
rs718515	rs718515	chr18:43856297	chr18:46276334	A	G	Mean platelet volume	EFO_0004586	Astle W	27863252	European	2016	0.02643	0.003662	5.349e-13	+	173480	0	173480	2	IVNT	Astle-W_Blood-Cell-Traits_EUR_2016
rs718515	rs718515	chr18:43856297	chr18:46276334	A	G	Monocyte count	EFO_0004586	Astle W	27863252	European	2016	-0.02076	0.00362	9.704e-09	-	173480	0	173480	2	IVNT	Astle-W_Blood-Cell-Traits_EUR_2016
rs718515	rs718515	chr18:43856297	chr18:46276334	A	G	Myeloid white cell count	EFO_0004586	Astle W	27863252	European	2016	-0.02261	0.003647	5.653e-10	-	173480	0	173480	2	IVNT	Astle-W_Blood-Cell-Traits_EUR_2016
rs718515	rs718515	chr18:43856297	chr18:46276334	A	G	Neutrophil count	EFO_0004586	Astle W	27863252	European	2016	-0.02061	0.003628	1.339e-08	-	173480	0	173480	2	IVNT	Astle-W_Blood-Cell-Traits_EUR_2016
rs718515	rs718515	chr18:43856297	chr18:46276334	A	G	Platelet count	EFO_0004586	Astle W	27863252	European	2016	-0.021	0.003693	1.308e-08	-	173480	0	173480	2	IVNT	Astle-W_Blood-Cell-Traits_EUR_2016
rs718515	rs718515	chr18:43856297	chr18:46276334	A	G	Red blood cell count	EFO_0004586	Astle W	27863252	European	2016	0.03085	0.003603	1.103e-17	+	173480	0	173480	2	IVNT	Astle-W_Blood-Cell-Traits_EUR_2016
rs718515	rs718515	chr18:43856297	chr18:46276334	A	G	Red cell distribution width	EFO_0004586	Astle W	27863252	European	2016	0.08338	0.003584	1.02e-119	+	173480	0	173480	2	IVNT	Astle-W_Blood-Cell-Traits_EUR_2016
rs718515	rs718515	chr18:43856297	chr18:46276334	A	G	Reticulocyte count	EFO_0004586	Astle W	27863252	European	2016	0.02505	0.003638	5.795e-12	+	173480	0	173480	2	IVNT	Astle-W_Blood-Cell-Traits_EUR_2016
rs718515	rs718515	chr18:43856297	chr18:46276334	A	G	Sum basophil neutrophil counts	EFO_0004586	Astle W	27863252	European	2016	-0.02063	0.003634	1.371e-08	-	173480	0	173480	2	IVNT	Astle-W_Blood-Cell-Traits_EUR_2016
rs718515	rs718515	chr18:43856297	chr18:46276334	A	G	Sum neutrophil eosinophil counts	EFO_0004586	Astle W	27863252	European	2016	-0.02107	0.003631	6.501e-09	-	173480	0	173480	2	IVNT	Astle-W_Blood-Cell-Traits_EUR_2016
rs718515	rs718515	chr18:43856297	chr18:46276334	A	G	White blood cell count	EFO_0004586	Astle W	27863252	European	2016	-0.02171	0.003631	2.265e-09	-	173480	0	173480	2	IVNT	Astle-W_Blood-Cell-Traits_EUR_2016
rs718515	rs718515	chr18:43856297	chr18:46276334	A	G	Mean corpuscular hemoglobin concentration	EFO_0004528	van der Harst P	23222517	Mixed	2012	NA	NA	1.37e-13	NA	71861	-	-	-	-	GRASP
rs718515	rs718515	chr18:43856297	chr18:46276334	A	G	Mean corpuscular volume	EFO_0004526	van der Harst P	23222517	Mixed	2012	NA	NA	6.52e-10	NA	71861	-	-	-	-	GRASP
rs718515	rs718515	chr18:43856297	chr18:46276334	A	G	Mean corpuscular hemoglobin	EFO_0004527	Astle W	27863252	European	2016	0.06476	0.003586	7e-73	+	-	-	-	-	unit decrease	NHGRI-EBI_GWAS_Catalog
rs718515	rs718515	chr18:43856297	chr18:46276334	A	G	Mean corpuscular volume	EFO_0004526	Astle W	27863252	European	2016	0.06413	0.003577	7e-72	+	-	-	-	-	unit decrease	NHGRI-EBI_GWAS_Catalog
rs7285695	rs7285695	chr22:29173121	chr22:28777133	G	T	Hematocrit	EFO_0004586	Astle W	27863252	European	2016	-0.02679	0.00457	4.584e-09	-	173480	0	173480	2	IVNT	Astle-W_Blood-Cell-Traits_EUR_2016
rs7285695	rs7285695	chr22:29173121	chr22:28777133	G	T	Hemoglobin concentration	EFO_0004586	Astle W	27863252	European	2016	-0.02957	0.004589	1.16e-10	-	173480	0	173480	2	IVNT	Astle-W_Blood-Cell-Traits_EUR_2016
rs7285695	rs7285695	chr22:29173121	chr22:28777133	G	T	Hair or balding pattern: pattern 4	EFO_0007822	Neale B	UKBB	European	2017	0.01088	0.001792	1.297e-09	+	154988	28389	126599	1	risk diff	Neale-B_UKBB_EUR_2017
rs7285695	rs7285695	chr22:29173121	chr22:28777133	G	T	Heel bone mineral density	EFO_0009270	Neale B	UKBB	European	2017	-0.02398	0.004011	2.264e-09	-	194398	0	194398	1	IVNT	Neale-B_UKBB_EUR_2017
rs7312105	rs7312105	chr12:2523355	chr12:2414189	A	G	Hematocrit	EFO_0004586	Astle W	27863252	European	2016	-0.02951	0.00367	8.865e-16	-	173480	0	173480	2	IVNT	Astle-W_Blood-Cell-Traits_EUR_2016
rs7312105	rs7312105	chr12:2523355	chr12:2414189	A	G	Hemoglobin concentration	EFO_0004586	Astle W	27863252	European	2016	-0.02558	0.003686	3.958e-12	-	173480	0	173480	2	IVNT	Astle-W_Blood-Cell-Traits_EUR_2016
rs7312105	rs7312105	chr12:2523355	chr12:2414189	A	G	Red blood cell count	EFO_0004586	Astle W	27863252	European	2016	-0.03029	0.003696	2.516e-16	-	173480	0	173480	2	IVNT	Astle-W_Blood-Cell-Traits_EUR_2016
rs7312105	rs7312105	chr12:2523355	chr12:2414189	A	G	Hematocrit Hct	EFO_0004348	van der Harst P	23222517	Mixed	2012	NA	NA	3.2e-09	NA	71861	-	-	-	-	GRASP
rs7312105	rs7312105	chr12:2523355	chr12:2414189	A	G	Red blood cell traits	EFO_0004527	van der Harst P	23222517	Mixed	2012	-0.104	0.01753	3e-09	-	-	-	-	-	unit increase	NHGRI-EBI_GWAS_Catalog
rs7312105	rs7312105	chr12:2523355	chr12:2414189	A	G	Hematocrit	EFO_0004586	Astle W	27863252	European	2016	-0.02951	0.00367	8.865e-16	-	173480	0	173480	2	IVNT	Astle-W_Blood-Cell-Traits_EUR_2016
rs7312105	rs7312105	chr12:2523355	chr12:2414189	A	G	Hemoglobin concentration	EFO_0004586	Astle W	27863252	European	2016	-0.02558	0.003686	3.958e-12	-	173480	0	173480	2	IVNT	Astle-W_Blood-Cell-Traits_EUR_2016
rs7312105	rs7312105	chr12:2523355	chr12:2414189	A	G	Red blood cell count	EFO_0004586	Astle W	27863252	European	2016	-0.03029	0.003696	2.516e-16	-	173480	0	173480	2	IVNT	Astle-W_Blood-Cell-Traits_EUR_2016
rs7312105	rs7312105	chr12:2523355	chr12:2414189	A	G	Hematocrit Hct	EFO_0004348	van der Harst P	23222517	Mixed	2012	NA	NA	3.2e-09	NA	71861	-	-	-	-	GRASP
rs7312105	rs7312105	chr12:2523355	chr12:2414189	A	G	Systolic blood pressure	EFO_0004527	van der Harst P	23222517	Mixed	2012	-0.104	0.01753	3e-09	-	-	-	-	-	unit increase	NHGRI-EBI_GWAS_Catalog
rs742722	rs742722	chr20:56116727	chr20:57541671	A	G	Hematocrit	EFO_0004586	Astle W	27863252	European	2016	-0.02059	0.003597	1.037e-08	-	173480	0	173480	2	IVNT	Astle-W_Blood-Cell-Traits_EUR_2016
rs742722	rs742722	chr20:56116727	chr20:57541671	A	G	Hemoglobin concentration	EFO_0004586	Astle W	27863252	European	2016	-0.02211	0.003613	9.319e-10	-	173480	0	173480	2	IVNT	Astle-W_Blood-Cell-Traits_EUR_2016
rs74960997	rs74960997	chr6:163941243	chr6:163520211	G	T	Cause of death: atrial fibrillation and flutter	EFO_0000275	Neale B	UKBB	European	2017	0.01416	0.002024	2.915e-12	+	7637	12	7625	1	risk diff	Neale-B_UKBB_EUR_2017
rs7520981	rs7520981	chr1:43760070	chr1:43294399	C	T	Systolic blood pressure	EFO_0006335	Neale B	UKBB	European	2017	0.0152	0.002598	4.875e-09	+	317754	0	317754	1	IVNT	Neale-B_UKBB_EUR_2017
rs79100946	rs79100946	chr6:26347853	chr6:26347625	C	T	Hematocrit	EFO_0004586	Astle W	27863252	European	2016	0.08007	0.01152	3.585e-12	+	173480	0	173480	2	IVNT	Astle-W_Blood-Cell-Traits_EUR_2016
rs79100946	rs79100946	chr6:26347853	chr6:26347625	C	T	Hemoglobin concentration	EFO_0004586	Astle W	27863252	European	2016	0.1181	0.01157	1.858e-24	+	173480	0	173480	2	IVNT	Astle-W_Blood-Cell-Traits_EUR_2016
rs79100946	rs79100946	chr6:26347853	chr6:26347625	C	T	Mean corpuscular hemoglobin	EFO_0004586	Astle W	27863252	European	2016	0.206	0.01151	1.392e-71	+	173480	0	173480	2	IVNT	Astle-W_Blood-Cell-Traits_EUR_2016
rs79100946	rs79100946	chr6:26347853	chr6:26347625	C	T	Mean corpuscular hemoglobin concentration	EFO_0004586	Astle W	27863252	European	2016	0.1119	0.01129	3.876e-23	+	173480	0	173480	2	IVNT	Astle-W_Blood-Cell-Traits_EUR_2016
rs79100946	rs79100946	chr6:26347853	chr6:26347625	C	T	Mean corpuscular volume	EFO_0004586	Astle W	27863252	European	2016	0.1772	0.01148	8.782e-54	+	173480	0	173480	2	IVNT	Astle-W_Blood-Cell-Traits_EUR_2016
rs79100946	rs79100946	chr6:26347853	chr6:26347625	C	T	Mean platelet volume	EFO_0004586	Astle W	27863252	European	2016	0.06584	0.01183	2.596e-08	+	173480	0	173480	2	IVNT	Astle-W_Blood-Cell-Traits_EUR_2016
rs79100946	rs79100946	chr6:26347853	chr6:26347625	C	T	Red cell distribution width	EFO_0004586	Astle W	27863252	European	2016	-0.1339	0.01153	3.88e-31	-	173480	0	173480	2	IVNT	Astle-W_Blood-Cell-Traits_EUR_2016
rs79100946	rs79100946	chr6:26347853	chr6:26347625	C	T	Reticulocyte count	EFO_0004586	Astle W	27863252	European	2016	0.07147	0.01172	1.061e-09	+	173480	0	173480	2	IVNT	Astle-W_Blood-Cell-Traits_EUR_2016
rs79100946	rs79100946	chr6:26347853	chr6:26347625	C	T	Reticulocyte fraction of red cells	EFO_0004586	Astle W	27863252	European	2016	0.08156	0.01171	3.332e-12	+	173480	0	173480	2	IVNT	Astle-W_Blood-Cell-Traits_EUR_2016
rs797343	rs797343	chr14:34646269	chr14:34177063	T	C	Hematocrit	EFO_0004586	Astle W	27863252	European	2016	0.02249	0.003797	3.14e-09	+	173480	0	173480	2	IVNT	Astle-W_Blood-Cell-Traits_EUR_2016
rs797343	rs797343	chr14:34646269	chr14:34177063	T	C	Hematocrit	EFO_0004348	Astle W	27863252	European	2016	0.02249	0.003792	3e-09	+	-	-	-	-	unit increase	NHGRI-EBI_GWAS_Catalog
rs8138197	rs8138197	chr22:43114551	chr22:42718545	A	G	Platelet count	EFO_0004586	Astle W	27863252	European	2016	0.02685	0.003536	3.105e-14	+	173480	0	173480	2	IVNT	Astle-W_Blood-Cell-Traits_EUR_2016
rs8138197	rs8138197	chr22:43114551	chr22:42718545	A	G	Hemoglobin concentration	EFO_0004586	Astle W	27863252	European	2016	0.03025	0.003551	1.621e-17	+	173480	0	173480	2	IVNT	Astle-W_Blood-Cell-Traits_EUR_2016
rs8138197	rs8138197	chr22:43114551	chr22:42718545	A	G	Mean corpuscular volume	EFO_0004586	Astle W	27863252	European	2016	-0.02018	0.003531	1.101e-08	-	173480	0	173480	2	IVNT	Astle-W_Blood-Cell-Traits_EUR_2016
rs8138197	rs8138197	chr22:43114551	chr22:42718545	A	G	Red blood cell count	EFO_0004586	Astle W	27863252	European	2016	0.0354	0.003563	2.979e-23	+	173480	0	173480	2	IVNT	Astle-W_Blood-Cell-Traits_EUR_2016
rs833805	rs833805	chr6:44030011	chr6:44062274	A	G	Hematocrit	EFO_0004586	Astle W	27863252	European	2016	-0.07508	0.005996	5.659e-36	-	173480	0	173480	2	IVNT	Astle-W_Blood-Cell-Traits_EUR_2016
rs833805	rs833805	chr6:44030011	chr6:44062274	A	G	Hemoglobin concentration	EFO_0004586	Astle W	27863252	European	2016	-0.06978	0.006022	4.697e-31	-	173480	0	173480	2	IVNT	Astle-W_Blood-Cell-Traits_EUR_2016
rs833805	rs833805	chr6:44030011	chr6:44062274	A	G	Red blood cell count	EFO_0004586	Astle W	27863252	European	2016	-0.06519	0.00603	3.064e-27	-	173480	0	173480	2	IVNT	Astle-W_Blood-Cell-Traits_EUR_2016
rs833805	rs833805	chr6:44030011	chr6:44062274	A	G	Hematocrit	EFO_0004348	Astle W	27863252	European	2016	-0.07508	0.005998	6e-36	-	-	-	-	-	unit increase	NHGRI-EBI_GWAS_Catalog
rs833805	rs833805	chr6:44030011	chr6:44062274	A	G	Hemoglobin concentration	EFO_0004509	Astle W	27863252	European	2016	-0.06978	0.006024	5e-31	-	-	-	-	-	unit increase	NHGRI-EBI_GWAS_Catalog
rs833805	rs833805	chr6:44030011	chr6:44062274	A	G	Red blood cell count	EFO_0004305	Astle W	27863252	European	2016	-0.06519	0.006029	3e-27	-	-	-	-	-	unit increase	NHGRI-EBI_GWAS_Catalog
rs855791	rs855791	chr22:37462936	chr22:37066896	G	A	Hematocrit	EFO_0004586	Astle W	27863252	European	2016	0.06418	0.003549	4.317e-73	+	173480	0	173480	2	IVNT	Astle-W_Blood-Cell-Traits_EUR_2016
rs855791	rs855791	chr22:37462936	chr22:37066896	G	A	Hemoglobin concentration	EFO_0004586	Astle W	27863252	European	2016	0.09875	0.003564	5.62e-169	+	173480	0	173480	2	IVNT	Astle-W_Blood-Cell-Traits_EUR_2016
rs855791	rs855791	chr22:37462936	chr22:37066896	G	A	Immature fraction of reticulocytes	EFO_0004586	Astle W	27863252	European	2016	-0.02849	0.003568	1.404e-15	-	173480	0	173480	2	IVNT	Astle-W_Blood-Cell-Traits_EUR_2016
rs855791	rs855791	chr22:37462936	chr22:37066896	G	A	Mean corpuscular hemoglobin	EFO_0004586	Astle W	27863252	European	2016	0.1704	0.003553	0	+	173480	0	173480	2	IVNT	Astle-W_Blood-Cell-Traits_EUR_2016
rs855791	rs855791	chr22:37462936	chr22:37066896	G	A	Mean corpuscular hemoglobin concentration	EFO_0004586	Astle W	27863252	European	2016	0.102	0.003479	5.2e-189	+	173480	0	173480	2	IVNT	Astle-W_Blood-Cell-Traits_EUR_2016
rs855791	rs855791	chr22:37462936	chr22:37066896	G	A	Mean corpuscular volume	EFO_0004586	Astle W	27863252	European	2016	0.1424	0.003544	0	+	173480	0	173480	2	IVNT	Astle-W_Blood-Cell-Traits_EUR_2016
rs855791	rs855791	chr22:37462936	chr22:37066896	G	A	Platelet count	EFO_0004586	Astle W	27863252	European	2016	-0.03208	0.003668	2.21e-18	-	173480	0	173480	2	IVNT	Astle-W_Blood-Cell-Traits_EUR_2016
rs855791	rs855791	chr22:37462936	chr22:37066896	G	A	Plateletcrit	EFO_0004586	Astle W	27863252	European	2016	-0.03365	0.00368	6.044e-20	-	173480	0	173480	2	IVNT	Astle-W_Blood-Cell-Traits_EUR_2016
rs855791	rs855791	chr22:37462936	chr22:37066896	G	A	Red blood cell count	EFO_0004586	Astle W	27863252	European	2016	-0.02494	0.003576	3.086e-12	-	173480	0	173480	2	IVNT	Astle-W_Blood-Cell-Traits_EUR_2016
rs855791	rs855791	chr22:37462936	chr22:37066896	G	A	Red cell distribution width	EFO_0004586	Astle W	27863252	European	2016	-0.125	0.003556	9.79e-271	-	173480	0	173480	2	IVNT	Astle-W_Blood-Cell-Traits_EUR_2016
rs855791	rs855791	chr22:37462936	chr22:37066896	G	A	Reticulocyte count	EFO_0004586	Astle W	27863252	European	2016	0.04167	0.00361	8.159e-31	+	173480	0	173480	2	IVNT	Astle-W_Blood-Cell-Traits_EUR_2016
rs855791	rs855791	chr22:37462936	chr22:37066896	G	A	Reticulocyte fraction of red cells	EFO_0004586	Astle W	27863252	European	2016	0.04821	0.003608	1.008e-40	+	173480	0	173480	2	IVNT	Astle-W_Blood-Cell-Traits_EUR_2016
rs855791	rs855791	chr22:37462936	chr22:37066896	G	A	Glycated Hemoglobin HbA1c	HP_0040217	MAGIC	20858683	European	2010	NA	NA	2.74e-14	NA	46368	-	-	-	-	GRASP
rs855791	rs855791	chr22:37462936	chr22:37066896	G	A	Glycated Hemoglobin HbA1c	HP_0040217	MAGIC	22885924	European	2012	NA	NA	2.74e-14	NA	133010	-	-	-	-	GRASP
rs855791	rs855791	chr22:37462936	chr22:37066896	G	A	Hematocrit Hct	EFO_0004348	Ganesh SK	19862010	European	2009	NA	NA	1.22e-08	NA	24167	-	-	-	-	GRASP
rs855791	rs855791	chr22:37462936	chr22:37066896	G	A	Hematocrit Hct	EFO_0004348	van der Harst P	23222517	Mixed	2012	NA	NA	4.29e-20	NA	71861	-	-	-	-	GRASP
rs855791	rs855791	chr22:37462936	chr22:37066896	G	A	Hemoglobin Hb	HP_0011902	Chambers JC	19820698	Mixed	2009	NA	NA	2.4e-17	NA	16001	-	-	-	-	GRASP
rs855791	rs855791	chr22:37462936	chr22:37066896	G	A	Hemoglobin Hb	HP_0011902	Ganesh SK	19862010	European	2009	NA	NA	3.25e-25	NA	24167	-	-	-	-	GRASP
rs855791	rs855791	chr22:37462936	chr22:37066896	G	A	Hemoglobin Hb	HP_0011902	Kamatani Y	20139978	East Asian	2010	NA	NA	4.82e-10	NA	14700	-	-	-	-	GRASP
rs855791	rs855791	chr22:37462936	chr22:37066896	G	A	Hemoglobin Hb	HP_0011902	Ding	22560525	European	2014	NA	NA	5e-11	NA	7873	-	-	-	-	GRASP
rs855791	rs855791	chr22:37462936	chr22:37066896	G	A	Hemoglobin Hb	HP_0011902	van der Harst P	23222517	Mixed	2012	NA	NA	4.6e-40	NA	71861	-	-	-	-	GRASP
rs855791	rs855791	chr22:37462936	chr22:37066896	G	A	Hemoglobin Hb	HP_0011902	Li J	23263863	Mixed	2012	NA	NA	2.64e-08	NA	14177	-	-	-	-	GRASP
rs855791	rs855791	chr22:37462936	chr22:37066896	G	A	Iron	CHEBI_18248	Benyamin B	19820699	European	2009	NA	NA	1.5e-20	NA	4818	-	-	-	-	GRASP
rs855791	rs855791	chr22:37462936	chr22:37066896	G	A	Iron	CHEBI_18248	Tanaka T	19880490	European	2009	NA	NA	4.16e-08	NA	1919	-	-	-	-	GRASP
rs855791	rs855791	chr22:37462936	chr22:37066896	G	A	Iron	CHEBI_18248	MAGIC	20858683	European	2010	NA	NA	1.1e-15	NA	46368	-	-	-	-	GRASP
rs855791	rs855791	chr22:37462936	chr22:37066896	G	A	Iron	CHEBI_18248	Traglia M	21785125	European	2011	NA	NA	9.41e-11	NA	1657	-	-	-	-	GRASP
rs855791	rs855791	chr22:37462936	chr22:37066896	G	A	Mean corpuscular hemoglobin MCH	EFO_0004527	Ganesh SK	19862010	European	2009	NA	NA	1.12e-12	NA	24167	-	-	-	-	GRASP
rs855791	rs855791	chr22:37462936	chr22:37066896	G	A	Mean corpuscular hemoglobin MCH	EFO_0004527	Kamatani Y	20139978	East Asian	2010	NA	NA	4.84e-25	NA	14700	-	-	-	-	GRASP
rs855791	rs855791	chr22:37462936	chr22:37066896	G	A	Mean corpuscular hemoglobin MCH	EFO_0004527	MAGIC	20858683	European	2010	NA	NA	2.9e-08	NA	46368	-	-	-	-	GRASP
rs855791	rs855791	chr22:37462936	chr22:37066896	G	A	Mean corpuscular hemoglobin MCH	EFO_0004527	Kullo IJ	20927387	European	2010	NA	NA	1.1e-12	NA	3012	-	-	-	-	GRASP
rs855791	rs855791	chr22:37462936	chr22:37066896	G	A	Mean corpuscular hemoglobin MCH	EFO_0004527	Ding	22560525	European	2014	NA	NA	9e-41	NA	7873	-	-	-	-	GRASP
rs855791	rs855791	chr22:37462936	chr22:37066896	G	A	Mean corpuscular hemoglobin MCH	EFO_0004527	van der Harst P	23222517	Mixed	2012	NA	NA	1e-69	NA	71861	-	-	-	-	GRASP
rs855791	rs855791	chr22:37462936	chr22:37066896	G	A	Mean corpuscular hemoglobin MCH	EFO_0004527	Li J	23263863	Mixed	2012	NA	NA	6.49e-19	NA	14177	-	-	-	-	GRASP
rs855791	rs855791	chr22:37462936	chr22:37066896	G	A	Mean corpuscular hemoglobin MCH pg	EFO_0004527	Chambers JC	19820698	Mixed	2009	NA	NA	6.1e-13	NA	16001	-	-	-	-	GRASP
rs855791	rs855791	chr22:37462936	chr22:37066896	G	A	Mean corpuscular hemoglobin concentration	EFO_0004528	Kamatani Y	20139978	East Asian	2010	NA	NA	7.73e-14	NA	14700	-	-	-	-	GRASP
rs855791	rs855791	chr22:37462936	chr22:37066896	G	A	Mean corpuscular hemoglobin concentration	EFO_0004528	Kullo IJ	20927387	European	2010	NA	NA	2.4e-11	NA	3012	-	-	-	-	GRASP
rs855791	rs855791	chr22:37462936	chr22:37066896	G	A	Mean corpuscular hemoglobin concentration	EFO_0004528	Ding	22560525	European	2014	NA	NA	1e-15	NA	7873	-	-	-	-	GRASP
rs855791	rs855791	chr22:37462936	chr22:37066896	G	A	Mean corpuscular hemoglobin concentration	EFO_0004528	van der Harst P	23222517	Mixed	2012	NA	NA	1e-69	NA	71861	-	-	-	-	GRASP
rs855791	rs855791	chr22:37462936	chr22:37066896	G	A	Mean corpuscular hemoglobin concentration pgL	EFO_0004528	Chambers JC	19820698	Mixed	2009	NA	NA	5.5e-10	NA	16001	-	-	-	-	GRASP
rs855791	rs855791	chr22:37462936	chr22:37066896	G	A	Mean corpuscular volume	EFO_0004526	Benyamin B	19820699	European	2009	NA	NA	1.1e-10	NA	4818	-	-	-	-	GRASP
rs855791	rs855791	chr22:37462936	chr22:37066896	G	A	Mean corpuscular volume	EFO_0004526	Ganesh SK	19862010	European	2009	NA	NA	3.81e-27	NA	24167	-	-	-	-	GRASP
rs855791	rs855791	chr22:37462936	chr22:37066896	G	A	Mean corpuscular volume	EFO_0004526	Kamatani Y	20139978	East Asian	2010	NA	NA	1.22e-15	NA	14700	-	-	-	-	GRASP
rs855791	rs855791	chr22:37462936	chr22:37066896	G	A	Mean corpuscular volume	EFO_0004526	Kullo IJ	20927387	European	2010	NA	NA	5.41e-09	NA	3012	-	-	-	-	GRASP
rs855791	rs855791	chr22:37462936	chr22:37066896	G	A	Mean corpuscular volume	EFO_0004526	Ding	22560525	European	2014	NA	NA	2e-31	NA	7873	-	-	-	-	GRASP
rs855791	rs855791	chr22:37462936	chr22:37066896	G	A	Mean corpuscular volume	EFO_0004526	van der Harst P	23222517	Mixed	2012	NA	NA	2.4e-54	NA	71861	-	-	-	-	GRASP
rs855791	rs855791	chr22:37462936	chr22:37066896	G	A	Mean corpuscular volume	EFO_0004526	Li J	23263863	Mixed	2012	NA	NA	7.34e-12	NA	14177	-	-	-	-	GRASP
rs855791	rs855791	chr22:37462936	chr22:37066896	G	A	Mean corpuscular volume fL	EFO_0004526	Chambers JC	19820698	Mixed	2009	NA	NA	8e-15	NA	16001	-	-	-	-	GRASP
rs855791	rs855791	chr22:37462936	chr22:37066896	G	A	Soluble transferrin receptor	NCIT_C100438	Oexle K	21149283	European	2010	NA	NA	1.69e-15	NA	6616	-	-	-	-	GRASP
rs855791	rs855791	chr22:37462936	chr22:37066896	G	A	Transferrin saturation	NCIT_C98792	Traglia M	21785125	European	2011	NA	NA	3.89e-09	NA	1657	-	-	-	-	GRASP
rs855791	rs855791	chr22:37462936	chr22:37066896	G	A	Transferrin saturation with iron	NCIT_C98792	Benyamin B	19820699	European	2009	NA	NA	2.2e-23	NA	4818	-	-	-	-	GRASP
rs855791	rs855791	chr22:37462936	chr22:37066896	G	A	HbA1C	EFO_0004541;EFO_0001360	MAGIC	20858683	European	2010	-0.0271	0.0036	2.742e-14	-	46368	0	46368	23	%	MAGIC_HbA1C_EUR_2010
rs855791	rs855791	chr22:37462936	chr22:37066896	G	A	HbA1c	EFO_0004541;EFO_0001360	MAGIC	28898252	European	2017	-0.017	0.0016	3.439e-28	-	123665	0	123665	50	%	MAGIC_HbA1c_EUR_2017
rs855791	rs855791	chr22:37462936	chr22:37066896	G	A	Clinical laboratory measurements	EFO_0004297;EFO_0004570	Verma SS	27897004	European	2016	NA	NA	2e-51	NA	-	-	-	-	-	NHGRI-EBI_GWAS_Catalog
rs855791	rs855791	chr22:37462936	chr22:37066896	G	A	Glycated hemoglobin levels	EFO_0004541	MAGIC	20858683	European	2010	-0.03	0.003948	3e-14	-	-	-	-	-	% increase	NHGRI-EBI_GWAS_Catalog
rs855791	rs855791	chr22:37462936	chr22:37066896	G	A	Hematocrit	EFO_0004348	Hodonsky CJ	28453575	Hispanic	2017	-0.38	0.05876	1e-10	-	-	-	-	-	% decrease	NHGRI-EBI_GWAS_Catalog
rs855791	rs855791	chr22:37462936	chr22:37066896	G	A	Hematology traits	EFO_0004348	Li J	23263863	Mixed	2012	-0.0896	0.01617	3e-08	-	-	-	-	-	unit decrease	NHGRI-EBI_GWAS_Catalog
rs855791	rs855791	chr22:37462936	chr22:37066896	G	A	Hemoglobin	EFO_0004509	Chambers JC	19820698	Mixed	2009	-0.13	0.01769	2e-13	-	-	-	-	-	g/dl decrease	NHGRI-EBI_GWAS_Catalog
rs855791	rs855791	chr22:37462936	chr22:37066896	G	A	Hemoglobin	EFO_0004509	Ganesh SK	19862010	European	2009	-0.09	0.008669	3e-25	-	-	-	-	-	g/dl decrease	NHGRI-EBI_GWAS_Catalog
rs855791	rs855791	chr22:37462936	chr22:37066896	G	A	Hemoglobin	EFO_0004509	Hodonsky CJ	28453575	Hispanic	2017	-0.15	0.01521	6e-23	-	-	-	-	-	g/dL decrease	NHGRI-EBI_GWAS_Catalog
rs855791	rs855791	chr22:37462936	chr22:37066896	G	A	Hepcidin levels	EFO_0004504	Traglia M	21785125	European	2011	NA	NA	4e-09	NA	-	-	-	-	-	NHGRI-EBI_GWAS_Catalog
rs855791	rs855791	chr22:37462936	chr22:37066896	G	A	Hepcidin levels	EFO_0004504	Traglia M	21785125	European	2011	NA	NA	9e-11	NA	-	-	-	-	-	NHGRI-EBI_GWAS_Catalog
rs855791	rs855791	chr22:37462936	chr22:37066896	G	A	Hepcidintransferrin saturation ratio	EFO_0007902	Galesloot TE	27846281	Mixed	2016	-0.1265	0.02071	1e-09	-	-	-	-	-	unit increase	NHGRI-EBI_GWAS_Catalog
rs855791	rs855791	chr22:37462936	chr22:37066896	G	A	Iron status biomarkers	EFO_0004461	Benyamin B	19820699	European	2009	-0.13	0.0201	1e-10	-	-	-	-	-	SD decrease	NHGRI-EBI_GWAS_Catalog
rs855791	rs855791	chr22:37462936	chr22:37066896	G	A	Iron status biomarkers	EFO_0004460;EFO_0004461	Oexle K	21149283	European	2010	-0.019	0.002393	2e-15	-	-	-	-	-	unit increase	NHGRI-EBI_GWAS_Catalog
rs855791	rs855791	chr22:37462936	chr22:37066896	G	A	Iron status biomarkers ferritin levels	EFO_0004461;EFO_0004459	Benyamin B	25352340	European	2014	-0.055	0.007107	1e-14	-	-	-	-	-	unit decrease	NHGRI-EBI_GWAS_Catalog
rs855791	rs855791	chr22:37462936	chr22:37066896	G	A	Iron status biomarkers iron levels	EFO_0004461;EFO_0006332	Benyamin B	25352340	European	2014	-0.181	0.007193	1e-139	-	-	-	-	-	unit decrease	NHGRI-EBI_GWAS_Catalog
rs855791	rs855791	chr22:37462936	chr22:37066896	G	A	Iron status biomarkers iron levels	EFO_0006332	Raffield LM	28334935	Hispanic	2017	-0.322	0.02261	5e-46	-	-	-	-	-	unit decrease	NHGRI-EBI_GWAS_Catalog
rs855791	rs855791	chr22:37462936	chr22:37066896	G	A	Iron status biomarkers transferrin levels	EFO_0004461;EFO_0006341	Benyamin B	25352340	European	2014	-0.044	0.007336	2e-09	-	-	-	-	-	unit increase	NHGRI-EBI_GWAS_Catalog
rs855791	rs855791	chr22:37462936	chr22:37066896	G	A	Iron status biomarkers transferrin saturation	EFO_0004461;EFO_0006333	Benyamin B	25352340	European	2014	-0.19	0.007628	6e-137	-	-	-	-	-	unit decrease	NHGRI-EBI_GWAS_Catalog
rs855791	rs855791	chr22:37462936	chr22:37066896	G	A	Iron status biomarkers transferrin saturation	EFO_0006333	Raffield LM	28334935	Hispanic	2017	-0.202	0.01384	3e-48	-	-	-	-	-	unit decrease	NHGRI-EBI_GWAS_Catalog
rs855791	rs855791	chr22:37462936	chr22:37066896	G	A	Mean corpuscular hemoglobin	EFO_0004509;EFO_0004527	Kamatani Y	20139978	East Asian	2010	0.122	0.01181	5e-25	+	-	-	-	-	unit increase	NHGRI-EBI_GWAS_Catalog
rs855791	rs855791	chr22:37462936	chr22:37066896	G	A	Mean corpuscular hemoglobin	EFO_0004527	Li J	23263863	Mixed	2012	-0.2326	0.02621	7e-19	-	-	-	-	-	unit decrease	NHGRI-EBI_GWAS_Catalog
rs855791	rs855791	chr22:37462936	chr22:37066896	G	A	Mean corpuscular hemoglobin	EFO_0004527	Li J	23263863	Mixed	2012	-0.2343	0.03111	5e-14	-	-	-	-	-	unit decrease	NHGRI-EBI_GWAS_Catalog
rs855791	rs855791	chr22:37462936	chr22:37066896	G	A	Mean corpuscular hemoglobin	EFO_0004527	Hodonsky CJ	28453575	Hispanic	2017	-0.34	0.02766	1e-34	-	-	-	-	-	pg decrease	NHGRI-EBI_GWAS_Catalog
rs855791	rs855791	chr22:37462936	chr22:37066896	G	A	Mean corpuscular hemoglobin concentration	EFO_0004509;EFO_0004528	Kamatani Y	20139978	East Asian	2010	0.089	0.01191	8e-14	+	-	-	-	-	unit increase	NHGRI-EBI_GWAS_Catalog
rs855791	rs855791	chr22:37462936	chr22:37066896	G	A	Mean corpuscular hemoglobin concentration	EFO_0004528	Hodonsky CJ	28453575	Hispanic	2017	-0.142	0.01727	2e-16	-	-	-	-	-	g/dL decrease	NHGRI-EBI_GWAS_Catalog
rs855791	rs855791	chr22:37462936	chr22:37066896	G	A	Mean corpuscular volume	EFO_0004526	Kamatani Y	20139978	East Asian	2010	0.095	0.01184	1e-15	+	-	-	-	-	unit increase	NHGRI-EBI_GWAS_Catalog
rs855791	rs855791	chr22:37462936	chr22:37066896	G	A	Mean corpuscular volume	EFO_0004526	Li J	23263863	Mixed	2012	-0.4566	0.06658	7e-12	-	-	-	-	-	unit decrease	NHGRI-EBI_GWAS_Catalog
rs855791	rs855791	chr22:37462936	chr22:37066896	G	A	Mean corpuscular volume	EFO_0004526	Li J	23263863	Mixed	2012	-0.479	0.07986	2e-09	-	-	-	-	-	unit decrease	NHGRI-EBI_GWAS_Catalog
rs855791	rs855791	chr22:37462936	chr22:37066896	G	A	Mean corpuscular volume	EFO_0004526	Hodonsky CJ	28453575	Hispanic	2017	0.64	0.07535	2e-17	+	-	-	-	-	fL decrease	NHGRI-EBI_GWAS_Catalog
rs855791	rs855791	chr22:37462936	chr22:37066896	G	A	Red blood cell traits	EFO_0004305	Kullo IJ	20927387	European	2010	-0.62	0.106	5e-09	-	-	-	-	-	unit decrease	NHGRI-EBI_GWAS_Catalog
rs855791	rs855791	chr22:37462936	chr22:37066896	G	A	Red blood cell traits	EFO_0004305	Kullo IJ	20927387	European	2010	-0.29	0.04067	1e-12	-	-	-	-	-	unit decrease	NHGRI-EBI_GWAS_Catalog
rs855791	rs855791	chr22:37462936	chr22:37066896	G	A	Red blood cell traits	EFO_0004527	van der Harst P	23222517	Mixed	2012	0.012	0.0006798	1e-69	+	-	-	-	-	unit increase	NHGRI-EBI_GWAS_Catalog
rs855791	rs855791	chr22:37462936	chr22:37066896	G	A	Haemoglobin	-	Prins B	28887542	European	2017	0.1	0.02	8.783e-10	+	9961	0	9961	1	g/dl	Prins-B_Haemoglobin_EUR_2017
rs855791	rs855791	chr22:37462936	chr22:37066896	G	A	Erythrocyte indices	EFO_0004306	Benyamin B	19820699	European	2009	NA	NA	1e-10	NA	-	-	-	-	-	dbGaP
rs855791	rs855791	chr22:37462936	chr22:37066896	G	A	Erythrocyte indices	EFO_0004306	Ganesh SK	19862010	European	2009	NA	NA	3e-25	NA	-	-	-	-	-	dbGaP
rs855791	rs855791	chr22:37462936	chr22:37066896	G	A	Erythrocyte indices	EFO_0004306	Kullo IJ	20927387	European	2010	NA	NA	1e-12	NA	-	-	-	-	-	dbGaP
rs855791	rs855791	chr22:37462936	chr22:37066896	G	A	Erythrocyte indices	EFO_0004306	Kullo IJ	20927387	European	2010	NA	NA	5e-09	NA	-	-	-	-	-	dbGaP
rs855791	rs855791	chr22:37462936	chr22:37066896	G	A	Hemoglobin a glycosylated	EFO_0004541	MAGIC	20858683	European	2010	NA	NA	3e-14	NA	-	-	-	-	-	dbGaP
rs855791	rs855791	chr22:37462936	chr22:37066896	G	A	Hemoglobins	HP_0011902;HP_0011904	Chambers JC	19820698	Mixed	2009	NA	NA	2e-13	NA	-	-	-	-	-	dbGaP
rs855791	rs855791	chr22:37462936	chr22:37066896	G	A	Iron	CHEBI_18248	Traglia M	21785125	European	2011	NA	NA	9e-11	NA	-	-	-	-	-	dbGaP
rs855791	rs855791	chr22:37462936	chr22:37066896	G	A	Iron regulatory proteins	CHEBI_35135	Oexle K	21149283	European	2010	NA	NA	2e-15	NA	-	-	-	-	-	dbGaP
rs855791	rs855791	chr22:37462936	chr22:37066896	G	A	Transferrin	NCIT_C17211;NCIT_C82037	Traglia M	21785125	European	2011	NA	NA	4e-09	NA	-	-	-	-	-	dbGaP
rs863678	rs863678	chr2:176974104	chr2:176109376	T	G	Hematocrit	EFO_0004586	Astle W	27863252	European	2016	0.02286	0.003843	2.706e-09	+	173480	0	173480	2	IVNT	Astle-W_Blood-Cell-Traits_EUR_2016
rs863678	rs863678	chr2:176974104	chr2:176109376	T	G	Red blood cell count	EFO_0004586	Astle W	27863252	European	2016	0.02118	0.003868	4.347e-08	+	173480	0	173480	2	IVNT	Astle-W_Blood-Cell-Traits_EUR_2016
rs863678	rs863678	chr2:176974104	chr2:176109376	T	G	BMI-adjusted waist-hip ratio	EFO_0004348	Astle W	27863252	European	2016	0.02286	0.003854	3e-09	+	-	-	-	-	unit increase	NHGRI-EBI_GWAS_Catalog
rs863678	rs863678	chr2:176974104	chr2:176109376	T	G	Impedance of arm left	-	Neale B	UKBB	European	2017	-0.01154	0.001835	3.253e-10	-	331292	0	331292	1	IVNT	Neale-B_UKBB_EUR_2017
rs863678	rs863678	chr2:176974104	chr2:176109376	T	G	Impedance of arm right	-	Neale B	UKBB	European	2017	-0.01106	0.001827	1.43e-09	-	331279	0	331279	1	IVNT	Neale-B_UKBB_EUR_2017
rs8887	rs8887	chr19:4502201	chr19:4502189	T	C	Hemoglobin concentration	EFO_0004586	Astle W	27863252	European	2016	-0.02652	0.003641	3.255e-13	-	173480	0	173480	2	IVNT	Astle-W_Blood-Cell-Traits_EUR_2016
rs8887	rs8887	chr19:4502201	chr19:4502189	T	C	High light scatter percentage of red cells	EFO_0004586	Astle W	27863252	European	2016	0.02617	0.003679	1.145e-12	+	173480	0	173480	2	IVNT	Astle-W_Blood-Cell-Traits_EUR_2016
rs8887	rs8887	chr19:4502201	chr19:4502189	T	C	High light scatter reticulocyte count	EFO_0004586	Astle W	27863252	European	2016	0.03064	0.003679	8.165e-17	+	173480	0	173480	2	IVNT	Astle-W_Blood-Cell-Traits_EUR_2016
rs8887	rs8887	chr19:4502201	chr19:4502189	T	C	Immature fraction of reticulocytes	EFO_0004586	Astle W	27863252	European	2016	0.06364	0.003643	2.417e-68	+	173480	0	173480	2	IVNT	Astle-W_Blood-Cell-Traits_EUR_2016
rs8887	rs8887	chr19:4502201	chr19:4502189	T	C	Mean corpuscular hemoglobin	EFO_0004586	Astle W	27863252	European	2016	-0.08133	0.003631	4.09e-111	-	173480	0	173480	2	IVNT	Astle-W_Blood-Cell-Traits_EUR_2016
rs8887	rs8887	chr19:4502201	chr19:4502189	T	C	Mean corpuscular hemoglobin concentration	EFO_0004586	Astle W	27863252	European	2016	-0.04312	0.003554	7.146e-34	-	173480	0	173480	2	IVNT	Astle-W_Blood-Cell-Traits_EUR_2016
rs8887	rs8887	chr19:4502201	chr19:4502189	T	C	Mean corpuscular volume	EFO_0004586	Astle W	27863252	European	2016	-0.06913	0.003621	3.108e-81	-	173480	0	173480	2	IVNT	Astle-W_Blood-Cell-Traits_EUR_2016
rs8887	rs8887	chr19:4502201	chr19:4502189	T	C	Red blood cell count	EFO_0004586	Astle W	27863252	European	2016	0.02709	0.003651	1.157e-13	+	173480	0	173480	2	IVNT	Astle-W_Blood-Cell-Traits_EUR_2016
rs8887	rs8887	chr19:4502201	chr19:4502189	T	C	Mean corpuscular hemoglobin concentration	EFO_0004528	van der Harst P	23222517	Mixed	2012	NA	NA	3.01e-08	NA	71861	-	-	-	-	GRASP
rs8887	rs8887	chr19:4502201	chr19:4502189	T	C	Mean corpuscular volume	EFO_0004526	van der Harst P	23222517	Mixed	2012	NA	NA	1.19e-08	NA	71861	-	-	-	-	GRASP
rs8887	rs8887	chr19:4502201	chr19:4502189	T	C	Hemoglobin concentration	EFO_0004509	Astle W	27863252	European	2016	-0.02652	0.003636	3e-13	-	-	-	-	-	unit increase	NHGRI-EBI_GWAS_Catalog
rs8887	rs8887	chr19:4502201	chr19:4502189	T	C	High light scatter reticulocyte count	EFO_0007986	Astle W	27863252	European	2016	-0.03064	0.003678	8e-17	-	-	-	-	-	unit decrease	NHGRI-EBI_GWAS_Catalog
rs8887	rs8887	chr19:4502201	chr19:4502189	T	C	High light scatter reticulocyte percentage of red cells	EFO_0007986	Astle W	27863252	European	2016	-0.02617	0.00367	1e-12	-	-	-	-	-	unit decrease	NHGRI-EBI_GWAS_Catalog
rs8887	rs8887	chr19:4502201	chr19:4502189	T	C	Immature fraction of reticulocytes	EFO_0007986	Astle W	27863252	European	2016	-0.06364	0.003641	2e-68	-	-	-	-	-	unit decrease	NHGRI-EBI_GWAS_Catalog
rs8887	rs8887	chr19:4502201	chr19:4502189	T	C	Mean corpuscular hemoglobin	EFO_0004527	Astle W	27863252	European	2016	-0.08133	0.003631	4e-111	-	-	-	-	-	unit increase	NHGRI-EBI_GWAS_Catalog
rs8887	rs8887	chr19:4502201	chr19:4502189	T	C	Mean corpuscular hemoglobin concentration	EFO_0004528	Astle W	27863252	European	2016	-0.04312	0.003554	7e-34	-	-	-	-	-	unit increase	NHGRI-EBI_GWAS_Catalog
rs8887	rs8887	chr19:4502201	chr19:4502189	T	C	Mean corpuscular volume	EFO_0004526	Astle W	27863252	European	2016	-0.06913	0.003621	3e-81	-	-	-	-	-	unit increase	NHGRI-EBI_GWAS_Catalog
rs8887	rs8887	chr19:4502201	chr19:4502189	T	C	Impedance of leg left	-	Neale B	UKBB	European	2017	-0.01546	0.00226	7.733e-12	-	331296	0	331296	1	IVNT	Neale-B_UKBB_EUR_2017
rs8887	rs8887	chr19:4502201	chr19:4502189	T	C	Impedance of leg right	-	Neale B	UKBB	European	2017	-0.01506	0.002242	1.866e-11	-	331301	0	331301	1	IVNT	Neale-B_UKBB_EUR_2017
rs8887	rs8887	chr19:4502201	chr19:4502189	T	C	Impedance of whole body	-	Neale B	UKBB	European	2017	-0.01125	0.00189	2.599e-09	-	331284	0	331284	1	IVNT	Neale-B_UKBB_EUR_2017
rs9330813	rs9330813	chr22:46364161	chr22:45968281	A	G	Hematocrit	EFO_0004586	Astle W	27863252	European	2016	0.03354	0.003794	9.392e-19	+	173480	0	173480	2	IVNT	Astle-W_Blood-Cell-Traits_EUR_2016
rs9330813	rs9330813	chr22:46364161	chr22:45968281	A	G	Hemoglobin concentration	EFO_0004586	Astle W	27863252	European	2016	0.03045	0.00381	1.31e-15	+	173480	0	173480	2	IVNT	Astle-W_Blood-Cell-Traits_EUR_2016
rs9330813	rs9330813	chr22:46364161	chr22:45968281	A	G	Red blood cell count	EFO_0004586	Astle W	27863252	European	2016	0.03132	0.003823	2.574e-16	+	173480	0	173480	2	IVNT	Astle-W_Blood-Cell-Traits_EUR_2016
rs9330813	rs9330813	chr22:46364161	chr22:45968281	A	G	Hematocrit	EFO_0004348	Astle W	27863252	European	2016	0.03354	0.003792	9e-19	+	-	-	-	-	unit increase	NHGRI-EBI_GWAS_Catalog
rs9330813	rs9330813	chr22:46364161	chr22:45968281	A	G	Red blood cell count	EFO_0004305	Astle W	27863252	European	2016	0.03132	0.003832	3e-16	+	-	-	-	-	unit increase	NHGRI-EBI_GWAS_Catalog
rs9330813	rs9330813	chr22:46364161	chr22:45968281	A	G	Smoking behavior	-	Neale B	UKBB	European	2017	-0.01087	0.001783	1.084e-09	-	332021	0	332021	1	-	Neale-B_UKBB_EUR_2017
rs9505097	rs9505097	chr6:7255650	chr6:7255417	C	T	Hematocrit	EFO_0004586	Astle W	27863252	European	2016	-0.0317	0.004449	1.038e-12	-	173480	0	173480	2	IVNT	Astle-W_Blood-Cell-Traits_EUR_2016
rs9505097	rs9505097	chr6:7255650	chr6:7255417	C	T	Hemoglobin concentration	EFO_0004586	Astle W	27863252	European	2016	-0.02745	0.004469	8.136e-10	-	173480	0	173480	2	IVNT	Astle-W_Blood-Cell-Traits_EUR_2016
rs9505097	rs9505097	chr6:7255650	chr6:7255417	C	T	Red blood cell count	EFO_0004586	Astle W	27863252	European	2016	-0.02962	0.004475	3.598e-11	-	173480	0	173480	2	IVNT	Astle-W_Blood-Cell-Traits_EUR_2016
rs9505097	rs9505097	chr6:7255650	chr6:7255417	C	T	Alcohol drinking	EFO_0004339	GIANT	25282103	European	2014	-0.029	0.004	3.1e-13	-	250066	0	250066	79	Z-score	GIANT_Height_EUR_2014
rs9505097	rs9505097	chr6:7255650	chr6:7255417	C	T	Height	EFO_0004339	Neale B	UKBB	European	2017	-0.01281	0.002163	3.158e-09	-	336474	0	336474	1	IVNT	Neale-B_UKBB_EUR_2017
rs9505097	rs9505097	chr6:7255650	chr6:7255417	C	T	Sitting height	EFO_0004339	Neale B	UKBB	European	2017	-0.01581	0.002353	1.865e-11	-	336172	0	336172	1	IVNT	Neale-B_UKBB_EUR_2017
rs963837	rs963837	chr11:30749090	chr11:30727543	T	C	Hematocrit	EFO_0004586	Astle W	27863252	European	2016	-0.01933	0.003531	4.417e-08	-	173480	0	173480	2	IVNT	Astle-W_Blood-Cell-Traits_EUR_2016
rs963837	rs963837	chr11:30749090	chr11:30727543	T	C	Hemoglobin concentration	EFO_0004586	Astle W	27863252	European	2016	-0.0199	0.003547	2.021e-08	-	173480	0	173480	2	IVNT	Astle-W_Blood-Cell-Traits_EUR_2016
rs963837	rs963837	chr11:30749090	chr11:30727543	T	C	Red blood cell count	EFO_0004586	Astle W	27863252	European	2016	-0.02466	0.003557	4.095e-12	-	173480	0	173480	2	IVNT	Astle-W_Blood-Cell-Traits_EUR_2016
rs963837	rs963837	chr11:30749090	chr11:30727543	T	C	log eGFR creatinine in non diabetics	EFO_0005208	CKDGen	26831199	European	2016	-0.0077	0.00092	1.4e-16	-	118442	0	118442	45	ml/min/1.73m2	CKDGen_eGFRcrea-NDM_EUR_2016
rs963837	rs963837	chr11:30749090	chr11:30727543	T	C	log eGFR creatinine	EFO_0005208	CKDGen	26831199	European	2016	-0.0078	0.00092	5.7e-18	-	133795	0	133795	48	ml/min/1.73m2	CKDGen_eGFRcrea_EUR_2016
rs963837	rs963837	chr11:30749090	chr11:30727543	T	C	Serum creatinine	EFO_0004518	CKDGen	20383146	European	2010	NA	NA	1.3e-09	NA	67093	-	-	-	-	GRASP
rs963837	rs963837	chr11:30749090	chr11:30727543	T	C	Serum creatinine	EFO_0004518	Okada Y	22797727	East Asian	2012	NA	NA	3.4e-09	NA	39717	-	-	-	-	GRASP
rs963837	rs963837	chr11:30749090	chr11:30727543	T	C	Serum creatinine estimated glomerular filtration rate eGFR	NCIT_C110935;HP_0012213	Okada Y	22797727	East Asian	2012	NA	NA	1.1e-09	NA	39717	-	-	-	-	GRASP
rs963837	rs963837	chr11:30749090	chr11:30727543	T	C	Serum magnesium	NCIT_C61035	Meyer TE	20700443	European	2010	NA	NA	1.52e-11	NA	15366	-	-	-	-	GRASP
rs963837	rs963837	chr11:30749090	chr11:30727543	T	C	Glomerular filtration rate	EFO_0005208	Mahajan A	27588450	Mixed	2016	0.685	0.1164	4e-09	+	-	-	-	-	unit decrease	NHGRI-EBI_GWAS_Catalog
rs963837	rs963837	chr11:30749090	chr11:30727543	T	C	Glomerular filtration rate creatinine	EFO_0005208;EFO_0004518	CKDGen	26831199	European	2016	0.0078	0.0009036	6e-18	+	-	-	-	-	unit decrease	NHGRI-EBI_GWAS_Catalog
rs963837	rs963837	chr11:30749090	chr11:30727543	T	C	Renal function related traits eGRFcrea	EFO_0004742	Okada Y	22797727	East Asian	2012	0.0043	0.0007038	1e-09	+	-	-	-	-	ml/min/1.73m2 decrease	NHGRI-EBI_GWAS_Catalog
rs963837	rs963837	chr11:30749090	chr11:30727543	T	C	Renal function related traits sCR	EFO_0004742	Okada Y	22797727	East Asian	2012	0.0037	0.0006238	3e-09	+	-	-	-	-	mg/dl increase	NHGRI-EBI_GWAS_Catalog
rs9771385	rs9771385	chr7:672509	chr7:632872	G	A	Hematocrit	EFO_0004586	Astle W	27863252	European	2016	-0.02637	0.003634	4.012e-13	-	173480	0	173480	2	IVNT	Astle-W_Blood-Cell-Traits_EUR_2016
rs9771385	rs9771385	chr7:672509	chr7:632872	G	A	Hemoglobin concentration	EFO_0004586	Astle W	27863252	European	2016	-0.02488	0.003651	9.326e-12	-	173480	0	173480	2	IVNT	Astle-W_Blood-Cell-Traits_EUR_2016
rs9771385	rs9771385	chr7:672509	chr7:632872	G	A	Red blood cell count	EFO_0004586	Astle W	27863252	European	2016	-0.02474	0.003659	1.367e-11	-	173480	0	173480	2	IVNT	Astle-W_Blood-Cell-Traits_EUR_2016
rs9816588	rs9816588	chr3:37987856	chr3:37946365	A	C	Follicular cysts of skin and subcutaneous tissue	EFO_1001329	Neale B	UKBB	European	2017	0.006734	0.0004944	3.163e-42	+	337199	5016	332183	1	risk diff	Neale-B_UKBB_EUR_2017
rs9905274	rs9905274	chr17:59450441	chr17:61373080	C	T	Hematocrit	EFO_0004586	Astle W	27863252	European	2016	-0.03089	0.004766	9.083e-11	-	173480	0	173480	2	IVNT	Astle-W_Blood-Cell-Traits_EUR_2016
rs9905274	rs9905274	chr17:59450441	chr17:61373080	C	T	Hemoglobin concentration	EFO_0004586	Astle W	27863252	European	2016	-0.03121	0.004786	6.988e-11	-	173480	0	173480	2	IVNT	Astle-W_Blood-Cell-Traits_EUR_2016
rs9905274	rs9905274	chr17:59450441	chr17:61373080	C	T	Red blood cell count	EFO_0004586	Astle W	27863252	European	2016	-0.03263	0.004801	1.072e-11	-	173480	0	173480	2	IVNT	Astle-W_Blood-Cell-Traits_EUR_2016
rs9905274	rs9905274	chr17:59450441	chr17:61373080	C	T	log eGFR creatinine in non diabetics	EFO_0005208	CKDGen	26831199	European	2016	0.012	0.0012	8.9e-22	+	118215	0	118215	45	ml/min/1.73m2	CKDGen_eGFRcrea-NDM_EUR_2016
rs9905274	rs9905274	chr17:59450441	chr17:61373080	C	T	log eGFR creatinine	EFO_0005208	CKDGen	26831199	European	2016	0.011	0.0012	1.4e-20	+	133509	0	133509	48	ml/min/1.73m2	CKDGen_eGFRcrea_EUR_2016
rs9905274	rs9905274	chr17:59450441	chr17:61373080	C	T	Serum urate	NCIT_C64814	GUGC	23263486	European	2012	NA	NA	3.69e-08	NA	69374	-	-	-	-	GRASP
rs9905274	rs9905274	chr17:59450441	chr17:61373080	C	T	Serum urate	EFO_0004531	GUGC	23263486	European	2012	0.043	0.0074	3.694e-08	+	108252	0	108252	48	mg/dl	GUGC_Urate_EUR_2012

## Sheet: SNPS associated with confounder
snp	trait
rs10213506	Vascular or heart problems diagnosed by doctor: none of the above
rs10265221	Self-reported hypertension
rs10495928	Triglycerides
rs1077835	High density lipoprotein
rs10840135	HbA1c measurement
rs11072506	Diastolic blood pressure
rs11124926	Diastolic blood pressure
rs112327620	Invasive ovarian cancer
rs112918647	Self-reported high cholesterol
rs11556924	Platelet count
rs11645271	Self-reported hypertension
rs116836206	Hemolysis
rs117955557	Platelet count
rs12121202	Diastolic blood pressure
rs12149703	Platelet count
rs12258523	Heel bone mineral density
rs12889267	Whole body fat-free mass
rs12909648	Birth weight of first child
rs12952262	Hand grip strength left
rs12971884	Whole body fat-free mass
rs13107325	Body mass index
rs13389219	Type II diabetes
rs1344642	Mean platelet volume
rs1346408	Whole body fat mass
rs1434282	Platelet count
rs150844304	Plateletcrit
rs1532085	Total cholesterol
rs174546	Platelet count
rs17476364	HbA1c
rs1800961	Low density lipoprotein
rs1874228	HDL cholesterol
rs2029466	Platelet count
rs217181	Low density lipoprotein
rs218243	Myeloid white cell count
rs2243314	Inflammatory bowel disease
rs2259820	Platelet count
rs2289002	Cardiovascular disease
rs2294915	Platelet count
rs2489623	High density lipoprotein
rs2823139	Vascular or heart problems diagnosed by doctor: high blood pressure
rs2835442	HbA1c
rs28432336	Pain type experienced in last month: headache
rs2856694	White blood cell count
rs2878889	Platelet crit
rs35533905	Diastolic blood pressure
rs35786788	Platelet count
rs368417629	Body mass index
rs3811444	Platelet count
rs3996993	Platelet count
rs4240624	Low density lipoprotein
rs4359427	HDL cholesterol
rs4605081	Platelet count
rs4760682	HbA1c measurement
rs4886755	Platelet count
rs4976646	Crohns disease
rs550057	LDL cholesterol
rs55925606	Platelet count
rs58117425	Diastolic blood pressure
rs589245	Platelet count
rs62394544	Cigarettes per day
rs62435145	Glomerular filtration rate
rs636202	Triglycerides
rs6415788	Self-reported high cholesterol
rs6542126	Mucinous ovarian cancer
rs67423398	Atrial fibrillation
rs6908469	Diastolic blood pressure
rs7137828	Plateletcrit
rs718515	Platelet count
rs7312105	Systolic blood pressure
rs74960997	Cause of death: atrial fibrillation and flutter
rs7520981	Systolic blood pressure
rs79100946	Mean platelet volume
rs8138197	Platelet count
rs855791	Mean corpuscular volume
rs863678	BMI-adjusted waist-hip ratio
rs8887	Impedance of whole body
rs9330813	Smoking behavior
rs9505097	Alcohol drinking
