# Supplementary material for: Investigation on the relationship between hemoglobin concentration and stroke risk: a bidirectional Mendelian randomization study
Source: Front Neurol. 2024 Apr 25;15:1327873. doi: 10.3389/fneur.2024.1327873 (PMC11079235; doi:10.3389/fneur.2024.1327873)
Supplement: Supplementary file 14 [file Table_8.XLSX]

## Sheet: before MRpresso
SNP	effect_allele.exposure	other_allele.exposure	effect_allele.outcome	other_allele.outcome	beta.exposure	beta.outcome	eaf.exposure	eaf.outcome	remove	palindromic	ambiguous	id.outcome	se.outcome	pval.outcome	outcome	mr_keep.outcome	pval_origin.outcome	data_source.outcome	se.exposure	exposure	mr_keep.exposure	pval.exposure	pval_origin.exposure	id.exposure	data_source.exposure	action	mr_keep	samplesize.outcome
rs10168349	G	C	G	C	-0.053732	0.0036	0.335689	0.3408	FALSE	TRUE	FALSE	CIGuOF	0.0243	0.8814	outcome	TRUE	reported	textfile	0.00200428	exposure	TRUE	2.56314e-158	inferred	iCUp1l	textfile	2	TRUE	NA
rs10265221	T	C	T	C	-0.0510391	0.0406	0.287174	0.716	FALSE	FALSE	FALSE	CIGuOF	0.0259	0.117	outcome	TRUE	reported	textfile	0.00208766	exposure	TRUE	5.28573e-132	inferred	iCUp1l	textfile	2	TRUE	NA
rs1050338	G	A	G	A	-0.0114045	-0.0443	0.453973	0.5452	FALSE	FALSE	FALSE	CIGuOF	0.0232	0.05675	outcome	TRUE	reported	textfile	0.00190293	exposure	TRUE	2.05845e-09	inferred	iCUp1l	textfile	2	TRUE	NA
rs10752308	G	A	G	A	0.011437	-0.0374	0.330545	0.6406	FALSE	FALSE	FALSE	CIGuOF	0.0241	0.1211	outcome	TRUE	reported	textfile	0.00201436	exposure	TRUE	1.36491e-08	inferred	iCUp1l	textfile	2	TRUE	NA
rs1075871	G	A	G	A	-0.0161075	-0.0003	0.496474	0.5008	FALSE	FALSE	FALSE	CIGuOF	0.0237	0.99	outcome	TRUE	reported	textfile	0.00189711	exposure	TRUE	2.05668e-17	inferred	iCUp1l	textfile	2	TRUE	NA
rs1077835	A	G	A	G	-0.018366	-0.0307	0.219527	0.7841	FALSE	FALSE	FALSE	CIGuOF	0.0284	0.2797	outcome	TRUE	reported	textfile	0.00228978	exposure	TRUE	1.05009e-15	inferred	iCUp1l	textfile	2	TRUE	NA
rs10785593	C	T	C	T	-0.0118914	0.0112	0.48691	0.5113	FALSE	FALSE	FALSE	CIGuOF	0.0229	0.624	outcome	TRUE	reported	textfile	0.00193304	exposure	TRUE	7.66773e-10	inferred	iCUp1l	textfile	2	TRUE	NA
rs10842255	A	T	A	T	0.012298	0.0032	0.354084	0.3579	FALSE	TRUE	FALSE	CIGuOF	0.0265	0.9045	outcome	TRUE	reported	textfile	0.00202581	exposure	TRUE	1.27387e-09	inferred	iCUp1l	textfile	2	TRUE	NA
rs10864030	G	A	G	A	0.0119815	-0.0274	0.318578	0.317	FALSE	FALSE	FALSE	CIGuOF	0.0246	0.2666	outcome	TRUE	reported	textfile	0.00202828	exposure	TRUE	3.47925e-09	inferred	iCUp1l	textfile	2	TRUE	NA
rs10875796	A	G	A	G	0.0152032	-0.0196	0.443317	0.5208	FALSE	FALSE	FALSE	CIGuOF	0.0251	0.4352	outcome	TRUE	reported	textfile	0.00201647	exposure	TRUE	4.71733e-14	inferred	iCUp1l	textfile	2	TRUE	NA
rs10891256	C	T	C	T	0.0121883	0.008	0.494096	0.5005	FALSE	FALSE	FALSE	CIGuOF	0.0231	0.73	outcome	TRUE	reported	textfile	0.00189499	exposure	TRUE	1.26056e-10	inferred	iCUp1l	textfile	2	TRUE	NA
rs10898979	C	T	C	T	0.0115454	-0.0262	0.490247	0.5023	FALSE	FALSE	FALSE	CIGuOF	0.0241	0.2777	outcome	TRUE	reported	textfile	0.00189416	exposure	TRUE	1.09259e-09	inferred	iCUp1l	textfile	2	TRUE	NA
rs10900027	C	A	C	A	0.016242	0.0355	0.27653	0.721	FALSE	FALSE	FALSE	CIGuOF	0.028	0.2046	outcome	TRUE	reported	textfile	0.00215132	exposure	TRUE	4.35983e-14	inferred	iCUp1l	textfile	2	TRUE	NA
rs10956934	C	A	C	A	-0.0173298	0.0023	0.48462	0.5278	FALSE	FALSE	FALSE	CIGuOF	0.0231	0.9206	outcome	TRUE	reported	textfile	0.0018945	exposure	TRUE	5.83058e-20	inferred	iCUp1l	textfile	2	TRUE	NA
rs11039436	A	C	A	C	0.0130133	-0.0575	0.321609	0.4945	FALSE	FALSE	FALSE	CIGuOF	0.0243	0.0181	outcome	TRUE	reported	textfile	0.00212815	exposure	TRUE	9.6653e-10	inferred	iCUp1l	textfile	2	TRUE	NA
rs1106841	A	C	A	C	-0.0112367	0.0701	0.394982	0.6149	FALSE	FALSE	FALSE	CIGuOF	0.0238	0.003262	outcome	TRUE	reported	textfile	0.00193529	exposure	TRUE	6.39028e-09	inferred	iCUp1l	textfile	2	TRUE	NA
rs11072506	A	G	A	G	-0.0157192	0.0365	0.2865	0.3033	FALSE	FALSE	FALSE	CIGuOF	0.0252	0.1484	outcome	TRUE	reported	textfile	0.00209866	exposure	TRUE	6.88145e-14	inferred	iCUp1l	textfile	2	TRUE	NA
rs11082513	C	T	C	T	-0.0136439	0.0075	0.453372	0.4593	FALSE	FALSE	FALSE	CIGuOF	0.0236	0.751	outcome	TRUE	reported	textfile	0.00190387	exposure	TRUE	7.69938e-13	inferred	iCUp1l	textfile	2	TRUE	NA
rs11121529	C	G	C	G	0.0205556	-0.118	0.113625	0.1145	FALSE	TRUE	FALSE	CIGuOF	0.0367	0.001293	outcome	TRUE	reported	textfile	0.00297929	exposure	TRUE	5.21873e-12	inferred	iCUp1l	textfile	2	TRUE	NA
rs11122174	C	T	C	T	-0.0108116	-0.0371	0.396367	0.5891	FALSE	FALSE	FALSE	CIGuOF	0.023	0.1064	outcome	TRUE	reported	textfile	0.00193046	exposure	TRUE	2.13697e-08	inferred	iCUp1l	textfile	2	TRUE	NA
rs11124926	C	T	C	T	-0.0162438	0.0063	0.483242	0.5322	FALSE	FALSE	FALSE	CIGuOF	0.0239	0.7924	outcome	TRUE	reported	textfile	0.00190154	exposure	TRUE	1.31412e-17	inferred	iCUp1l	textfile	2	TRUE	NA
rs11150141	A	G	A	G	-0.01188	0.0028	0.443705	0.5498	FALSE	FALSE	FALSE	CIGuOF	0.024	0.9088	outcome	TRUE	reported	textfile	0.00191151	exposure	TRUE	5.13306e-10	inferred	iCUp1l	textfile	2	TRUE	NA
rs111590167	C	T	C	T	-0.0258491	-0.0267	0.0431305	0.9602	FALSE	FALSE	FALSE	CIGuOF	0.0689	0.6978	outcome	TRUE	reported	textfile	0.00472082	exposure	TRUE	4.36147e-08	inferred	iCUp1l	textfile	2	TRUE	NA
rs11175421	A	T	A	T	0.0116844	-0.0505	0.439303	0.452	FALSE	TRUE	TRUE	CIGuOF	0.0241	0.03589	outcome	TRUE	reported	textfile	0.00190986	exposure	TRUE	9.47955e-10	inferred	iCUp1l	textfile	2	FALSE	NA
rs11208719	A	G	A	G	0.01473	-0.0351	0.19583	0.7925	FALSE	FALSE	FALSE	CIGuOF	0.0278	0.2067	outcome	TRUE	reported	textfile	0.00239181	exposure	TRUE	7.34298e-10	inferred	iCUp1l	textfile	2	TRUE	NA
rs112182189	T	G	T	G	-0.0162831	0.0438	0.217692	0.7886	FALSE	FALSE	FALSE	CIGuOF	0.0283	0.122	outcome	TRUE	reported	textfile	0.00230293	exposure	TRUE	1.54264e-12	inferred	iCUp1l	textfile	2	TRUE	NA
rs112327620	A	G	A	G	0.0387776	-0.0987	0.220472	0.8343	FALSE	FALSE	FALSE	CIGuOF	0.0436	0.02349	outcome	TRUE	reported	textfile	0.00230839	exposure	TRUE	2.50092e-63	inferred	iCUp1l	textfile	2	TRUE	NA
rs11258533	C	T	C	T	0.0123541	0.0317	0.460645	0.5446	FALSE	FALSE	FALSE	CIGuOF	0.024	0.1864	outcome	TRUE	reported	textfile	0.00192508	exposure	TRUE	1.38578e-10	inferred	iCUp1l	textfile	2	TRUE	NA
rs112894876	G	C	G	C	0.0284824	-0.0478	0.0955618	0.1102	FALSE	TRUE	FALSE	CIGuOF	0.0374	0.2015	outcome	TRUE	reported	textfile	0.0032214	exposure	TRUE	9.43392e-19	inferred	iCUp1l	textfile	2	TRUE	NA
rs113670117	C	T	C	T	-0.0261884	0.0406	0.0880636	0.9123	FALSE	FALSE	FALSE	CIGuOF	0.0439	0.3548	outcome	TRUE	reported	textfile	0.00333142	exposure	TRUE	3.80981e-15	inferred	iCUp1l	textfile	2	TRUE	NA
rs113717499	C	T	C	T	0.0226209	0.0133	0.247746	0.7434	FALSE	FALSE	FALSE	CIGuOF	0.0258	0.6064	outcome	TRUE	reported	textfile	0.00218823	exposure	TRUE	4.7665e-25	inferred	iCUp1l	textfile	2	TRUE	NA
rs114609788	C	A	C	A	0.0382073	-0.1014	0.0236982	0.975	FALSE	FALSE	FALSE	CIGuOF	0.0839	0.2266	outcome	TRUE	reported	textfile	0.00626117	exposure	TRUE	1.04578e-09	inferred	iCUp1l	textfile	2	TRUE	NA
rs11514706	A	C	A	C	-0.010921	0.0181	0.475739	0.4925	FALSE	FALSE	FALSE	CIGuOF	0.0236	0.4426	outcome	TRUE	reported	textfile	0.00189784	exposure	TRUE	8.69312e-09	inferred	iCUp1l	textfile	2	TRUE	NA
rs11556924	C	T	C	T	-0.0135534	-0.0122	0.389958	0.6378	FALSE	FALSE	FALSE	CIGuOF	0.0257	0.6362	outcome	TRUE	reported	textfile	0.00194032	exposure	TRUE	2.84579e-12	inferred	iCUp1l	textfile	2	TRUE	NA
rs115986297	A	G	A	G	-0.0203703	-0.0051	0.456573	0.4491	FALSE	FALSE	FALSE	CIGuOF	0.0234	0.829	outcome	TRUE	reported	textfile	0.00190335	exposure	TRUE	9.92393e-27	inferred	iCUp1l	textfile	2	TRUE	NA
rs11615482	C	A	C	A	-0.0130915	-0.0185	0.212318	0.7866	FALSE	FALSE	FALSE	CIGuOF	0.0283	0.5137	outcome	TRUE	reported	textfile	0.00231283	exposure	TRUE	1.51037e-08	inferred	iCUp1l	textfile	2	TRUE	NA
rs11685678	G	A	G	A	0.0137909	0.0125	0.31195	0.696	FALSE	FALSE	FALSE	CIGuOF	0.0271	0.645	outcome	TRUE	reported	textfile	0.00204431	exposure	TRUE	1.51984e-11	inferred	iCUp1l	textfile	2	TRUE	NA
rs11686019	G	A	G	A	0.0122609	0.0023	0.238594	0.7612	FALSE	FALSE	FALSE	CIGuOF	0.0272	0.9322	outcome	TRUE	reported	textfile	0.00222112	exposure	TRUE	3.38724e-08	inferred	iCUp1l	textfile	2	TRUE	NA
rs116924819	T	A	T	A	-0.0117558	-0.0007	0.410734	0.433	FALSE	TRUE	TRUE	CIGuOF	0.0274	0.9798	outcome	TRUE	reported	textfile	0.00195949	exposure	TRUE	1.98026e-09	inferred	iCUp1l	textfile	2	FALSE	NA
rs1169300	G	A	G	A	0.0190446	-0.0681	0.290954	0.702	FALSE	FALSE	FALSE	CIGuOF	0.0251	0.006727	outcome	TRUE	reported	textfile	0.00208732	exposure	TRUE	7.24361e-20	inferred	iCUp1l	textfile	2	TRUE	NA
rs1175550	A	G	A	G	0.0251983	-0.0103	0.230895	0.7728	FALSE	FALSE	FALSE	CIGuOF	0.0281	0.7131	outcome	TRUE	reported	textfile	0.00227887	exposure	TRUE	2.01941e-28	inferred	iCUp1l	textfile	2	TRUE	NA
rs11784090	C	T	C	T	0.0168688	0.0397	0.135406	0.8683	FALSE	FALSE	FALSE	CIGuOF	0.0346	0.2501	outcome	TRUE	reported	textfile	0.00276632	exposure	TRUE	1.07457e-09	inferred	iCUp1l	textfile	2	TRUE	NA
rs11853189	C	T	C	T	-0.0210611	0.0162	0.112016	0.8974	FALSE	FALSE	FALSE	CIGuOF	0.0393	0.6803	outcome	TRUE	reported	textfile	0.0030036	exposure	TRUE	2.35015e-12	inferred	iCUp1l	textfile	2	TRUE	NA
rs11863726	A	G	A	G	-0.0179481	0.0094	0.0988241	0.9004	FALSE	FALSE	FALSE	CIGuOF	0.0438	0.8297	outcome	TRUE	reported	textfile	0.00321122	exposure	TRUE	2.28139e-08	inferred	iCUp1l	textfile	2	TRUE	NA
rs11901391	T	C	T	C	-0.0145932	0.0162	0.189044	0.8136	FALSE	FALSE	FALSE	CIGuOF	0.029	0.5765	outcome	TRUE	reported	textfile	0.00242228	exposure	TRUE	1.69558e-09	inferred	iCUp1l	textfile	2	TRUE	NA
rs11924058	A	G	A	G	0.0110302	-0.0192	0.456517	0.43	FALSE	FALSE	FALSE	CIGuOF	0.0232	0.4088	outcome	TRUE	reported	textfile	0.00192173	exposure	TRUE	9.48309e-09	inferred	iCUp1l	textfile	2	TRUE	NA
rs11949100	G	A	G	A	-0.0143637	0.018	0.322791	0.6982	FALSE	FALSE	FALSE	CIGuOF	0.0267	0.4985	outcome	TRUE	reported	textfile	0.00203165	exposure	TRUE	1.5497e-12	inferred	iCUp1l	textfile	2	TRUE	NA
rs12056626	C	G	C	G	0.0151407	-0.0172	0.447783	0.4368	FALSE	TRUE	TRUE	CIGuOF	0.0227	0.4478	outcome	TRUE	reported	textfile	0.00190638	exposure	TRUE	1.98753e-15	inferred	iCUp1l	textfile	2	FALSE	NA
rs12097446	G	A	G	A	0.020966	0.0347	0.0650694	0.9356	FALSE	FALSE	FALSE	CIGuOF	0.0528	0.5113	outcome	TRUE	reported	textfile	0.00383582	exposure	TRUE	4.60705e-08	inferred	iCUp1l	textfile	2	TRUE	NA
rs12136952	G	C	G	C	0.0110956	0.0101	0.329771	0.328	FALSE	TRUE	FALSE	CIGuOF	0.0257	0.6959	outcome	TRUE	reported	textfile	0.00201798	exposure	TRUE	3.83319e-08	inferred	iCUp1l	textfile	2	TRUE	NA
rs12192672	G	A	G	A	0.0208067	-0.0357	0.297604	0.7061	FALSE	FALSE	FALSE	CIGuOF	0.0256	0.164	outcome	TRUE	reported	textfile	0.00206803	exposure	TRUE	8.20586e-24	inferred	iCUp1l	textfile	2	TRUE	NA
rs1223121	G	A	G	A	0.0105243	0.0472	0.450087	0.4393	FALSE	FALSE	FALSE	CIGuOF	0.0234	0.04379	outcome	TRUE	reported	textfile	0.00190149	exposure	TRUE	3.11646e-08	inferred	iCUp1l	textfile	2	TRUE	NA
rs12437397	C	G	C	G	0.0143106	0.0349	0.329554	0.3368	FALSE	TRUE	FALSE	CIGuOF	0.0259	0.1769	outcome	TRUE	reported	textfile	0.00202197	exposure	TRUE	1.46722e-12	inferred	iCUp1l	textfile	2	TRUE	NA
rs12450826	A	T	A	T	0.0136017	-0.0065	0.292396	0.2896	FALSE	TRUE	FALSE	CIGuOF	0.0262	0.8046	outcome	TRUE	reported	textfile	0.00213245	exposure	TRUE	1.78903e-10	inferred	iCUp1l	textfile	2	TRUE	NA
rs12505616	A	G	A	G	0.0106559	-0.0151	0.43759	0.4409	FALSE	FALSE	FALSE	CIGuOF	0.0237	0.5233	outcome	TRUE	reported	textfile	0.00190653	exposure	TRUE	2.28171e-08	inferred	iCUp1l	textfile	2	TRUE	NA
rs1257444	A	G	A	G	0.0110113	-0.0163	0.45924	0.468	FALSE	FALSE	FALSE	CIGuOF	0.0235	0.4884	outcome	TRUE	reported	textfile	0.0019013	exposure	TRUE	6.97778e-09	inferred	iCUp1l	textfile	2	TRUE	NA
rs12635066	G	A	G	A	0.0119428	0.039	0.34151	0.6567	FALSE	FALSE	FALSE	CIGuOF	0.0253	0.1233	outcome	TRUE	reported	textfile	0.00204973	exposure	TRUE	5.65939e-09	inferred	iCUp1l	textfile	2	TRUE	NA
rs12811512	C	T	C	T	-0.0270491	-0.0446	0.151608	0.8556	FALSE	FALSE	FALSE	CIGuOF	0.034	0.1899	outcome	TRUE	reported	textfile	0.00263717	exposure	TRUE	1.10226e-24	inferred	iCUp1l	textfile	2	TRUE	NA
rs128494	T	C	T	C	0.0231029	-0.0322	0.233272	0.2474	FALSE	FALSE	FALSE	CIGuOF	0.0273	0.2383	outcome	TRUE	reported	textfile	0.00226474	exposure	TRUE	1.95985e-24	inferred	iCUp1l	textfile	2	TRUE	NA
rs12868938	C	G	C	G	0.0162095	0.0431	0.369202	0.3491	FALSE	TRUE	FALSE	CIGuOF	0.0332	0.1936	outcome	TRUE	reported	textfile	0.00197579	exposure	TRUE	2.32402e-16	inferred	iCUp1l	textfile	2	TRUE	NA
rs12889267	A	G	A	G	-0.0147076	-0.0092	0.168301	0.8362	FALSE	FALSE	FALSE	CIGuOF	0.0326	0.7791	outcome	TRUE	reported	textfile	0.00252365	exposure	TRUE	5.61265e-09	inferred	iCUp1l	textfile	2	TRUE	NA
rs1290790	A	T	A	T	-0.0132382	-0.0058	0.44473	0.4529	FALSE	TRUE	TRUE	CIGuOF	0.0236	0.8069	outcome	TRUE	reported	textfile	0.00190934	exposure	TRUE	4.10872e-12	inferred	iCUp1l	textfile	2	FALSE	NA
rs1292041	A	G	A	G	-0.0178147	0.0409	0.471719	0.4918	FALSE	FALSE	FALSE	CIGuOF	0.0243	0.09184	outcome	TRUE	reported	textfile	0.00190953	exposure	TRUE	1.06508e-20	inferred	iCUp1l	textfile	2	TRUE	NA
rs12952262	C	T	C	T	-0.0204547	0.0091	0.165284	0.8396	FALSE	FALSE	FALSE	CIGuOF	0.031	0.7694	outcome	TRUE	reported	textfile	0.00255032	exposure	TRUE	1.05363e-15	inferred	iCUp1l	textfile	2	TRUE	NA
rs12985	T	C	T	C	0.0155253	0.0358	0.371052	0.6253	FALSE	FALSE	FALSE	CIGuOF	0.0245	0.1432	outcome	TRUE	reported	textfile	0.00196946	exposure	TRUE	3.19552e-15	inferred	iCUp1l	textfile	2	TRUE	NA
rs12985258	T	C	T	C	0.025354	0.0041	0.401068	0.6067	FALSE	FALSE	FALSE	CIGuOF	0.0237	0.8617	outcome	TRUE	reported	textfile	0.00193652	exposure	TRUE	3.63169e-39	inferred	iCUp1l	textfile	2	TRUE	NA
rs13098180	T	A	T	A	0.0136748	-0.0278	0.382939	0.3722	FALSE	TRUE	FALSE	CIGuOF	0.0239	0.2439	outcome	TRUE	reported	textfile	0.00196487	exposure	TRUE	3.41128e-12	inferred	iCUp1l	textfile	2	TRUE	NA
rs13107325	C	T	C	T	0.0372889	-0.0234	0.0747873	0.9234	FALSE	FALSE	FALSE	CIGuOF	0.0475	0.6219	outcome	TRUE	reported	textfile	0.00360167	exposure	TRUE	4.04622e-25	inferred	iCUp1l	textfile	2	TRUE	NA
rs13389219	C	T	C	T	-0.0133583	0.0313	0.393428	0.5916	FALSE	FALSE	FALSE	CIGuOF	0.024	0.1928	outcome	TRUE	reported	textfile	0.00193643	exposure	TRUE	5.25855e-12	inferred	iCUp1l	textfile	2	TRUE	NA
rs1340817	A	G	A	G	-0.0160769	-0.0301	0.355572	0.6532	FALSE	FALSE	FALSE	CIGuOF	0.0248	0.2253	outcome	TRUE	reported	textfile	0.0019793	exposure	TRUE	4.5661e-16	inferred	iCUp1l	textfile	2	TRUE	NA
rs13409567	T	A	T	A	0.0156398	-0.0302	0.307991	0.2976	FALSE	TRUE	FALSE	CIGuOF	0.0255	0.2355	outcome	TRUE	reported	textfile	0.00204968	exposure	TRUE	2.34096e-14	inferred	iCUp1l	textfile	2	TRUE	NA
rs1354674	C	T	C	T	-0.0190264	-0.0053	0.117115	0.1251	FALSE	FALSE	FALSE	CIGuOF	0.0362	0.883	outcome	TRUE	reported	textfile	0.00295801	exposure	TRUE	1.25801e-10	inferred	iCUp1l	textfile	2	TRUE	NA
rs1369313	A	G	A	G	-0.0134427	-0.0254	0.43251	0.5804	FALSE	FALSE	FALSE	CIGuOF	0.024	0.2893	outcome	TRUE	reported	textfile	0.00192044	exposure	TRUE	2.56324e-12	inferred	iCUp1l	textfile	2	TRUE	NA
rs1375647	G	A	G	A	-0.0140822	0.0343	0.192195	0.8055	FALSE	FALSE	FALSE	CIGuOF	0.029	0.2362	outcome	TRUE	reported	textfile	0.0024043	exposure	TRUE	4.7105e-09	inferred	iCUp1l	textfile	2	TRUE	NA
rs1408272	T	G	T	G	0.133182	-0.0285	0.0797748	0.9328	FALSE	FALSE	FALSE	CIGuOF	0.048	0.553	outcome	TRUE	reported	textfile	0.00348363	exposure	TRUE	0	inferred	iCUp1l	textfile	2	TRUE	NA
rs1426374	G	A	G	A	-0.0129378	0.0527	0.293519	0.7109	FALSE	FALSE	FALSE	CIGuOF	0.0255	0.03866	outcome	TRUE	reported	textfile	0.00207603	exposure	TRUE	4.60544e-10	inferred	iCUp1l	textfile	2	TRUE	NA
rs1438898	A	C	A	C	0.0202888	-0.0304	0.25015	0.7504	FALSE	FALSE	FALSE	CIGuOF	0.0265	0.2522	outcome	TRUE	reported	textfile	0.00219329	exposure	TRUE	2.23663e-20	inferred	iCUp1l	textfile	2	TRUE	NA
rs144917451	C	T	C	T	-0.0476643	-0.0074	0.0134423	0.9842	FALSE	FALSE	FALSE	CIGuOF	0.1284	0.9542	outcome	TRUE	reported	textfile	0.00822409	exposure	TRUE	6.80397e-09	inferred	iCUp1l	textfile	2	TRUE	NA
rs1479559	C	T	C	T	0.021244	-0.0215	0.127319	0.8638	FALSE	FALSE	FALSE	CIGuOF	0.0358	0.5491	outcome	TRUE	reported	textfile	0.00283871	exposure	TRUE	7.22693e-14	inferred	iCUp1l	textfile	2	TRUE	NA
rs148083940	C	G	C	G	0.0189718	-0.0024	0.128088	0.124	FALSE	TRUE	FALSE	CIGuOF	0.0442	0.9568	outcome	TRUE	reported	textfile	0.00294616	exposure	TRUE	1.19867e-10	inferred	iCUp1l	textfile	2	TRUE	NA
rs150844304	A	C	A	C	-0.0718173	-0.1474	0.0245257	0.9687	FALSE	FALSE	FALSE	CIGuOF	0.0708	0.03735	outcome	TRUE	reported	textfile	0.00612196	exposure	TRUE	8.83078e-32	inferred	iCUp1l	textfile	2	TRUE	NA
rs1642882	T	A	T	A	0.0133104	0.0687	0.388378	0.4176	FALSE	TRUE	FALSE	CIGuOF	0.024	0.004275	outcome	TRUE	reported	textfile	0.00195807	exposure	TRUE	1.06292e-11	inferred	iCUp1l	textfile	2	TRUE	NA
rs1658457	T	C	T	C	-0.0132235	0.0394	0.454864	0.469	FALSE	FALSE	FALSE	CIGuOF	0.0226	0.08166	outcome	TRUE	reported	textfile	0.00189739	exposure	TRUE	3.18498e-12	inferred	iCUp1l	textfile	2	TRUE	NA
rs165944	C	T	C	T	-0.0146973	0.0443	0.235709	0.2353	FALSE	FALSE	FALSE	CIGuOF	0.0273	0.1051	outcome	TRUE	reported	textfile	0.00223452	exposure	TRUE	4.78791e-11	inferred	iCUp1l	textfile	2	TRUE	NA
rs1672917	A	G	A	G	0.0115674	-0.0265	0.380363	0.3871	FALSE	FALSE	FALSE	CIGuOF	0.0242	0.2722	outcome	TRUE	reported	textfile	0.00195818	exposure	TRUE	3.47929e-09	inferred	iCUp1l	textfile	2	TRUE	NA
rs16891344	G	T	G	T	-0.023861	-0.0038	0.158778	0.8366	FALSE	FALSE	FALSE	CIGuOF	0.0313	0.9031	outcome	TRUE	reported	textfile	0.00258388	exposure	TRUE	2.59345e-20	inferred	iCUp1l	textfile	2	TRUE	NA
rs17087971	G	A	G	A	0.0122819	0.0216	0.281374	0.7261	FALSE	FALSE	FALSE	CIGuOF	0.0261	0.4075	outcome	TRUE	reported	textfile	0.00211735	exposure	TRUE	6.60781e-09	inferred	iCUp1l	textfile	2	TRUE	NA
rs17278406	G	A	G	A	-0.0236358	-0.0215	0.301399	0.6994	FALSE	FALSE	FALSE	CIGuOF	0.0257	0.404	outcome	TRUE	reported	textfile	0.00207169	exposure	TRUE	3.77272e-30	inferred	iCUp1l	textfile	2	TRUE	NA
rs174584	G	A	G	A	0.0239514	-0.0128	0.355711	0.6469	FALSE	FALSE	FALSE	CIGuOF	0.0245	0.6009	outcome	TRUE	reported	textfile	0.00197711	exposure	TRUE	8.86656e-34	inferred	iCUp1l	textfile	2	TRUE	NA
rs17476364	T	C	T	C	0.109794	0.0161	0.10988	0.8998	FALSE	FALSE	FALSE	CIGuOF	0.0397	0.6849	outcome	TRUE	reported	textfile	0.00302089	exposure	TRUE	3.1612e-289	inferred	iCUp1l	textfile	2	TRUE	NA
rs17654742	G	A	G	A	0.0225441	0.0514	0.153566	0.8547	FALSE	FALSE	FALSE	CIGuOF	0.0337	0.1269	outcome	TRUE	reported	textfile	0.0026435	exposure	TRUE	1.48738e-17	inferred	iCUp1l	textfile	2	TRUE	NA
rs17773190	A	G	A	G	0.0148344	-0.0291	0.484973	0.5575	FALSE	FALSE	FALSE	CIGuOF	0.0249	0.2422	outcome	TRUE	reported	textfile	0.00191108	exposure	TRUE	8.33947e-15	inferred	iCUp1l	textfile	2	TRUE	NA
rs17816699	T	C	T	C	0.0182782	0.0071	0.179015	0.8229	FALSE	FALSE	FALSE	CIGuOF	0.0302	0.8128	outcome	TRUE	reported	textfile	0.00246895	exposure	TRUE	1.32913e-13	inferred	iCUp1l	textfile	2	TRUE	NA
rs1800961	C	T	C	T	0.0504123	-0.01	0.0314759	0.9649	FALSE	FALSE	FALSE	CIGuOF	0.0704	0.8867	outcome	TRUE	reported	textfile	0.00541648	exposure	TRUE	1.31238e-20	inferred	iCUp1l	textfile	2	TRUE	NA
rs184088518	G	T	G	T	-0.0883232	0.1285	0.023397	0.9588	FALSE	FALSE	FALSE	CIGuOF	0.1198	0.2833	outcome	TRUE	reported	textfile	0.00648336	exposure	TRUE	2.9207e-42	inferred	iCUp1l	textfile	2	TRUE	NA
rs1841676	T	G	T	G	0.0116539	0.0225	0.45407	0.4521	FALSE	FALSE	FALSE	CIGuOF	0.0236	0.3403	outcome	TRUE	reported	textfile	0.00190255	exposure	TRUE	9.045e-10	inferred	iCUp1l	textfile	2	TRUE	NA
rs184318317	A	G	A	G	0.0320259	-0.0149	0.0434534	0.9511	FALSE	FALSE	FALSE	CIGuOF	0.0585	0.7982	outcome	TRUE	reported	textfile	0.0046474	exposure	TRUE	5.53457e-12	inferred	iCUp1l	textfile	2	TRUE	NA
rs1874228	A	G	A	G	-0.0163199	0.0187	0.262088	0.2709	FALSE	FALSE	FALSE	CIGuOF	0.0256	0.465	outcome	TRUE	reported	textfile	0.00216216	exposure	TRUE	4.42124e-14	inferred	iCUp1l	textfile	2	TRUE	NA
rs2010623	A	G	A	G	-0.0180724	-0.0172	0.484619	0.5516	FALSE	FALSE	FALSE	CIGuOF	0.0245	0.4818	outcome	TRUE	reported	textfile	0.00189406	exposure	TRUE	1.40619e-21	inferred	iCUp1l	textfile	2	TRUE	NA
rs2014116	T	C	T	C	0.0132391	-0.0483	0.281999	0.7102	FALSE	FALSE	FALSE	CIGuOF	0.0259	0.06227	outcome	TRUE	reported	textfile	0.00210443	exposure	TRUE	3.15301e-10	inferred	iCUp1l	textfile	2	TRUE	NA
rs2015803	C	T	C	T	-0.0154609	-0.0184	0.247484	0.762	FALSE	FALSE	FALSE	CIGuOF	0.0271	0.4972	outcome	TRUE	reported	textfile	0.00219542	exposure	TRUE	1.89034e-12	inferred	iCUp1l	textfile	2	TRUE	NA
rs2029466	C	T	C	T	-0.0227178	0.018	0.309406	0.7083	FALSE	FALSE	FALSE	CIGuOF	0.025	0.4701	outcome	TRUE	reported	textfile	0.00205627	exposure	TRUE	2.23996e-28	inferred	iCUp1l	textfile	2	TRUE	NA
rs2043082	G	A	G	A	-0.0133379	-0.0065	0.357411	0.6464	FALSE	FALSE	FALSE	CIGuOF	0.0243	0.7899	outcome	TRUE	reported	textfile	0.00197715	exposure	TRUE	1.51952e-11	inferred	iCUp1l	textfile	2	TRUE	NA
rs2052285	G	A	G	A	-0.0152035	0.0328	0.3885	0.406	FALSE	FALSE	FALSE	CIGuOF	0.0247	0.1838	outcome	TRUE	reported	textfile	0.00194113	exposure	TRUE	4.79049e-15	inferred	iCUp1l	textfile	2	TRUE	NA
rs2093380	C	A	C	A	-0.0112674	-0.0087	0.308014	0.3069	FALSE	FALSE	FALSE	CIGuOF	0.0336	0.7959	outcome	TRUE	reported	textfile	0.00204865	exposure	TRUE	3.79975e-08	inferred	iCUp1l	textfile	2	TRUE	NA
rs218264	A	T	A	T	-0.03295	-0.0007	0.248888	0.2578	FALSE	TRUE	FALSE	CIGuOF	0.0276	0.9783	outcome	TRUE	reported	textfile	0.00220273	exposure	TRUE	1.36649e-50	inferred	iCUp1l	textfile	2	TRUE	NA
rs2214833	G	A	G	A	0.0107989	-0.0027	0.400924	0.4009	FALSE	FALSE	FALSE	CIGuOF	0.0237	0.9103	outcome	TRUE	reported	textfile	0.00193156	exposure	TRUE	2.2607e-08	inferred	iCUp1l	textfile	2	TRUE	NA
rs2228445	T	C	T	C	-0.0336141	-0.0516	0.0980573	0.1085	FALSE	FALSE	FALSE	CIGuOF	0.0376	0.1699	outcome	TRUE	reported	textfile	0.00318718	exposure	TRUE	5.26357e-26	inferred	iCUp1l	textfile	2	TRUE	NA
rs2273905	T	C	T	C	0.0124388	-0.0295	0.3553	0.3531	FALSE	FALSE	FALSE	CIGuOF	0.0247	0.2329	outcome	TRUE	reported	textfile	0.0019817	exposure	TRUE	3.45539e-10	inferred	iCUp1l	textfile	2	TRUE	NA
rs2281089	A	G	A	G	-0.0171749	-0.0143	0.1476	0.8546	FALSE	FALSE	FALSE	CIGuOF	0.0325	0.659	outcome	TRUE	reported	textfile	0.00266736	exposure	TRUE	1.20332e-10	inferred	iCUp1l	textfile	2	TRUE	NA
rs2294915	C	T	C	T	0.0216361	0.0337	0.231095	0.759	FALSE	FALSE	FALSE	CIGuOF	0.0265	0.2042	outcome	TRUE	reported	textfile	0.00224351	exposure	TRUE	5.2187e-22	inferred	iCUp1l	textfile	2	TRUE	NA
rs2295366	T	G	T	G	-0.0126545	-0.0466	0.238716	0.7602	FALSE	FALSE	FALSE	CIGuOF	0.0263	0.07676	outcome	TRUE	reported	textfile	0.00221745	exposure	TRUE	1.15133e-08	inferred	iCUp1l	textfile	2	TRUE	NA
rs2379120	A	T	A	T	-0.0140538	-0.0237	0.289396	0.2811	FALSE	TRUE	FALSE	CIGuOF	0.0283	0.4021	outcome	TRUE	reported	textfile	0.00210983	exposure	TRUE	2.71776e-11	inferred	iCUp1l	textfile	2	TRUE	NA
rs241812	A	G	A	G	0.0114458	-0.0029	0.308808	0.6956	FALSE	FALSE	FALSE	CIGuOF	0.0251	0.9076	outcome	TRUE	reported	textfile	0.00204902	exposure	TRUE	2.32376e-08	inferred	iCUp1l	textfile	2	TRUE	NA
rs2519093	C	T	C	T	-0.0633185	-0.0309	0.183971	0.8026	FALSE	FALSE	FALSE	CIGuOF	0.0311	0.3203	outcome	TRUE	reported	textfile	0.00244422	exposure	TRUE	5.78899e-148	inferred	iCUp1l	textfile	2	TRUE	NA
rs2561566	T	C	T	C	0.0227954	0.0166	0.122909	0.8742	FALSE	FALSE	FALSE	CIGuOF	0.0356	0.6403	outcome	TRUE	reported	textfile	0.00290634	exposure	TRUE	4.38733e-15	inferred	iCUp1l	textfile	2	TRUE	NA
rs2576159	A	T	A	T	0.0113432	-0.0274	0.319951	0.3242	FALSE	TRUE	FALSE	CIGuOF	0.0244	0.2621	outcome	TRUE	reported	textfile	0.00202866	exposure	TRUE	2.2515e-08	inferred	iCUp1l	textfile	2	TRUE	NA
rs2648308	T	C	T	C	0.011933	-0.0047	0.400296	0.4114	FALSE	FALSE	FALSE	CIGuOF	0.0229	0.8368	outcome	TRUE	reported	textfile	0.00193119	exposure	TRUE	6.44715e-10	inferred	iCUp1l	textfile	2	TRUE	NA
rs2648876	A	G	A	G	0.0113812	0.007	0.379478	0.3707	FALSE	FALSE	FALSE	CIGuOF	0.0235	0.7675	outcome	TRUE	reported	textfile	0.00195259	exposure	TRUE	5.58371e-09	inferred	iCUp1l	textfile	2	TRUE	NA
rs2745353	C	T	C	T	0.0187763	0.03	0.480602	0.4753	FALSE	FALSE	FALSE	CIGuOF	0.0229	0.1892	outcome	TRUE	reported	textfile	0.00189337	exposure	TRUE	3.51617e-23	inferred	iCUp1l	textfile	2	TRUE	NA
rs2748424	C	G	C	G	0.014904	0.0501	0.189576	0.1873	FALSE	TRUE	FALSE	CIGuOF	0.0332	0.1311	outcome	TRUE	reported	textfile	0.00243804	exposure	TRUE	9.77097e-10	inferred	iCUp1l	textfile	2	TRUE	NA
rs2769703	G	A	G	A	0.0229717	-0.061	0.275787	0.2633	FALSE	FALSE	FALSE	CIGuOF	0.0264	0.02084	outcome	TRUE	reported	textfile	0.00212481	exposure	TRUE	3.0473e-27	inferred	iCUp1l	textfile	2	TRUE	NA
rs2823139	G	A	G	A	-0.0227739	-0.0443	0.338406	0.6663	FALSE	FALSE	FALSE	CIGuOF	0.0243	0.06816	outcome	TRUE	reported	textfile	0.00200881	exposure	TRUE	8.60334e-30	inferred	iCUp1l	textfile	2	TRUE	NA
rs2823270	A	G	A	G	-0.0224343	-0.0295	0.299601	0.7062	FALSE	FALSE	FALSE	CIGuOF	0.025	0.2365	outcome	TRUE	reported	textfile	0.00206685	exposure	TRUE	1.90168e-27	inferred	iCUp1l	textfile	2	TRUE	NA
rs2834287	A	G	A	G	-0.0180593	0.0162	0.183766	0.8168	FALSE	FALSE	FALSE	CIGuOF	0.0301	0.59	outcome	TRUE	reported	textfile	0.00247273	exposure	TRUE	2.80616e-13	inferred	iCUp1l	textfile	2	TRUE	NA
rs2835435	C	T	C	T	-0.0223097	-0.0466	0.222433	0.7783	FALSE	FALSE	FALSE	CIGuOF	0.0291	0.1096	outcome	TRUE	reported	textfile	0.0023076	exposure	TRUE	4.12666e-22	inferred	iCUp1l	textfile	2	TRUE	NA
rs28432336	A	G	A	G	0.0205625	-0.0191	0.378739	0.6258	FALSE	FALSE	FALSE	CIGuOF	0.0242	0.4306	outcome	TRUE	reported	textfile	0.00196073	exposure	TRUE	9.89524e-26	inferred	iCUp1l	textfile	2	TRUE	NA
rs2854194	T	G	T	G	-0.0129095	0.0224	0.396106	0.404	FALSE	FALSE	FALSE	CIGuOF	0.024	0.35	outcome	TRUE	reported	textfile	0.00193449	exposure	TRUE	2.50055e-11	inferred	iCUp1l	textfile	2	TRUE	NA
rs2859337	A	G	A	G	-0.0155795	-0.0057	0.247248	0.259	FALSE	FALSE	FALSE	CIGuOF	0.0296	0.8468	outcome	TRUE	reported	textfile	0.00220622	exposure	TRUE	1.64566e-12	inferred	iCUp1l	textfile	2	TRUE	NA
rs28678867	A	G	A	G	0.0133017	-0.0186	0.255093	0.258	FALSE	FALSE	FALSE	CIGuOF	0.027	0.49	outcome	TRUE	reported	textfile	0.00217089	exposure	TRUE	8.93814e-10	inferred	iCUp1l	textfile	2	TRUE	NA
rs2870238	C	T	C	T	0.0199067	-0.0103	0.4968	0.5086	FALSE	FALSE	FALSE	CIGuOF	0.023	0.6557	outcome	TRUE	reported	textfile	0.00189206	exposure	TRUE	6.90054e-26	inferred	iCUp1l	textfile	2	TRUE	NA
rs2923956	G	C	G	C	0.0119092	-0.0366	0.490676	0.4919	FALSE	TRUE	TRUE	CIGuOF	0.0231	0.1123	outcome	TRUE	reported	textfile	0.00189493	exposure	TRUE	3.28339e-10	inferred	iCUp1l	textfile	2	FALSE	NA
rs2934849	T	C	T	C	-0.0123863	-0.0512	0.368916	0.3637	FALSE	FALSE	FALSE	CIGuOF	0.0244	0.03572	outcome	TRUE	reported	textfile	0.0019593	exposure	TRUE	2.58536e-10	inferred	iCUp1l	textfile	2	TRUE	NA
rs2943637	A	C	A	C	0.0110023	-0.0397	0.489768	0.5122	FALSE	FALSE	FALSE	CIGuOF	0.0232	0.08685	outcome	TRUE	reported	textfile	0.00189347	exposure	TRUE	6.22291e-09	inferred	iCUp1l	textfile	2	TRUE	NA
rs30000	G	A	G	A	0.014538	-0.0225	0.25534	0.2598	FALSE	FALSE	FALSE	CIGuOF	0.0267	0.4009	outcome	TRUE	reported	textfile	0.00228314	exposure	TRUE	1.92076e-10	inferred	iCUp1l	textfile	2	TRUE	NA
rs304368	T	G	T	G	-0.0117654	-0.0025	0.332373	0.7644	FALSE	FALSE	FALSE	CIGuOF	0.0318	0.9379	outcome	TRUE	reported	textfile	0.00204399	exposure	TRUE	8.60821e-09	inferred	iCUp1l	textfile	2	TRUE	NA
rs3088308	A	T	A	T	-0.0222047	0.0274	0.0676798	0.0701	FALSE	TRUE	FALSE	CIGuOF	0.046	0.5521	outcome	TRUE	reported	textfile	0.00376574	exposure	TRUE	3.71284e-09	inferred	iCUp1l	textfile	2	TRUE	NA
rs3184504	T	C	T	C	-0.0493373	0.0997	0.4818	0.4758	FALSE	FALSE	FALSE	CIGuOF	0.0232	1.78e-05	outcome	TRUE	reported	textfile	0.00189018	exposure	TRUE	3.46864e-150	inferred	iCUp1l	textfile	2	TRUE	NA
rs34130368	G	T	G	T	-0.0181672	-0.0212	0.115091	0.8837	FALSE	FALSE	FALSE	CIGuOF	0.0402	0.5976	outcome	TRUE	reported	textfile	0.0029659	exposure	TRUE	9.04798e-10	inferred	iCUp1l	textfile	2	TRUE	NA
rs34773350	C	T	C	T	0.0271144	0.0323	0.139147	0.8555	FALSE	FALSE	FALSE	CIGuOF	0.0339	0.34	outcome	TRUE	reported	textfile	0.00273313	exposure	TRUE	3.38577e-23	inferred	iCUp1l	textfile	2	TRUE	NA
rs35124400	C	T	C	T	0.0226088	-0.0231	0.371238	0.6329	FALSE	FALSE	FALSE	CIGuOF	0.0243	0.3408	outcome	TRUE	reported	textfile	0.00195995	exposure	TRUE	8.74833e-31	inferred	iCUp1l	textfile	2	TRUE	NA
rs351978	A	G	A	G	0.0204608	0.0066	0.418943	0.433	FALSE	FALSE	FALSE	CIGuOF	0.0283	0.8169	outcome	TRUE	reported	textfile	0.00194444	exposure	TRUE	6.78842e-26	inferred	iCUp1l	textfile	2	TRUE	NA
rs35240997	A	G	A	G	-0.025193	0.031	0.214246	0.7804	FALSE	FALSE	FALSE	CIGuOF	0.0274	0.2584	outcome	TRUE	reported	textfile	0.00230809	exposure	TRUE	9.76372e-28	inferred	iCUp1l	textfile	2	TRUE	NA
rs35277578	G	A	G	A	0.0225299	0.0324	0.0962743	0.1135	FALSE	FALSE	FALSE	CIGuOF	0.0369	0.3793	outcome	TRUE	reported	textfile	0.00321602	exposure	TRUE	2.46066e-12	inferred	iCUp1l	textfile	2	TRUE	NA
rs357273	A	G	A	G	-0.0165469	-0.0077	0.159975	0.8386	FALSE	FALSE	FALSE	CIGuOF	0.0317	0.808	outcome	TRUE	reported	textfile	0.00257832	exposure	TRUE	1.38343e-10	inferred	iCUp1l	textfile	2	TRUE	NA
rs35736498	C	T	C	T	0.0125965	0.0429	0.456954	0.5466	FALSE	FALSE	FALSE	CIGuOF	0.0283	0.1285	outcome	TRUE	reported	textfile	0.00190194	exposure	TRUE	3.52042e-11	inferred	iCUp1l	textfile	2	TRUE	NA
rs3741414	C	T	C	T	0.0147308	0.0132	0.243472	0.7526	FALSE	FALSE	FALSE	CIGuOF	0.0268	0.6218	outcome	TRUE	reported	textfile	0.00220306	exposure	TRUE	2.28543e-11	inferred	iCUp1l	textfile	2	TRUE	NA
rs3745471	C	T	C	T	0.0201409	-0.0568	0.0836553	0.9035	FALSE	FALSE	FALSE	CIGuOF	0.0424	0.1807	outcome	TRUE	reported	textfile	0.00342283	exposure	TRUE	3.99784e-09	inferred	iCUp1l	textfile	2	TRUE	NA
rs3754140	T	C	T	C	0.0313806	-0.0304	0.261894	0.7433	FALSE	FALSE	FALSE	CIGuOF	0.0261	0.2435	outcome	TRUE	reported	textfile	0.00214874	exposure	TRUE	2.64115e-48	inferred	iCUp1l	textfile	2	TRUE	NA
rs3790082	G	A	G	A	0.0106301	-0.0324	0.495994	0.5094	FALSE	FALSE	FALSE	CIGuOF	0.0228	0.1555	outcome	TRUE	reported	textfile	0.00189223	exposure	TRUE	1.93445e-08	inferred	iCUp1l	textfile	2	TRUE	NA
rs3791995	C	G	C	G	-0.0150332	0.0027	0.331599	0.3349	FALSE	TRUE	FALSE	CIGuOF	0.0242	0.9115	outcome	TRUE	reported	textfile	0.00202184	exposure	TRUE	1.04248e-13	inferred	iCUp1l	textfile	2	TRUE	NA
rs3807989	A	G	A	G	0.0105588	0.0135	0.40892	0.412	FALSE	FALSE	FALSE	CIGuOF	0.0232	0.5601	outcome	TRUE	reported	textfile	0.00192653	exposure	TRUE	4.23563e-08	inferred	iCUp1l	textfile	2	TRUE	NA
rs3809627	C	A	C	A	0.0163914	0.0046	0.400953	0.5861	FALSE	FALSE	FALSE	CIGuOF	0.0234	0.8444	outcome	TRUE	reported	textfile	0.00193157	exposure	TRUE	2.13779e-17	inferred	iCUp1l	textfile	2	TRUE	NA
rs3811444	C	T	C	T	0.0195209	0.0052	0.334143	0.6606	FALSE	FALSE	FALSE	CIGuOF	0.0254	0.8385	outcome	TRUE	reported	textfile	0.00200255	exposure	TRUE	1.88099e-22	inferred	iCUp1l	textfile	2	TRUE	NA
rs38796	G	C	G	C	0.0122337	0.0419	0.468687	0.4724	FALSE	TRUE	TRUE	CIGuOF	0.0229	0.06808	outcome	TRUE	reported	textfile	0.00189832	exposure	TRUE	1.15991e-10	inferred	iCUp1l	textfile	2	FALSE	NA
rs395379	A	G	A	G	0.0147376	-0.0354	0.172264	0.8293	FALSE	FALSE	FALSE	CIGuOF	0.0324	0.274	outcome	TRUE	reported	textfile	0.0025064	exposure	TRUE	4.10298e-09	inferred	iCUp1l	textfile	2	TRUE	NA
rs41278174	G	A	G	A	0.0430003	-0.0157	0.0272317	0.9778	FALSE	FALSE	FALSE	CIGuOF	0.0901	0.862	outcome	TRUE	reported	textfile	0.00580861	exposure	TRUE	1.33287e-13	inferred	iCUp1l	textfile	2	TRUE	NA
rs41307428	C	T	C	T	0.0588728	-0.0283	0.0174282	0.9584	FALSE	FALSE	FALSE	CIGuOF	0.077	0.7127	outcome	TRUE	reported	textfile	0.00728144	exposure	TRUE	6.19993e-16	inferred	iCUp1l	textfile	2	TRUE	NA
rs4240624	G	A	G	A	-0.0225513	-0.016	0.0917185	0.087	FALSE	FALSE	FALSE	CIGuOF	0.0419	0.7027	outcome	TRUE	reported	textfile	0.00327708	exposure	TRUE	5.92162e-12	inferred	iCUp1l	textfile	2	TRUE	NA
rs4298676	G	A	G	A	0.010679	0.0218	0.483436	0.4633	FALSE	FALSE	FALSE	CIGuOF	0.0248	0.3797	outcome	TRUE	reported	textfile	0.0019132	exposure	TRUE	2.38113e-08	inferred	iCUp1l	textfile	2	TRUE	NA
rs4365213	T	C	T	C	-0.0180998	-0.0172	0.449625	0.554	FALSE	FALSE	FALSE	CIGuOF	0.0232	0.4583	outcome	TRUE	reported	textfile	0.0019025	exposure	TRUE	1.84012e-21	inferred	iCUp1l	textfile	2	TRUE	NA
rs4521758	C	T	C	T	0.0184503	0.064	0.102437	0.8891	FALSE	FALSE	FALSE	CIGuOF	0.0376	0.0884	outcome	TRUE	reported	textfile	0.0031211	exposure	TRUE	3.39061e-09	inferred	iCUp1l	textfile	2	TRUE	NA
rs4544423	T	G	T	G	0.0110407	0.0083	0.407289	0.4012	FALSE	FALSE	FALSE	CIGuOF	0.0234	0.7217	outcome	TRUE	reported	textfile	0.00192793	exposure	TRUE	1.02396e-08	inferred	iCUp1l	textfile	2	TRUE	NA
rs4660253	C	T	C	T	-0.0162238	-0.0224	0.383051	0.3809	FALSE	FALSE	FALSE	CIGuOF	0.0242	0.355	outcome	TRUE	reported	textfile	0.00198675	exposure	TRUE	3.18784e-16	inferred	iCUp1l	textfile	2	TRUE	NA
rs4665390	C	T	C	T	0.0167061	-0.0223	0.257084	0.7419	FALSE	FALSE	FALSE	CIGuOF	0.0256	0.3826	outcome	TRUE	reported	textfile	0.00216359	exposure	TRUE	1.14994e-14	inferred	iCUp1l	textfile	2	TRUE	NA
rs4674326	T	C	T	C	-0.016484	-0.0343	0.485469	0.5239	FALSE	FALSE	FALSE	CIGuOF	0.0227	0.13	outcome	TRUE	reported	textfile	0.00189296	exposure	TRUE	3.09133e-18	inferred	iCUp1l	textfile	2	TRUE	NA
rs4677156	A	T	A	T	-0.0124112	-0.0047	0.231707	0.2274	FALSE	TRUE	FALSE	CIGuOF	0.0281	0.8678	outcome	TRUE	reported	textfile	0.0022632	exposure	TRUE	4.16011e-08	inferred	iCUp1l	textfile	2	TRUE	NA
rs4715354	G	A	G	A	0.0158194	0.0003	0.486186	0.5125	FALSE	FALSE	FALSE	CIGuOF	0.0232	0.9913	outcome	TRUE	reported	textfile	0.00189358	exposure	TRUE	6.58617e-17	inferred	iCUp1l	textfile	2	TRUE	NA
rs4745984	C	A	C	A	0.0176435	0.0296	0.103356	0.8875	FALSE	FALSE	FALSE	CIGuOF	0.0389	0.4464	outcome	TRUE	reported	textfile	0.0031268	exposure	TRUE	1.67433e-08	inferred	iCUp1l	textfile	2	TRUE	NA
rs4760682	C	A	C	A	-0.0357103	-0.0298	0.187102	0.1898	FALSE	FALSE	FALSE	CIGuOF	0.0304	0.3269	outcome	TRUE	reported	textfile	0.00242472	exposure	TRUE	4.28677e-49	inferred	iCUp1l	textfile	2	TRUE	NA
rs4833453	C	T	C	T	0.0163847	-0.0486	0.172039	0.1559	FALSE	FALSE	FALSE	CIGuOF	0.0349	0.1637	outcome	TRUE	reported	textfile	0.00252855	exposure	TRUE	9.17957e-11	inferred	iCUp1l	textfile	2	TRUE	NA
rs4883565	T	C	T	C	0.0141184	-0.0033	0.2286	0.763	FALSE	FALSE	FALSE	CIGuOF	0.0297	0.9126	outcome	TRUE	reported	textfile	0.00225614	exposure	TRUE	3.90527e-10	inferred	iCUp1l	textfile	2	TRUE	NA
rs4886755	A	G	A	G	-0.0266836	-0.0007	0.487865	0.4952	FALSE	FALSE	FALSE	CIGuOF	0.0229	0.9745	outcome	TRUE	reported	textfile	0.00189188	exposure	TRUE	3.57433e-45	inferred	iCUp1l	textfile	2	TRUE	NA
rs4976647	A	C	A	C	0.0173768	-0.0047	0.331529	0.6511	FALSE	FALSE	FALSE	CIGuOF	0.0244	0.8459	outcome	TRUE	reported	textfile	0.0020119	exposure	TRUE	5.77034e-18	inferred	iCUp1l	textfile	2	TRUE	NA
rs4979080	T	C	T	C	-0.0144315	-0.0138	0.300097	0.6991	FALSE	FALSE	FALSE	CIGuOF	0.0257	0.5917	outcome	TRUE	reported	textfile	0.00207593	exposure	TRUE	3.60593e-12	inferred	iCUp1l	textfile	2	TRUE	NA
rs4986080	G	A	G	A	0.011959	-0.0124	0.288848	0.3089	FALSE	FALSE	FALSE	CIGuOF	0.0377	0.7419	outcome	TRUE	reported	textfile	0.00209574	exposure	TRUE	1.15433e-08	inferred	iCUp1l	textfile	2	TRUE	NA
rs551118	C	G	C	G	-0.0350175	-0.0379	0.422018	0.4112	FALSE	TRUE	TRUE	CIGuOF	0.0239	0.1128	outcome	TRUE	reported	textfile	0.00194627	exposure	TRUE	2.24647e-72	inferred	iCUp1l	textfile	2	FALSE	NA
rs554019	C	T	C	T	-0.0167749	0.0083	0.420264	0.5732	FALSE	FALSE	FALSE	CIGuOF	0.0229	0.7186	outcome	TRUE	reported	textfile	0.00192122	exposure	TRUE	2.51586e-18	inferred	iCUp1l	textfile	2	TRUE	NA
rs55639123	A	G	A	G	0.0125748	-0.0542	0.237163	0.7752	FALSE	FALSE	FALSE	CIGuOF	0.0269	0.04358	outcome	TRUE	reported	textfile	0.00224564	exposure	TRUE	2.14784e-08	inferred	iCUp1l	textfile	2	TRUE	NA
rs55731973	G	T	G	T	-0.0173659	0.0351	0.285641	0.3013	FALSE	FALSE	FALSE	CIGuOF	0.0256	0.1704	outcome	TRUE	reported	textfile	0.00209965	exposure	TRUE	1.33002e-16	inferred	iCUp1l	textfile	2	TRUE	NA
rs55852563	C	G	C	G	0.0149715	-0.0251	0.400395	0.4055	FALSE	TRUE	FALSE	CIGuOF	0.0237	0.2912	outcome	TRUE	reported	textfile	0.00192858	exposure	TRUE	8.29662e-15	inferred	iCUp1l	textfile	2	TRUE	NA
rs55913146	T	C	T	C	-0.0133856	-0.0003	0.266353	0.7373	FALSE	FALSE	FALSE	CIGuOF	0.027	0.9913	outcome	TRUE	reported	textfile	0.00214695	exposure	TRUE	4.5263e-10	inferred	iCUp1l	textfile	2	TRUE	NA
rs55918235	T	C	T	C	0.0199432	0.0251	0.140074	0.8655	FALSE	FALSE	FALSE	CIGuOF	0.0348	0.4705	outcome	TRUE	reported	textfile	0.00273668	exposure	TRUE	3.16064e-13	inferred	iCUp1l	textfile	2	TRUE	NA
rs559406	G	T	G	T	-0.0146829	-0.0492	0.450815	0.4556	FALSE	FALSE	FALSE	CIGuOF	0.0235	0.03665	outcome	TRUE	reported	textfile	0.00190061	exposure	TRUE	1.11536e-14	inferred	iCUp1l	textfile	2	TRUE	NA
rs55944055	A	G	A	G	0.0327195	-0.0185	0.0473516	0.9521	FALSE	FALSE	FALSE	CIGuOF	0.0564	0.7435	outcome	TRUE	reported	textfile	0.00445609	exposure	TRUE	2.09409e-13	inferred	iCUp1l	textfile	2	TRUE	NA
rs56011044	C	T	C	T	-0.027366	0.036	0.0966081	0.8874	FALSE	FALSE	FALSE	CIGuOF	0.0397	0.3649	outcome	TRUE	reported	textfile	0.00323716	exposure	TRUE	2.82199e-17	inferred	iCUp1l	textfile	2	TRUE	NA
rs56199187	C	T	C	T	0.0241538	0.0378	0.117568	0.8756	FALSE	FALSE	FALSE	CIGuOF	0.0421	0.3688	outcome	TRUE	reported	textfile	0.00293066	exposure	TRUE	1.69694e-16	inferred	iCUp1l	textfile	2	TRUE	NA
rs56262900	G	A	G	A	0.0221143	-0.0498	0.101626	0.9075	FALSE	FALSE	FALSE	CIGuOF	0.041	0.225	outcome	TRUE	reported	textfile	0.00313885	exposure	TRUE	1.84995e-12	inferred	iCUp1l	textfile	2	TRUE	NA
rs56945899	G	A	G	A	-0.0581324	0.0834	0.0210314	0.9746	FALSE	FALSE	FALSE	CIGuOF	0.0863	0.3337	outcome	TRUE	reported	textfile	0.00662148	exposure	TRUE	1.64398e-18	inferred	iCUp1l	textfile	2	TRUE	NA
rs57575542	C	G	C	G	0.0124662	0.0264	0.354374	0.3748	FALSE	TRUE	FALSE	CIGuOF	0.0236	0.2628	outcome	TRUE	reported	textfile	0.00197451	exposure	TRUE	2.72677e-10	inferred	iCUp1l	textfile	2	TRUE	NA
rs57828851	T	A	T	A	-0.0162451	0.0078	0.418779	0.414	FALSE	TRUE	FALSE	CIGuOF	0.0244	0.7474	outcome	TRUE	reported	textfile	0.00192996	exposure	TRUE	3.85179e-17	inferred	iCUp1l	textfile	2	TRUE	NA
rs58542926	C	T	C	T	0.0223515	-0.0271	0.0753922	0.9221	FALSE	FALSE	FALSE	CIGuOF	0.0441	0.5386	outcome	TRUE	reported	textfile	0.00358635	exposure	TRUE	4.59398e-10	inferred	iCUp1l	textfile	2	TRUE	NA
rs59913237	T	A	T	A	0.01746	0.006	0.422244	0.4135	FALSE	TRUE	TRUE	CIGuOF	0.0234	0.7962	outcome	TRUE	reported	textfile	0.00192269	exposure	TRUE	1.07555e-19	inferred	iCUp1l	textfile	2	FALSE	NA
rs60545357	A	C	A	C	-0.0146827	-0.0413	0.173687	0.8257	FALSE	FALSE	FALSE	CIGuOF	0.0319	0.1948	outcome	TRUE	reported	textfile	0.00250045	exposure	TRUE	4.30509e-09	inferred	iCUp1l	textfile	2	TRUE	NA
rs60639710	G	T	G	T	0.010916	0.01	0.366444	0.3616	FALSE	FALSE	FALSE	CIGuOF	0.0236	0.6712	outcome	TRUE	reported	textfile	0.00196488	exposure	TRUE	2.7673e-08	inferred	iCUp1l	textfile	2	TRUE	NA
rs61557287	A	G	A	G	-0.017343	0.0302	0.157039	0.8389	FALSE	FALSE	FALSE	CIGuOF	0.0319	0.344	outcome	TRUE	reported	textfile	0.00261213	exposure	TRUE	3.14943e-11	inferred	iCUp1l	textfile	2	TRUE	NA
rs616111	C	G	C	G	0.0119056	-0.0018	0.418822	0.413	FALSE	TRUE	FALSE	CIGuOF	0.0246	0.9431	outcome	TRUE	reported	textfile	0.0019501	exposure	TRUE	1.02722e-09	inferred	iCUp1l	textfile	2	TRUE	NA
rs61739556	G	C	G	C	-0.140479	0.0189	0.0143326	0.0157	FALSE	TRUE	FALSE	CIGuOF	0.1165	0.8711	outcome	TRUE	reported	textfile	0.00847701	exposure	TRUE	1.11508e-61	inferred	iCUp1l	textfile	2	TRUE	NA
rs61750953	C	T	C	T	-0.0726216	-0.2876	0.0150981	0.9799	FALSE	FALSE	FALSE	CIGuOF	0.1037	0.005562	outcome	TRUE	reported	textfile	0.00775782	exposure	TRUE	7.89232e-21	inferred	iCUp1l	textfile	2	TRUE	NA
rs61758304	G	A	G	A	0.0291429	0.1379	0.0342279	0.9671	FALSE	FALSE	FALSE	CIGuOF	0.0796	0.08322	outcome	TRUE	reported	textfile	0.00519805	exposure	TRUE	2.06451e-08	inferred	iCUp1l	textfile	2	TRUE	NA
rs61854735	T	A	T	A	0.0172373	0.033	0.167319	0.1671	FALSE	TRUE	FALSE	CIGuOF	0.031	0.2874	outcome	TRUE	reported	textfile	0.00254565	exposure	TRUE	1.27651e-11	inferred	iCUp1l	textfile	2	TRUE	NA
rs62051120	T	A	T	A	-0.0234092	0.0109	0.0871896	0.097	FALSE	TRUE	FALSE	CIGuOF	0.0416	0.794	outcome	TRUE	reported	textfile	0.00337422	exposure	TRUE	3.9864e-12	inferred	iCUp1l	textfile	2	TRUE	NA
rs62344826	G	A	G	A	0.0195154	0.0131	0.0897662	0.9153	FALSE	FALSE	FALSE	CIGuOF	0.0466	0.7791	outcome	TRUE	reported	textfile	0.00332793	exposure	TRUE	4.51505e-09	inferred	iCUp1l	textfile	2	TRUE	NA
rs62435145	G	T	G	T	-0.0248763	-0.0412	0.308318	0.316	FALSE	FALSE	FALSE	CIGuOF	0.0285	0.1489	outcome	TRUE	reported	textfile	0.00211375	exposure	TRUE	5.65231e-32	inferred	iCUp1l	textfile	2	TRUE	NA
rs636202	T	C	T	C	-0.0124528	-0.0046	0.478885	0.4768	FALSE	FALSE	FALSE	CIGuOF	0.0236	0.8473	outcome	TRUE	reported	textfile	0.00189613	exposure	TRUE	5.11731e-11	inferred	iCUp1l	textfile	2	TRUE	NA
rs6415788	G	T	G	T	-0.0182699	0.0277	0.396857	0.3914	FALSE	FALSE	FALSE	CIGuOF	0.0239	0.2473	outcome	TRUE	reported	textfile	0.00195908	exposure	TRUE	1.10196e-20	inferred	iCUp1l	textfile	2	TRUE	NA
rs6428637	A	G	A	G	0.0105511	0.03	0.421206	0.5821	FALSE	FALSE	FALSE	CIGuOF	0.0236	0.2045	outcome	TRUE	reported	textfile	0.00191858	exposure	TRUE	3.81017e-08	inferred	iCUp1l	textfile	2	TRUE	NA
rs6445972	C	T	C	T	0.014294	0.0409	0.299512	0.2972	FALSE	FALSE	FALSE	CIGuOF	0.0245	0.09554	outcome	TRUE	reported	textfile	0.00206781	exposure	TRUE	4.75758e-12	inferred	iCUp1l	textfile	2	TRUE	NA
rs646407	T	G	T	G	-0.011958	0.0142	0.246435	0.7478	FALSE	FALSE	FALSE	CIGuOF	0.0276	0.6067	outcome	TRUE	reported	textfile	0.00219306	exposure	TRUE	4.96232e-08	inferred	iCUp1l	textfile	2	TRUE	NA
rs6474401	T	C	T	C	-0.0204381	0.0326	0.387134	0.6178	FALSE	FALSE	FALSE	CIGuOF	0.0237	0.1685	outcome	TRUE	reported	textfile	0.00194016	exposure	TRUE	6.00701e-26	inferred	iCUp1l	textfile	2	TRUE	NA
rs6507878	T	C	T	C	-0.0171499	0.0015	0.447285	0.5455	FALSE	FALSE	FALSE	CIGuOF	0.0232	0.9491	outcome	TRUE	reported	textfile	0.001914	exposure	TRUE	3.23972e-19	inferred	iCUp1l	textfile	2	TRUE	NA
rs6512645	G	A	G	A	0.0154556	0.005	0.402826	0.5961	FALSE	FALSE	FALSE	CIGuOF	0.0233	0.829	outcome	TRUE	reported	textfile	0.00193334	exposure	TRUE	1.30367e-15	inferred	iCUp1l	textfile	2	TRUE	NA
rs66739581	T	C	T	C	0.0130662	-0.0304	0.252726	0.7339	FALSE	FALSE	FALSE	CIGuOF	0.0299	0.3093	outcome	TRUE	reported	textfile	0.00218058	exposure	TRUE	2.0718e-09	inferred	iCUp1l	textfile	2	TRUE	NA
rs66782572	A	G	A	G	-0.0170336	0.0104	0.463875	0.481	FALSE	FALSE	FALSE	CIGuOF	0.0229	0.6491	outcome	TRUE	reported	textfile	0.0018964	exposure	TRUE	2.65717e-19	inferred	iCUp1l	textfile	2	TRUE	NA
rs6687993	T	C	T	C	0.017098	-0.0222	0.139887	0.8504	FALSE	FALSE	FALSE	CIGuOF	0.0361	0.5398	outcome	TRUE	reported	textfile	0.00274984	exposure	TRUE	5.04121e-10	inferred	iCUp1l	textfile	2	TRUE	NA
rs6827412	G	A	G	A	-0.0128483	-0.0068	0.389778	0.3931	FALSE	FALSE	FALSE	CIGuOF	0.024	0.7776	outcome	TRUE	reported	textfile	0.00195059	exposure	TRUE	4.49169e-11	inferred	iCUp1l	textfile	2	TRUE	NA
rs699048	G	T	G	T	-0.0118261	0.0339	0.265752	0.2754	FALSE	FALSE	FALSE	CIGuOF	0.0264	0.1997	outcome	TRUE	reported	textfile	0.0021477	exposure	TRUE	3.66241e-08	inferred	iCUp1l	textfile	2	TRUE	NA
rs699947	A	C	A	C	-0.0236524	-0.0205	0.497579	0.481	FALSE	FALSE	FALSE	CIGuOF	0.0249	0.4092	outcome	TRUE	reported	textfile	0.00189195	exposure	TRUE	7.31648e-36	inferred	iCUp1l	textfile	2	TRUE	NA
rs7032549	G	A	G	A	0.0144433	-0.002	0.414345	0.4012	FALSE	FALSE	FALSE	CIGuOF	0.027	0.9415	outcome	TRUE	reported	textfile	0.00191937	exposure	TRUE	5.27118e-14	inferred	iCUp1l	textfile	2	TRUE	NA
rs71420186	G	A	G	A	-0.0240673	0.0143	0.0679673	0.9376	FALSE	FALSE	FALSE	CIGuOF	0.0512	0.7796	outcome	TRUE	reported	textfile	0.00378791	exposure	TRUE	2.10176e-10	inferred	iCUp1l	textfile	2	TRUE	NA
rs7181	G	A	G	A	0.0188781	-0.0532	0.197994	0.7975	FALSE	FALSE	FALSE	CIGuOF	0.03	0.07555	outcome	TRUE	reported	textfile	0.00238133	exposure	TRUE	2.23521e-15	inferred	iCUp1l	textfile	2	TRUE	NA
rs72638978	T	C	T	C	0.0418578	0.0372	0.0235196	0.9784	FALSE	FALSE	FALSE	CIGuOF	0.1265	0.7684	outcome	TRUE	reported	textfile	0.006311	exposure	TRUE	3.30016e-11	inferred	iCUp1l	textfile	2	TRUE	NA
rs72698506	A	G	A	G	0.0141168	-0.0135	0.201113	0.8063	FALSE	FALSE	FALSE	CIGuOF	0.0287	0.6375	outcome	TRUE	reported	textfile	0.00235713	exposure	TRUE	2.11164e-09	inferred	iCUp1l	textfile	2	TRUE	NA
rs72711791	A	G	A	G	0.0221843	-0.08	0.0721379	0.9235	FALSE	FALSE	FALSE	CIGuOF	0.0469	0.08834	outcome	TRUE	reported	textfile	0.00375996	exposure	TRUE	3.63188e-09	inferred	iCUp1l	textfile	2	TRUE	NA
rs72761903	T	C	T	C	-0.020863	0.0746	0.0952128	0.8987	FALSE	FALSE	FALSE	CIGuOF	0.0394	0.0584	outcome	TRUE	reported	textfile	0.00321863	exposure	TRUE	9.05444e-11	inferred	iCUp1l	textfile	2	TRUE	NA
rs7285695	T	G	T	G	-0.0198035	-0.0586	0.184994	0.8155	FALSE	FALSE	FALSE	CIGuOF	0.0293	0.04583	outcome	TRUE	reported	textfile	0.00243698	exposure	TRUE	4.42788e-16	inferred	iCUp1l	textfile	2	TRUE	NA
rs7291756	A	G	A	G	-0.0150302	0.0416	0.248581	0.7409	FALSE	FALSE	FALSE	CIGuOF	0.0264	0.1154	outcome	TRUE	reported	textfile	0.00218472	exposure	TRUE	5.99822e-12	inferred	iCUp1l	textfile	2	TRUE	NA
rs72995678	G	C	G	C	0.0188315	0.075	0.106193	0.1098	FALSE	TRUE	FALSE	CIGuOF	0.0367	0.04092	outcome	TRUE	reported	textfile	0.00308201	exposure	TRUE	9.95463e-10	inferred	iCUp1l	textfile	2	TRUE	NA
rs73169671	C	A	C	A	-0.0210853	0.0097	0.112679	0.8807	FALSE	FALSE	FALSE	CIGuOF	0.037	0.7932	outcome	TRUE	reported	textfile	0.00299619	exposure	TRUE	1.95901e-12	inferred	iCUp1l	textfile	2	TRUE	NA
rs74035509	C	T	C	T	0.0197189	-0.0244	0.0777347	0.9196	FALSE	FALSE	FALSE	CIGuOF	0.0499	0.6253	outcome	TRUE	reported	textfile	0.00355915	exposure	TRUE	3.01885e-08	inferred	iCUp1l	textfile	2	TRUE	NA
rs744103	T	A	T	A	0.0281399	-0.0415	0.314638	0.3087	FALSE	TRUE	FALSE	CIGuOF	0.0261	0.1118	outcome	TRUE	reported	textfile	0.00204202	exposure	TRUE	3.34306e-43	inferred	iCUp1l	textfile	2	TRUE	NA
rs74417235	A	G	A	G	0.0204098	-0.0674	0.0956564	0.9025	FALSE	FALSE	FALSE	CIGuOF	0.0406	0.0969	outcome	TRUE	reported	textfile	0.00323223	exposure	TRUE	2.71099e-10	inferred	iCUp1l	textfile	2	TRUE	NA
rs74626145	G	T	G	T	0.0169781	0.0093	0.107807	0.8937	FALSE	FALSE	FALSE	CIGuOF	0.0397	0.8144	outcome	TRUE	reported	textfile	0.00306445	exposure	TRUE	3.01882e-08	inferred	iCUp1l	textfile	2	TRUE	NA
rs7524102	A	G	A	G	0.0159184	-0.0111	0.176371	0.8209	FALSE	FALSE	FALSE	CIGuOF	0.0308	0.7183	outcome	TRUE	reported	textfile	0.00248025	exposure	TRUE	1.38019e-10	inferred	iCUp1l	textfile	2	TRUE	NA
rs7525164	C	T	C	T	-0.0583756	-0.1144	0.0292273	0.9678	FALSE	FALSE	FALSE	CIGuOF	0.0718	0.1109	outcome	TRUE	reported	textfile	0.00567244	exposure	TRUE	7.7295e-25	inferred	iCUp1l	textfile	2	TRUE	NA
rs752590	A	G	A	G	0.0246724	0.0046	0.210954	0.7932	FALSE	FALSE	FALSE	CIGuOF	0.0301	0.8795	outcome	TRUE	reported	textfile	0.0023174	exposure	TRUE	1.80876e-26	inferred	iCUp1l	textfile	2	TRUE	NA
rs75792643	C	T	C	T	0.0262222	0.0291	0.316043	0.6768	FALSE	FALSE	FALSE	CIGuOF	0.03	0.3318	outcome	TRUE	reported	textfile	0.00203773	exposure	TRUE	6.78457e-38	inferred	iCUp1l	textfile	2	TRUE	NA
rs760077	A	T	A	T	0.0241496	-0.0406	0.396349	0.3976	FALSE	TRUE	FALSE	CIGuOF	0.0241	0.09177	outcome	TRUE	reported	textfile	0.00193301	exposure	TRUE	8.12528e-36	inferred	iCUp1l	textfile	2	TRUE	NA
rs7702189	G	A	G	A	-0.0122153	0.0288	0.407243	0.4094	FALSE	FALSE	FALSE	CIGuOF	0.0243	0.2352	outcome	TRUE	reported	textfile	0.00193426	exposure	TRUE	2.69757e-10	inferred	iCUp1l	textfile	2	TRUE	NA
rs77486408	C	A	C	A	-0.0274123	0.0155	0.0661811	0.9385	FALSE	FALSE	FALSE	CIGuOF	0.0496	0.7538	outcome	TRUE	reported	textfile	0.003837	exposure	TRUE	9.05207e-13	inferred	iCUp1l	textfile	2	TRUE	NA
rs77542162	A	G	A	G	0.0681202	-0.0504	0.0229974	0.9763	FALSE	FALSE	FALSE	CIGuOF	0.0852	0.5539	outcome	TRUE	reported	textfile	0.0063147	exposure	TRUE	3.94118e-27	inferred	iCUp1l	textfile	2	TRUE	NA
rs7840279	T	C	T	C	0.0114058	0.035	0.415832	0.5832	FALSE	FALSE	FALSE	CIGuOF	0.0244	0.1519	outcome	TRUE	reported	textfile	0.00191793	exposure	TRUE	2.73214e-09	inferred	iCUp1l	textfile	2	TRUE	NA
rs78839561	G	A	G	A	0.0108862	0.013	0.40601	0.6032	FALSE	FALSE	FALSE	CIGuOF	0.0246	0.5991	outcome	TRUE	reported	textfile	0.00195139	exposure	TRUE	2.42337e-08	inferred	iCUp1l	textfile	2	TRUE	NA
rs7910217	G	A	G	A	0.0115115	-0.0217	0.322322	0.6831	FALSE	FALSE	FALSE	CIGuOF	0.025	0.3848	outcome	TRUE	reported	textfile	0.00202365	exposure	TRUE	1.28172e-08	inferred	iCUp1l	textfile	2	TRUE	NA
rs791270	A	G	A	G	-0.0171012	-0.01	0.15172	0.1423	FALSE	FALSE	FALSE	CIGuOF	0.0346	0.7727	outcome	TRUE	reported	textfile	0.00264511	exposure	TRUE	1.01156e-10	inferred	iCUp1l	textfile	2	TRUE	NA
rs797219	G	A	G	A	-0.011006	-0.0178	0.476606	0.4768	FALSE	FALSE	FALSE	CIGuOF	0.0235	0.4472	outcome	TRUE	reported	textfile	0.00190891	exposure	TRUE	8.13707e-09	inferred	iCUp1l	textfile	2	TRUE	NA
rs8020977	T	G	T	G	0.0132613	0.0015	0.468859	0.4702	FALSE	FALSE	FALSE	CIGuOF	0.0231	0.9482	outcome	TRUE	reported	textfile	0.0018965	exposure	TRUE	2.70006e-12	inferred	iCUp1l	textfile	2	TRUE	NA
rs8042545	G	A	G	A	0.0154086	0.0082	0.241476	0.7449	FALSE	FALSE	FALSE	CIGuOF	0.0262	0.7554	outcome	TRUE	reported	textfile	0.00221685	exposure	TRUE	3.63547e-12	inferred	iCUp1l	textfile	2	TRUE	NA
rs8055187	A	T	A	T	-0.0165566	-0.0043	0.488945	0.4745	FALSE	TRUE	TRUE	CIGuOF	0.0241	0.858	outcome	TRUE	reported	textfile	0.00189498	exposure	TRUE	2.39204e-18	inferred	iCUp1l	textfile	2	FALSE	NA
rs8072184	A	G	A	G	-0.0131187	0.0239	0.265522	0.2546	FALSE	FALSE	FALSE	CIGuOF	0.0262	0.361	outcome	TRUE	reported	textfile	0.00213815	exposure	TRUE	8.48716e-10	inferred	iCUp1l	textfile	2	TRUE	NA
rs8138197	G	A	G	A	0.0209541	0.0188	0.471381	0.5214	FALSE	FALSE	FALSE	CIGuOF	0.0234	0.421	outcome	TRUE	reported	textfile	0.00189664	exposure	TRUE	2.24125e-28	inferred	iCUp1l	textfile	2	TRUE	NA
rs833805	A	G	A	G	0.0517597	-0.0425	0.115248	0.1146	FALSE	FALSE	FALSE	CIGuOF	0.0406	0.2948	outcome	TRUE	reported	textfile	0.00310495	exposure	TRUE	2.16381e-62	inferred	iCUp1l	textfile	2	TRUE	NA
rs842050	T	G	T	G	-0.0118992	-0.0017	0.340388	0.3347	FALSE	FALSE	FALSE	CIGuOF	0.0242	0.9444	outcome	TRUE	reported	textfile	0.00199821	exposure	TRUE	2.60184e-09	inferred	iCUp1l	textfile	2	TRUE	NA
rs855791	A	G	A	G	0.0743713	0.0096	0.438592	0.4279	FALSE	FALSE	FALSE	CIGuOF	0.0234	0.6835	outcome	TRUE	reported	textfile	0.00190947	exposure	TRUE	0	inferred	iCUp1l	textfile	2	TRUE	NA
rs863678	G	T	G	T	0.0193216	-0.0108	0.356455	0.3611	FALSE	FALSE	FALSE	CIGuOF	0.025	0.665	outcome	TRUE	reported	textfile	0.00202606	exposure	TRUE	1.47679e-21	inferred	iCUp1l	textfile	2	TRUE	NA
rs868950	A	G	A	G	0.0162698	-0.03	0.465057	0.4746	FALSE	FALSE	FALSE	CIGuOF	0.0241	0.2128	outcome	TRUE	reported	textfile	0.00191024	exposure	TRUE	1.63528e-17	inferred	iCUp1l	textfile	2	TRUE	NA
rs8887	T	C	T	C	0.0214604	-0.0329	0.426501	0.4319	FALSE	FALSE	FALSE	CIGuOF	0.0237	0.1654	outcome	TRUE	reported	textfile	0.0019302	exposure	TRUE	1.02285e-28	inferred	iCUp1l	textfile	2	TRUE	NA
rs903065	A	C	A	C	-0.010767	0.0101	0.391995	0.3504	FALSE	FALSE	FALSE	CIGuOF	0.0245	0.6798	outcome	TRUE	reported	textfile	0.00195544	exposure	TRUE	3.66709e-08	inferred	iCUp1l	textfile	2	TRUE	NA
rs9287360	C	T	C	T	0.0111437	0.0191	0.311181	0.3178	FALSE	FALSE	FALSE	CIGuOF	0.0246	0.4389	outcome	TRUE	reported	textfile	0.00204044	exposure	TRUE	4.72341e-08	inferred	iCUp1l	textfile	2	TRUE	NA
rs9302635	T	C	T	C	-0.0172774	-0.0005	0.18278	0.8149	FALSE	FALSE	FALSE	CIGuOF	0.0293	0.9856	outcome	TRUE	reported	textfile	0.00244852	exposure	TRUE	1.71041e-12	inferred	iCUp1l	textfile	2	TRUE	NA
rs9327454	A	G	A	G	-0.0153554	0.0131	0.182179	0.815	FALSE	FALSE	FALSE	CIGuOF	0.0298	0.6593	outcome	TRUE	reported	textfile	0.00246485	exposure	TRUE	4.67179e-10	inferred	iCUp1l	textfile	2	TRUE	NA
rs9366197	C	T	C	T	0.0110197	0.0219	0.3379	0.6488	FALSE	FALSE	FALSE	CIGuOF	0.025	0.382	outcome	TRUE	reported	textfile	0.00200974	exposure	TRUE	4.17825e-08	inferred	iCUp1l	textfile	2	TRUE	NA
rs9399137	T	C	T	C	-0.04108	0.0232	0.259198	0.74	FALSE	FALSE	FALSE	CIGuOF	0.0258	0.369	outcome	TRUE	reported	textfile	0.00216569	exposure	TRUE	3.10347e-80	inferred	iCUp1l	textfile	2	TRUE	NA
rs9429088	T	A	T	A	-0.0194239	0.0329	0.434597	0.449	FALSE	TRUE	TRUE	CIGuOF	0.0227	0.1485	outcome	TRUE	reported	textfile	0.00190779	exposure	TRUE	2.40177e-24	inferred	iCUp1l	textfile	2	FALSE	NA
rs963837	T	C	T	C	0.0196286	-0.0264	0.453088	0.5512	FALSE	FALSE	FALSE	CIGuOF	0.0233	0.2581	outcome	TRUE	reported	textfile	0.00189724	exposure	TRUE	4.36926e-25	inferred	iCUp1l	textfile	2	TRUE	NA
rs9645770	A	G	A	G	-0.0110849	-0.0268	0.343323	0.3335	FALSE	FALSE	FALSE	CIGuOF	0.0256	0.2946	outcome	TRUE	reported	textfile	0.00201268	exposure	TRUE	3.63899e-08	inferred	iCUp1l	textfile	2	TRUE	NA
rs9649959	A	G	A	G	-0.0147938	0.0101	0.345609	0.6634	FALSE	FALSE	FALSE	CIGuOF	0.0248	0.684	outcome	TRUE	reported	textfile	0.00198972	exposure	TRUE	1.04476e-13	inferred	iCUp1l	textfile	2	TRUE	NA
rs9686785	C	T	C	T	-0.0117415	-0.0426	0.437545	0.5767	FALSE	FALSE	FALSE	CIGuOF	0.0231	0.06488	outcome	TRUE	reported	textfile	0.00190967	exposure	TRUE	7.82465e-10	inferred	iCUp1l	textfile	2	TRUE	NA
rs9771385	G	A	G	A	0.0190014	0.0193	0.397938	0.3948	FALSE	FALSE	FALSE	CIGuOF	0.032	0.5469	outcome	TRUE	reported	textfile	0.00194048	exposure	TRUE	1.21725e-22	inferred	iCUp1l	textfile	2	TRUE	NA
rs9810106	G	C	G	C	0.0104859	-0.0459	0.466715	0.4669	FALSE	TRUE	TRUE	CIGuOF	0.0235	0.05076	outcome	TRUE	reported	textfile	0.00189425	exposure	TRUE	3.10081e-08	inferred	iCUp1l	textfile	2	FALSE	NA
rs9813210	G	A	G	A	-0.0141932	0.0656	0.158374	0.848	FALSE	FALSE	FALSE	CIGuOF	0.0331	0.04775	outcome	TRUE	reported	textfile	0.00259692	exposure	TRUE	4.61871e-08	inferred	iCUp1l	textfile	2	TRUE	NA
rs9816588	C	A	C	A	0.02448	0.0137	0.0988863	0.9032	FALSE	FALSE	FALSE	CIGuOF	0.0401	0.7324	outcome	TRUE	reported	textfile	0.00317278	exposure	TRUE	1.20385e-14	inferred	iCUp1l	textfile	2	TRUE	NA
rs9905274	T	C	T	C	-0.028746	0.059	0.166362	0.1771	FALSE	FALSE	FALSE	CIGuOF	0.0311	0.05773	outcome	TRUE	reported	textfile	0.00255165	exposure	TRUE	1.93912e-29	inferred	iCUp1l	textfile	2	TRUE	NA

## Sheet: delete SNPs
rs3184504
rs11121529

## Sheet: after MRpresso and phenoscanner
SNP	effect_allele.exposure	other_allele.exposure	effect_allele.outcome	other_allele.outcome	beta.exposure	beta.outcome	eaf.exposure	eaf.outcome	remove	palindromic	ambiguous	id.outcome	se.outcome	pval.outcome	outcome	mr_keep.outcome	pval_origin.outcome	data_source.outcome	se.exposure	exposure	mr_keep.exposure	pval.exposure	pval_origin.exposure	id.exposure	data_source.exposure	action	mr_keep	samplesize.outcome
rs1050338	G	A	G	A	-0.0114045	-0.0443	0.453973	0.5452	FALSE	FALSE	FALSE	6n8D0B	0.0232	0.05675	outcome	TRUE	reported	textfile	0.00190293	exposure	TRUE	2.06e-09	inferred	AUUMiF	textfile	2	TRUE	NA
rs10752308	G	A	G	A	0.011437	-0.0374	0.330545	0.6406	FALSE	FALSE	FALSE	6n8D0B	0.0241	0.1211	outcome	TRUE	reported	textfile	0.00201436	exposure	TRUE	1.36e-08	inferred	AUUMiF	textfile	2	TRUE	NA
rs1075871	G	A	G	A	-0.0161075	-0.0003	0.496474	0.5008	FALSE	FALSE	FALSE	6n8D0B	0.0237	0.99	outcome	TRUE	reported	textfile	0.00189711	exposure	TRUE	2.06e-17	inferred	AUUMiF	textfile	2	TRUE	NA
rs10785593	C	T	C	T	-0.0118914	0.0112	0.48691	0.5113	FALSE	FALSE	FALSE	6n8D0B	0.0229	0.624	outcome	TRUE	reported	textfile	0.00193304	exposure	TRUE	7.67e-10	inferred	AUUMiF	textfile	2	TRUE	NA
rs10842255	A	T	A	T	0.012298	0.0032	0.354084	0.3579	FALSE	TRUE	FALSE	6n8D0B	0.0265	0.9045	outcome	TRUE	reported	textfile	0.00202581	exposure	TRUE	1.27e-09	inferred	AUUMiF	textfile	2	TRUE	NA
rs10864030	G	A	G	A	0.0119815	-0.0274	0.318578	0.317	FALSE	FALSE	FALSE	6n8D0B	0.0246	0.2666	outcome	TRUE	reported	textfile	0.00202828	exposure	TRUE	3.48e-09	inferred	AUUMiF	textfile	2	TRUE	NA
rs10875796	A	G	A	G	0.0152032	-0.0196	0.443317	0.5208	FALSE	FALSE	FALSE	6n8D0B	0.0251	0.4352	outcome	TRUE	reported	textfile	0.00201647	exposure	TRUE	4.72e-14	inferred	AUUMiF	textfile	2	TRUE	NA
rs10891256	C	T	C	T	0.0121883	0.008	0.494096	0.5005	FALSE	FALSE	FALSE	6n8D0B	0.0231	0.73	outcome	TRUE	reported	textfile	0.00189499	exposure	TRUE	1.26e-10	inferred	AUUMiF	textfile	2	TRUE	NA
rs10898979	C	T	C	T	0.0115454	-0.0262	0.490247	0.5023	FALSE	FALSE	FALSE	6n8D0B	0.0241	0.2777	outcome	TRUE	reported	textfile	0.00189416	exposure	TRUE	1.09e-09	inferred	AUUMiF	textfile	2	TRUE	NA
rs10900027	C	A	C	A	0.016242	0.0355	0.27653	0.721	FALSE	FALSE	FALSE	6n8D0B	0.028	0.2046	outcome	TRUE	reported	textfile	0.00215132	exposure	TRUE	4.36e-14	inferred	AUUMiF	textfile	2	TRUE	NA
rs10956934	C	A	C	A	-0.0173298	0.0023	0.48462	0.5278	FALSE	FALSE	FALSE	6n8D0B	0.0231	0.9206	outcome	TRUE	reported	textfile	0.0018945	exposure	TRUE	5.83e-20	inferred	AUUMiF	textfile	2	TRUE	NA
rs11039436	A	C	A	C	0.0130133	-0.0575	0.321609	0.4945	FALSE	FALSE	FALSE	6n8D0B	0.0243	0.0181	outcome	TRUE	reported	textfile	0.00212815	exposure	TRUE	9.67e-10	inferred	AUUMiF	textfile	2	TRUE	NA
rs11072506	A	G	A	G	-0.0157192	0.0365	0.2865	0.3033	FALSE	FALSE	FALSE	6n8D0B	0.0252	0.1484	outcome	TRUE	reported	textfile	0.00209866	exposure	TRUE	6.88e-14	inferred	AUUMiF	textfile	2	TRUE	NA
rs11082513	C	T	C	T	-0.0136439	0.0075	0.453372	0.4593	FALSE	FALSE	FALSE	6n8D0B	0.0236	0.751	outcome	TRUE	reported	textfile	0.00190387	exposure	TRUE	7.7e-13	inferred	AUUMiF	textfile	2	TRUE	NA
rs11122174	C	T	C	T	-0.0108116	-0.0371	0.396367	0.5891	FALSE	FALSE	FALSE	6n8D0B	0.023	0.1064	outcome	TRUE	reported	textfile	0.00193046	exposure	TRUE	2.14e-08	inferred	AUUMiF	textfile	2	TRUE	NA
rs11124926	C	T	C	T	-0.0162438	0.0063	0.483242	0.5322	FALSE	FALSE	FALSE	6n8D0B	0.0239	0.7924	outcome	TRUE	reported	textfile	0.00190154	exposure	TRUE	1.31e-17	inferred	AUUMiF	textfile	2	TRUE	NA
rs11150141	A	G	A	G	-0.01188	0.0028	0.443705	0.5498	FALSE	FALSE	FALSE	6n8D0B	0.024	0.9088	outcome	TRUE	reported	textfile	0.00191151	exposure	TRUE	5.13e-10	inferred	AUUMiF	textfile	2	TRUE	NA
rs111590167	C	T	C	T	-0.0258491	-0.0267	0.0431305	0.9602	FALSE	FALSE	FALSE	6n8D0B	0.0689	0.6978	outcome	TRUE	reported	textfile	0.00472082	exposure	TRUE	4.36e-08	inferred	AUUMiF	textfile	2	TRUE	NA
rs11175421	A	T	A	T	0.0116844	-0.0505	0.439303	0.452	FALSE	TRUE	TRUE	6n8D0B	0.0241	0.03589	outcome	TRUE	reported	textfile	0.00190986	exposure	TRUE	9.48e-10	inferred	AUUMiF	textfile	2	FALSE	NA
rs11208719	A	G	A	G	0.01473	-0.0351	0.19583	0.7925	FALSE	FALSE	FALSE	6n8D0B	0.0278	0.2067	outcome	TRUE	reported	textfile	0.00239181	exposure	TRUE	7.34e-10	inferred	AUUMiF	textfile	2	TRUE	NA
rs112182189	T	G	T	G	-0.0162831	0.0438	0.217692	0.7886	FALSE	FALSE	FALSE	6n8D0B	0.0283	0.122	outcome	TRUE	reported	textfile	0.00230293	exposure	TRUE	1.54e-12	inferred	AUUMiF	textfile	2	TRUE	NA
rs11258533	C	T	C	T	0.0123541	0.0317	0.460645	0.5446	FALSE	FALSE	FALSE	6n8D0B	0.024	0.1864	outcome	TRUE	reported	textfile	0.00192508	exposure	TRUE	1.39e-10	inferred	AUUMiF	textfile	2	TRUE	NA
rs112894876	G	C	G	C	0.0284824	-0.0478	0.0955618	0.1102	FALSE	TRUE	FALSE	6n8D0B	0.0374	0.2015	outcome	TRUE	reported	textfile	0.0032214	exposure	TRUE	9.43e-19	inferred	AUUMiF	textfile	2	TRUE	NA
rs113717499	C	T	C	T	0.0226209	0.0133	0.247746	0.7434	FALSE	FALSE	FALSE	6n8D0B	0.0258	0.6064	outcome	TRUE	reported	textfile	0.00218823	exposure	TRUE	4.77e-25	inferred	AUUMiF	textfile	2	TRUE	NA
rs114609788	C	A	C	A	0.0382073	-0.1014	0.0236982	0.975	FALSE	FALSE	FALSE	6n8D0B	0.0839	0.2266	outcome	TRUE	reported	textfile	0.00626117	exposure	TRUE	1.05e-09	inferred	AUUMiF	textfile	2	TRUE	NA
rs115986297	A	G	A	G	-0.0203703	-0.0051	0.456573	0.4491	FALSE	FALSE	FALSE	6n8D0B	0.0234	0.829	outcome	TRUE	reported	textfile	0.00190335	exposure	TRUE	9.92e-27	inferred	AUUMiF	textfile	2	TRUE	NA
rs11615482	C	A	C	A	-0.0130915	-0.0185	0.212318	0.7866	FALSE	FALSE	FALSE	6n8D0B	0.0283	0.5137	outcome	TRUE	reported	textfile	0.00231283	exposure	TRUE	1.51e-08	inferred	AUUMiF	textfile	2	TRUE	NA
rs11685678	G	A	G	A	0.0137909	0.0125	0.31195	0.696	FALSE	FALSE	FALSE	6n8D0B	0.0271	0.645	outcome	TRUE	reported	textfile	0.00204431	exposure	TRUE	1.52e-11	inferred	AUUMiF	textfile	2	TRUE	NA
rs11686019	G	A	G	A	0.0122609	0.0023	0.238594	0.7612	FALSE	FALSE	FALSE	6n8D0B	0.0272	0.9322	outcome	TRUE	reported	textfile	0.00222112	exposure	TRUE	3.39e-08	inferred	AUUMiF	textfile	2	TRUE	NA
rs1169300	G	A	G	A	0.0190446	-0.0681	0.290954	0.702	FALSE	FALSE	FALSE	6n8D0B	0.0251	0.006727	outcome	TRUE	reported	textfile	0.00208732	exposure	TRUE	7.24e-20	inferred	AUUMiF	textfile	2	TRUE	NA
rs1175550	A	G	A	G	0.0251983	-0.0103	0.230895	0.7728	FALSE	FALSE	FALSE	6n8D0B	0.0281	0.7131	outcome	TRUE	reported	textfile	0.00227887	exposure	TRUE	2.02e-28	inferred	AUUMiF	textfile	2	TRUE	NA
rs11784090	C	T	C	T	0.0168688	0.0397	0.135406	0.8683	FALSE	FALSE	FALSE	6n8D0B	0.0346	0.2501	outcome	TRUE	reported	textfile	0.00276632	exposure	TRUE	1.07e-09	inferred	AUUMiF	textfile	2	TRUE	NA
rs11853189	C	T	C	T	-0.0210611	0.0162	0.112016	0.8974	FALSE	FALSE	FALSE	6n8D0B	0.0393	0.6803	outcome	TRUE	reported	textfile	0.0030036	exposure	TRUE	2.35e-12	inferred	AUUMiF	textfile	2	TRUE	NA
rs11863726	A	G	A	G	-0.0179481	0.0094	0.0988241	0.9004	FALSE	FALSE	FALSE	6n8D0B	0.0438	0.8297	outcome	TRUE	reported	textfile	0.00321122	exposure	TRUE	2.28e-08	inferred	AUUMiF	textfile	2	TRUE	NA
rs11901391	T	C	T	C	-0.0145932	0.0162	0.189044	0.8136	FALSE	FALSE	FALSE	6n8D0B	0.029	0.5765	outcome	TRUE	reported	textfile	0.00242228	exposure	TRUE	1.7e-09	inferred	AUUMiF	textfile	2	TRUE	NA
rs11924058	A	G	A	G	0.0110302	-0.0192	0.456517	0.43	FALSE	FALSE	FALSE	6n8D0B	0.0232	0.4088	outcome	TRUE	reported	textfile	0.00192173	exposure	TRUE	9.48e-09	inferred	AUUMiF	textfile	2	TRUE	NA
rs11949100	G	A	G	A	-0.0143637	0.018	0.322791	0.6982	FALSE	FALSE	FALSE	6n8D0B	0.0267	0.4985	outcome	TRUE	reported	textfile	0.00203165	exposure	TRUE	1.55e-12	inferred	AUUMiF	textfile	2	TRUE	NA
rs12056626	C	G	C	G	0.0151407	-0.0172	0.447783	0.4368	FALSE	TRUE	TRUE	6n8D0B	0.0227	0.4478	outcome	TRUE	reported	textfile	0.00190638	exposure	TRUE	1.99e-15	inferred	AUUMiF	textfile	2	FALSE	NA
rs12097446	G	A	G	A	0.020966	0.0347	0.0650694	0.9356	FALSE	FALSE	FALSE	6n8D0B	0.0528	0.5113	outcome	TRUE	reported	textfile	0.00383582	exposure	TRUE	4.61e-08	inferred	AUUMiF	textfile	2	TRUE	NA
rs12136952	G	C	G	C	0.0110956	0.0101	0.329771	0.328	FALSE	TRUE	FALSE	6n8D0B	0.0257	0.6959	outcome	TRUE	reported	textfile	0.00201798	exposure	TRUE	3.83e-08	inferred	AUUMiF	textfile	2	TRUE	NA
rs12192672	G	A	G	A	0.0208067	-0.0357	0.297604	0.7061	FALSE	FALSE	FALSE	6n8D0B	0.0256	0.164	outcome	TRUE	reported	textfile	0.00206803	exposure	TRUE	8.21e-24	inferred	AUUMiF	textfile	2	TRUE	NA
rs1223121	G	A	G	A	0.0105243	0.0472	0.450087	0.4393	FALSE	FALSE	FALSE	6n8D0B	0.0234	0.04379	outcome	TRUE	reported	textfile	0.00190149	exposure	TRUE	3.12e-08	inferred	AUUMiF	textfile	2	TRUE	NA
rs12437397	C	G	C	G	0.0143106	0.0349	0.329554	0.3368	FALSE	TRUE	FALSE	6n8D0B	0.0259	0.1769	outcome	TRUE	reported	textfile	0.00202197	exposure	TRUE	1.47e-12	inferred	AUUMiF	textfile	2	TRUE	NA
rs12505616	A	G	A	G	0.0106559	-0.0151	0.43759	0.4409	FALSE	FALSE	FALSE	6n8D0B	0.0237	0.5233	outcome	TRUE	reported	textfile	0.00190653	exposure	TRUE	2.28e-08	inferred	AUUMiF	textfile	2	TRUE	NA
rs1257444	A	G	A	G	0.0110113	-0.0163	0.45924	0.468	FALSE	FALSE	FALSE	6n8D0B	0.0235	0.4884	outcome	TRUE	reported	textfile	0.0019013	exposure	TRUE	6.98e-09	inferred	AUUMiF	textfile	2	TRUE	NA
rs12635066	G	A	G	A	0.0119428	0.039	0.34151	0.6567	FALSE	FALSE	FALSE	6n8D0B	0.0253	0.1233	outcome	TRUE	reported	textfile	0.00204973	exposure	TRUE	5.66e-09	inferred	AUUMiF	textfile	2	TRUE	NA
rs12811512	C	T	C	T	-0.0270491	-0.0446	0.151608	0.8556	FALSE	FALSE	FALSE	6n8D0B	0.034	0.1899	outcome	TRUE	reported	textfile	0.00263717	exposure	TRUE	1.1e-24	inferred	AUUMiF	textfile	2	TRUE	NA
rs128494	T	C	T	C	0.0231029	-0.0322	0.233272	0.2474	FALSE	FALSE	FALSE	6n8D0B	0.0273	0.2383	outcome	TRUE	reported	textfile	0.00226474	exposure	TRUE	1.96e-24	inferred	AUUMiF	textfile	2	TRUE	NA
rs1292041	A	G	A	G	-0.0178147	0.0409	0.471719	0.4918	FALSE	FALSE	FALSE	6n8D0B	0.0243	0.09184	outcome	TRUE	reported	textfile	0.00190953	exposure	TRUE	1.07e-20	inferred	AUUMiF	textfile	2	TRUE	NA
rs12952262	C	T	C	T	-0.0204547	0.0091	0.165284	0.8396	FALSE	FALSE	FALSE	6n8D0B	0.031	0.7694	outcome	TRUE	reported	textfile	0.00255032	exposure	TRUE	1.05e-15	inferred	AUUMiF	textfile	2	TRUE	NA
rs12985258	T	C	T	C	0.025354	0.0041	0.401068	0.6067	FALSE	FALSE	FALSE	6n8D0B	0.0237	0.8617	outcome	TRUE	reported	textfile	0.00193652	exposure	TRUE	3.63e-39	inferred	AUUMiF	textfile	2	TRUE	NA
rs13098180	T	A	T	A	0.0136748	-0.0278	0.382939	0.3722	FALSE	TRUE	FALSE	6n8D0B	0.0239	0.2439	outcome	TRUE	reported	textfile	0.00196487	exposure	TRUE	3.41e-12	inferred	AUUMiF	textfile	2	TRUE	NA
rs1340817	A	G	A	G	-0.0160769	-0.0301	0.355572	0.6532	FALSE	FALSE	FALSE	6n8D0B	0.0248	0.2253	outcome	TRUE	reported	textfile	0.0019793	exposure	TRUE	4.57e-16	inferred	AUUMiF	textfile	2	TRUE	NA
rs13409567	T	A	T	A	0.0156398	-0.0302	0.307991	0.2976	FALSE	TRUE	FALSE	6n8D0B	0.0255	0.2355	outcome	TRUE	reported	textfile	0.00204968	exposure	TRUE	2.34e-14	inferred	AUUMiF	textfile	2	TRUE	NA
rs1354674	C	T	C	T	-0.0190264	-0.0053	0.117115	0.1251	FALSE	FALSE	FALSE	6n8D0B	0.0362	0.883	outcome	TRUE	reported	textfile	0.00295801	exposure	TRUE	1.26e-10	inferred	AUUMiF	textfile	2	TRUE	NA
rs1369313	A	G	A	G	-0.0134427	-0.0254	0.43251	0.5804	FALSE	FALSE	FALSE	6n8D0B	0.024	0.2893	outcome	TRUE	reported	textfile	0.00192044	exposure	TRUE	2.56e-12	inferred	AUUMiF	textfile	2	TRUE	NA
rs1375647	G	A	G	A	-0.0140822	0.0343	0.192195	0.8055	FALSE	FALSE	FALSE	6n8D0B	0.029	0.2362	outcome	TRUE	reported	textfile	0.0024043	exposure	TRUE	4.71e-09	inferred	AUUMiF	textfile	2	TRUE	NA
rs1408272	T	G	T	G	0.133182	-0.0285	0.0797748	0.9328	FALSE	FALSE	FALSE	6n8D0B	0.048	0.553	outcome	TRUE	reported	textfile	0.00348363	exposure	TRUE	0	inferred	AUUMiF	textfile	2	TRUE	NA
rs1426374	G	A	G	A	-0.0129378	0.0527	0.293519	0.7109	FALSE	FALSE	FALSE	6n8D0B	0.0255	0.03866	outcome	TRUE	reported	textfile	0.00207603	exposure	TRUE	4.61e-10	inferred	AUUMiF	textfile	2	TRUE	NA
rs1438898	A	C	A	C	0.0202888	-0.0304	0.25015	0.7504	FALSE	FALSE	FALSE	6n8D0B	0.0265	0.2522	outcome	TRUE	reported	textfile	0.00219329	exposure	TRUE	2.24e-20	inferred	AUUMiF	textfile	2	TRUE	NA
rs144917451	C	T	C	T	-0.0476643	-0.0074	0.0134423	0.9842	FALSE	FALSE	FALSE	6n8D0B	0.1284	0.9542	outcome	TRUE	reported	textfile	0.00822409	exposure	TRUE	6.8e-09	inferred	AUUMiF	textfile	2	TRUE	NA
rs1479559	C	T	C	T	0.021244	-0.0215	0.127319	0.8638	FALSE	FALSE	FALSE	6n8D0B	0.0358	0.5491	outcome	TRUE	reported	textfile	0.00283871	exposure	TRUE	7.23e-14	inferred	AUUMiF	textfile	2	TRUE	NA
rs148083940	C	G	C	G	0.0189718	-0.0024	0.128088	0.124	FALSE	TRUE	FALSE	6n8D0B	0.0442	0.9568	outcome	TRUE	reported	textfile	0.00294616	exposure	TRUE	1.2e-10	inferred	AUUMiF	textfile	2	TRUE	NA
rs1658457	T	C	T	C	-0.0132235	0.0394	0.454864	0.469	FALSE	FALSE	FALSE	6n8D0B	0.0226	0.08166	outcome	TRUE	reported	textfile	0.00189739	exposure	TRUE	3.18e-12	inferred	AUUMiF	textfile	2	TRUE	NA
rs165944	C	T	C	T	-0.0146973	0.0443	0.235709	0.2353	FALSE	FALSE	FALSE	6n8D0B	0.0273	0.1051	outcome	TRUE	reported	textfile	0.00223452	exposure	TRUE	4.79e-11	inferred	AUUMiF	textfile	2	TRUE	NA
rs1672917	A	G	A	G	0.0115674	-0.0265	0.380363	0.3871	FALSE	FALSE	FALSE	6n8D0B	0.0242	0.2722	outcome	TRUE	reported	textfile	0.00195818	exposure	TRUE	3.48e-09	inferred	AUUMiF	textfile	2	TRUE	NA
rs16891344	G	T	G	T	-0.023861	-0.0038	0.158778	0.8366	FALSE	FALSE	FALSE	6n8D0B	0.0313	0.9031	outcome	TRUE	reported	textfile	0.00258388	exposure	TRUE	2.59e-20	inferred	AUUMiF	textfile	2	TRUE	NA
rs17087971	G	A	G	A	0.0122819	0.0216	0.281374	0.7261	FALSE	FALSE	FALSE	6n8D0B	0.0261	0.4075	outcome	TRUE	reported	textfile	0.00211735	exposure	TRUE	6.61e-09	inferred	AUUMiF	textfile	2	TRUE	NA
rs17278406	G	A	G	A	-0.0236358	-0.0215	0.301399	0.6994	FALSE	FALSE	FALSE	6n8D0B	0.0257	0.404	outcome	TRUE	reported	textfile	0.00207169	exposure	TRUE	3.77e-30	inferred	AUUMiF	textfile	2	TRUE	NA
rs17654742	G	A	G	A	0.0225441	0.0514	0.153566	0.8547	FALSE	FALSE	FALSE	6n8D0B	0.0337	0.1269	outcome	TRUE	reported	textfile	0.0026435	exposure	TRUE	1.49e-17	inferred	AUUMiF	textfile	2	TRUE	NA
rs17773190	A	G	A	G	0.0148344	-0.0291	0.484973	0.5575	FALSE	FALSE	FALSE	6n8D0B	0.0249	0.2422	outcome	TRUE	reported	textfile	0.00191108	exposure	TRUE	8.34e-15	inferred	AUUMiF	textfile	2	TRUE	NA
rs17816699	T	C	T	C	0.0182782	0.0071	0.179015	0.8229	FALSE	FALSE	FALSE	6n8D0B	0.0302	0.8128	outcome	TRUE	reported	textfile	0.00246895	exposure	TRUE	1.33e-13	inferred	AUUMiF	textfile	2	TRUE	NA
rs184088518	G	T	G	T	-0.0883232	0.1285	0.023397	0.9588	FALSE	FALSE	FALSE	6n8D0B	0.1198	0.2833	outcome	TRUE	reported	textfile	0.00648336	exposure	TRUE	2.92e-42	inferred	AUUMiF	textfile	2	TRUE	NA
rs1841676	T	G	T	G	0.0116539	0.0225	0.45407	0.4521	FALSE	FALSE	FALSE	6n8D0B	0.0236	0.3403	outcome	TRUE	reported	textfile	0.00190255	exposure	TRUE	9.05e-10	inferred	AUUMiF	textfile	2	TRUE	NA
rs184318317	A	G	A	G	0.0320259	-0.0149	0.0434534	0.9511	FALSE	FALSE	FALSE	6n8D0B	0.0585	0.7982	outcome	TRUE	reported	textfile	0.0046474	exposure	TRUE	5.53e-12	inferred	AUUMiF	textfile	2	TRUE	NA
rs1874228	A	G	A	G	-0.0163199	0.0187	0.262088	0.2709	FALSE	FALSE	FALSE	6n8D0B	0.0256	0.465	outcome	TRUE	reported	textfile	0.00216216	exposure	TRUE	4.42e-14	inferred	AUUMiF	textfile	2	TRUE	NA
rs2010623	A	G	A	G	-0.0180724	-0.0172	0.484619	0.5516	FALSE	FALSE	FALSE	6n8D0B	0.0245	0.4818	outcome	TRUE	reported	textfile	0.00189406	exposure	TRUE	1.41e-21	inferred	AUUMiF	textfile	2	TRUE	NA
rs2014116	T	C	T	C	0.0132391	-0.0483	0.281999	0.7102	FALSE	FALSE	FALSE	6n8D0B	0.0259	0.06227	outcome	TRUE	reported	textfile	0.00210443	exposure	TRUE	3.15e-10	inferred	AUUMiF	textfile	2	TRUE	NA
rs2015803	C	T	C	T	-0.0154609	-0.0184	0.247484	0.762	FALSE	FALSE	FALSE	6n8D0B	0.0271	0.4972	outcome	TRUE	reported	textfile	0.00219542	exposure	TRUE	1.89e-12	inferred	AUUMiF	textfile	2	TRUE	NA
rs2093380	C	A	C	A	-0.0112674	-0.0087	0.308014	0.3069	FALSE	FALSE	FALSE	6n8D0B	0.0336	0.7959	outcome	TRUE	reported	textfile	0.00204865	exposure	TRUE	3.8e-08	inferred	AUUMiF	textfile	2	TRUE	NA
rs2214833	G	A	G	A	0.0107989	-0.0027	0.400924	0.4009	FALSE	FALSE	FALSE	6n8D0B	0.0237	0.9103	outcome	TRUE	reported	textfile	0.00193156	exposure	TRUE	2.26e-08	inferred	AUUMiF	textfile	2	TRUE	NA
rs2228445	T	C	T	C	-0.0336141	-0.0516	0.0980573	0.1085	FALSE	FALSE	FALSE	6n8D0B	0.0376	0.1699	outcome	TRUE	reported	textfile	0.00318718	exposure	TRUE	5.26e-26	inferred	AUUMiF	textfile	2	TRUE	NA
rs2281089	A	G	A	G	-0.0171749	-0.0143	0.1476	0.8546	FALSE	FALSE	FALSE	6n8D0B	0.0325	0.659	outcome	TRUE	reported	textfile	0.00266736	exposure	TRUE	1.2e-10	inferred	AUUMiF	textfile	2	TRUE	NA
rs2295366	T	G	T	G	-0.0126545	-0.0466	0.238716	0.7602	FALSE	FALSE	FALSE	6n8D0B	0.0263	0.07676	outcome	TRUE	reported	textfile	0.00221745	exposure	TRUE	1.15e-08	inferred	AUUMiF	textfile	2	TRUE	NA
rs2576159	A	T	A	T	0.0113432	-0.0274	0.319951	0.3242	FALSE	TRUE	FALSE	6n8D0B	0.0244	0.2621	outcome	TRUE	reported	textfile	0.00202866	exposure	TRUE	2.25e-08	inferred	AUUMiF	textfile	2	TRUE	NA
rs2648876	A	G	A	G	0.0113812	0.007	0.379478	0.3707	FALSE	FALSE	FALSE	6n8D0B	0.0235	0.7675	outcome	TRUE	reported	textfile	0.00195259	exposure	TRUE	5.58e-09	inferred	AUUMiF	textfile	2	TRUE	NA
rs2769703	G	A	G	A	0.0229717	-0.061	0.275787	0.2633	FALSE	FALSE	FALSE	6n8D0B	0.0264	0.02084	outcome	TRUE	reported	textfile	0.00212481	exposure	TRUE	3.05e-27	inferred	AUUMiF	textfile	2	TRUE	NA
rs2823270	A	G	A	G	-0.0224343	-0.0295	0.299601	0.7062	FALSE	FALSE	FALSE	6n8D0B	0.025	0.2365	outcome	TRUE	reported	textfile	0.00206685	exposure	TRUE	1.9e-27	inferred	AUUMiF	textfile	2	TRUE	NA
rs2834287	A	G	A	G	-0.0180593	0.0162	0.183766	0.8168	FALSE	FALSE	FALSE	6n8D0B	0.0301	0.59	outcome	TRUE	reported	textfile	0.00247273	exposure	TRUE	2.81e-13	inferred	AUUMiF	textfile	2	TRUE	NA
rs2835435	C	T	C	T	-0.0223097	-0.0466	0.222433	0.7783	FALSE	FALSE	FALSE	6n8D0B	0.0291	0.1096	outcome	TRUE	reported	textfile	0.0023076	exposure	TRUE	4.13e-22	inferred	AUUMiF	textfile	2	TRUE	NA
rs2854194	T	G	T	G	-0.0129095	0.0224	0.396106	0.404	FALSE	FALSE	FALSE	6n8D0B	0.024	0.35	outcome	TRUE	reported	textfile	0.00193449	exposure	TRUE	2.5e-11	inferred	AUUMiF	textfile	2	TRUE	NA
rs2859337	A	G	A	G	-0.0155795	-0.0057	0.247248	0.259	FALSE	FALSE	FALSE	6n8D0B	0.0296	0.8468	outcome	TRUE	reported	textfile	0.00220622	exposure	TRUE	1.65e-12	inferred	AUUMiF	textfile	2	TRUE	NA
rs28678867	A	G	A	G	0.0133017	-0.0186	0.255093	0.258	FALSE	FALSE	FALSE	6n8D0B	0.027	0.49	outcome	TRUE	reported	textfile	0.00217089	exposure	TRUE	8.94e-10	inferred	AUUMiF	textfile	2	TRUE	NA
rs2923956	G	C	G	C	0.0119092	-0.0366	0.490676	0.4919	FALSE	TRUE	TRUE	6n8D0B	0.0231	0.1123	outcome	TRUE	reported	textfile	0.00189493	exposure	TRUE	3.28e-10	inferred	AUUMiF	textfile	2	FALSE	NA
rs2943637	A	C	A	C	0.0110023	-0.0397	0.489768	0.5122	FALSE	FALSE	FALSE	6n8D0B	0.0232	0.08685	outcome	TRUE	reported	textfile	0.00189347	exposure	TRUE	6.22e-09	inferred	AUUMiF	textfile	2	TRUE	NA
rs304368	T	G	T	G	-0.0117654	-0.0025	0.332373	0.7644	FALSE	FALSE	FALSE	6n8D0B	0.0318	0.9379	outcome	TRUE	reported	textfile	0.00204399	exposure	TRUE	8.61e-09	inferred	AUUMiF	textfile	2	TRUE	NA
rs3088308	A	T	A	T	-0.0222047	0.0274	0.0676798	0.0701	FALSE	TRUE	FALSE	6n8D0B	0.046	0.5521	outcome	TRUE	reported	textfile	0.00376574	exposure	TRUE	3.71e-09	inferred	AUUMiF	textfile	2	TRUE	NA
rs34130368	G	T	G	T	-0.0181672	-0.0212	0.115091	0.8837	FALSE	FALSE	FALSE	6n8D0B	0.0402	0.5976	outcome	TRUE	reported	textfile	0.0029659	exposure	TRUE	9.05e-10	inferred	AUUMiF	textfile	2	TRUE	NA
rs34773350	C	T	C	T	0.0271144	0.0323	0.139147	0.8555	FALSE	FALSE	FALSE	6n8D0B	0.0339	0.34	outcome	TRUE	reported	textfile	0.00273313	exposure	TRUE	3.39e-23	inferred	AUUMiF	textfile	2	TRUE	NA
rs35124400	C	T	C	T	0.0226088	-0.0231	0.371238	0.6329	FALSE	FALSE	FALSE	6n8D0B	0.0243	0.3408	outcome	TRUE	reported	textfile	0.00195995	exposure	TRUE	8.75e-31	inferred	AUUMiF	textfile	2	TRUE	NA
rs35277578	G	A	G	A	0.0225299	0.0324	0.0962743	0.1135	FALSE	FALSE	FALSE	6n8D0B	0.0369	0.3793	outcome	TRUE	reported	textfile	0.00321602	exposure	TRUE	2.46e-12	inferred	AUUMiF	textfile	2	TRUE	NA
rs357273	A	G	A	G	-0.0165469	-0.0077	0.159975	0.8386	FALSE	FALSE	FALSE	6n8D0B	0.0317	0.808	outcome	TRUE	reported	textfile	0.00257832	exposure	TRUE	1.38e-10	inferred	AUUMiF	textfile	2	TRUE	NA
rs35736498	C	T	C	T	0.0125965	0.0429	0.456954	0.5466	FALSE	FALSE	FALSE	6n8D0B	0.0283	0.1285	outcome	TRUE	reported	textfile	0.00190194	exposure	TRUE	3.52e-11	inferred	AUUMiF	textfile	2	TRUE	NA
rs3745471	C	T	C	T	0.0201409	-0.0568	0.0836553	0.9035	FALSE	FALSE	FALSE	6n8D0B	0.0424	0.1807	outcome	TRUE	reported	textfile	0.00342283	exposure	TRUE	4e-09	inferred	AUUMiF	textfile	2	TRUE	NA
rs3754140	T	C	T	C	0.0313806	-0.0304	0.261894	0.7433	FALSE	FALSE	FALSE	6n8D0B	0.0261	0.2435	outcome	TRUE	reported	textfile	0.00214874	exposure	TRUE	2.64e-48	inferred	AUUMiF	textfile	2	TRUE	NA
rs3790082	G	A	G	A	0.0106301	-0.0324	0.495994	0.5094	FALSE	FALSE	FALSE	6n8D0B	0.0228	0.1555	outcome	TRUE	reported	textfile	0.00189223	exposure	TRUE	1.93e-08	inferred	AUUMiF	textfile	2	TRUE	NA
rs3791995	C	G	C	G	-0.0150332	0.0027	0.331599	0.3349	FALSE	TRUE	FALSE	6n8D0B	0.0242	0.9115	outcome	TRUE	reported	textfile	0.00202184	exposure	TRUE	1.04e-13	inferred	AUUMiF	textfile	2	TRUE	NA
rs38796	G	C	G	C	0.0122337	0.0419	0.468687	0.4724	FALSE	TRUE	TRUE	6n8D0B	0.0229	0.06808	outcome	TRUE	reported	textfile	0.00189832	exposure	TRUE	1.16e-10	inferred	AUUMiF	textfile	2	FALSE	NA
rs395379	A	G	A	G	0.0147376	-0.0354	0.172264	0.8293	FALSE	FALSE	FALSE	6n8D0B	0.0324	0.274	outcome	TRUE	reported	textfile	0.0025064	exposure	TRUE	4.1e-09	inferred	AUUMiF	textfile	2	TRUE	NA
rs41278174	G	A	G	A	0.0430003	-0.0157	0.0272317	0.9778	FALSE	FALSE	FALSE	6n8D0B	0.0901	0.862	outcome	TRUE	reported	textfile	0.00580861	exposure	TRUE	1.33e-13	inferred	AUUMiF	textfile	2	TRUE	NA
rs41307428	C	T	C	T	0.0588728	-0.0283	0.0174282	0.9584	FALSE	FALSE	FALSE	6n8D0B	0.077	0.7127	outcome	TRUE	reported	textfile	0.00728144	exposure	TRUE	6.2e-16	inferred	AUUMiF	textfile	2	TRUE	NA
rs4298676	G	A	G	A	0.010679	0.0218	0.483436	0.4633	FALSE	FALSE	FALSE	6n8D0B	0.0248	0.3797	outcome	TRUE	reported	textfile	0.0019132	exposure	TRUE	2.38e-08	inferred	AUUMiF	textfile	2	TRUE	NA
rs4365213	T	C	T	C	-0.0180998	-0.0172	0.449625	0.554	FALSE	FALSE	FALSE	6n8D0B	0.0232	0.4583	outcome	TRUE	reported	textfile	0.0019025	exposure	TRUE	1.84e-21	inferred	AUUMiF	textfile	2	TRUE	NA
rs4521758	C	T	C	T	0.0184503	0.064	0.102437	0.8891	FALSE	FALSE	FALSE	6n8D0B	0.0376	0.0884	outcome	TRUE	reported	textfile	0.0031211	exposure	TRUE	3.39e-09	inferred	AUUMiF	textfile	2	TRUE	NA
rs4660253	C	T	C	T	-0.0162238	-0.0224	0.383051	0.3809	FALSE	FALSE	FALSE	6n8D0B	0.0242	0.355	outcome	TRUE	reported	textfile	0.00198675	exposure	TRUE	3.19e-16	inferred	AUUMiF	textfile	2	TRUE	NA
rs4665390	C	T	C	T	0.0167061	-0.0223	0.257084	0.7419	FALSE	FALSE	FALSE	6n8D0B	0.0256	0.3826	outcome	TRUE	reported	textfile	0.00216359	exposure	TRUE	1.15e-14	inferred	AUUMiF	textfile	2	TRUE	NA
rs4674326	T	C	T	C	-0.016484	-0.0343	0.485469	0.5239	FALSE	FALSE	FALSE	6n8D0B	0.0227	0.13	outcome	TRUE	reported	textfile	0.00189296	exposure	TRUE	3.09e-18	inferred	AUUMiF	textfile	2	TRUE	NA
rs4677156	A	T	A	T	-0.0124112	-0.0047	0.231707	0.2274	FALSE	TRUE	FALSE	6n8D0B	0.0281	0.8678	outcome	TRUE	reported	textfile	0.0022632	exposure	TRUE	4.16e-08	inferred	AUUMiF	textfile	2	TRUE	NA
rs4715354	G	A	G	A	0.0158194	0.0003	0.486186	0.5125	FALSE	FALSE	FALSE	6n8D0B	0.0232	0.9913	outcome	TRUE	reported	textfile	0.00189358	exposure	TRUE	6.59e-17	inferred	AUUMiF	textfile	2	TRUE	NA
rs4745984	C	A	C	A	0.0176435	0.0296	0.103356	0.8875	FALSE	FALSE	FALSE	6n8D0B	0.0389	0.4464	outcome	TRUE	reported	textfile	0.0031268	exposure	TRUE	1.67e-08	inferred	AUUMiF	textfile	2	TRUE	NA
rs4833453	C	T	C	T	0.0163847	-0.0486	0.172039	0.1559	FALSE	FALSE	FALSE	6n8D0B	0.0349	0.1637	outcome	TRUE	reported	textfile	0.00252855	exposure	TRUE	9.18e-11	inferred	AUUMiF	textfile	2	TRUE	NA
rs4883565	T	C	T	C	0.0141184	-0.0033	0.2286	0.763	FALSE	FALSE	FALSE	6n8D0B	0.0297	0.9126	outcome	TRUE	reported	textfile	0.00225614	exposure	TRUE	3.91e-10	inferred	AUUMiF	textfile	2	TRUE	NA
rs4979080	T	C	T	C	-0.0144315	-0.0138	0.300097	0.6991	FALSE	FALSE	FALSE	6n8D0B	0.0257	0.5917	outcome	TRUE	reported	textfile	0.00207593	exposure	TRUE	3.61e-12	inferred	AUUMiF	textfile	2	TRUE	NA
rs4986080	G	A	G	A	0.011959	-0.0124	0.288848	0.3089	FALSE	FALSE	FALSE	6n8D0B	0.0377	0.7419	outcome	TRUE	reported	textfile	0.00209574	exposure	TRUE	1.15e-08	inferred	AUUMiF	textfile	2	TRUE	NA
rs551118	C	G	C	G	-0.0350175	-0.0379	0.422018	0.4112	FALSE	TRUE	TRUE	6n8D0B	0.0239	0.1128	outcome	TRUE	reported	textfile	0.00194627	exposure	TRUE	2.25e-72	inferred	AUUMiF	textfile	2	FALSE	NA
rs554019	C	T	C	T	-0.0167749	0.0083	0.420264	0.5732	FALSE	FALSE	FALSE	6n8D0B	0.0229	0.7186	outcome	TRUE	reported	textfile	0.00192122	exposure	TRUE	2.52e-18	inferred	AUUMiF	textfile	2	TRUE	NA
rs55639123	A	G	A	G	0.0125748	-0.0542	0.237163	0.7752	FALSE	FALSE	FALSE	6n8D0B	0.0269	0.04358	outcome	TRUE	reported	textfile	0.00224564	exposure	TRUE	2.15e-08	inferred	AUUMiF	textfile	2	TRUE	NA
rs55731973	G	T	G	T	-0.0173659	0.0351	0.285641	0.3013	FALSE	FALSE	FALSE	6n8D0B	0.0256	0.1704	outcome	TRUE	reported	textfile	0.00209965	exposure	TRUE	1.33e-16	inferred	AUUMiF	textfile	2	TRUE	NA
rs55852563	C	G	C	G	0.0149715	-0.0251	0.400395	0.4055	FALSE	TRUE	FALSE	6n8D0B	0.0237	0.2912	outcome	TRUE	reported	textfile	0.00192858	exposure	TRUE	8.3e-15	inferred	AUUMiF	textfile	2	TRUE	NA
rs55913146	T	C	T	C	-0.0133856	-0.0003	0.266353	0.7373	FALSE	FALSE	FALSE	6n8D0B	0.027	0.9913	outcome	TRUE	reported	textfile	0.00214695	exposure	TRUE	4.53e-10	inferred	AUUMiF	textfile	2	TRUE	NA
rs55918235	T	C	T	C	0.0199432	0.0251	0.140074	0.8655	FALSE	FALSE	FALSE	6n8D0B	0.0348	0.4705	outcome	TRUE	reported	textfile	0.00273668	exposure	TRUE	3.16e-13	inferred	AUUMiF	textfile	2	TRUE	NA
rs559406	G	T	G	T	-0.0146829	-0.0492	0.450815	0.4556	FALSE	FALSE	FALSE	6n8D0B	0.0235	0.03665	outcome	TRUE	reported	textfile	0.00190061	exposure	TRUE	1.12e-14	inferred	AUUMiF	textfile	2	TRUE	NA
rs55944055	A	G	A	G	0.0327195	-0.0185	0.0473516	0.9521	FALSE	FALSE	FALSE	6n8D0B	0.0564	0.7435	outcome	TRUE	reported	textfile	0.00445609	exposure	TRUE	2.09e-13	inferred	AUUMiF	textfile	2	TRUE	NA
rs56011044	C	T	C	T	-0.027366	0.036	0.0966081	0.8874	FALSE	FALSE	FALSE	6n8D0B	0.0397	0.3649	outcome	TRUE	reported	textfile	0.00323716	exposure	TRUE	2.82e-17	inferred	AUUMiF	textfile	2	TRUE	NA
rs56262900	G	A	G	A	0.0221143	-0.0498	0.101626	0.9075	FALSE	FALSE	FALSE	6n8D0B	0.041	0.225	outcome	TRUE	reported	textfile	0.00313885	exposure	TRUE	1.85e-12	inferred	AUUMiF	textfile	2	TRUE	NA
rs56945899	G	A	G	A	-0.0581324	0.0834	0.0210314	0.9746	FALSE	FALSE	FALSE	6n8D0B	0.0863	0.3337	outcome	TRUE	reported	textfile	0.00662148	exposure	TRUE	1.64e-18	inferred	AUUMiF	textfile	2	TRUE	NA
rs57575542	C	G	C	G	0.0124662	0.0264	0.354374	0.3748	FALSE	TRUE	FALSE	6n8D0B	0.0236	0.2628	outcome	TRUE	reported	textfile	0.00197451	exposure	TRUE	2.73e-10	inferred	AUUMiF	textfile	2	TRUE	NA
rs59913237	T	A	T	A	0.01746	0.006	0.422244	0.4135	FALSE	TRUE	TRUE	6n8D0B	0.0234	0.7962	outcome	TRUE	reported	textfile	0.00192269	exposure	TRUE	1.08e-19	inferred	AUUMiF	textfile	2	FALSE	NA
rs60545357	A	C	A	C	-0.0146827	-0.0413	0.173687	0.8257	FALSE	FALSE	FALSE	6n8D0B	0.0319	0.1948	outcome	TRUE	reported	textfile	0.00250045	exposure	TRUE	4.31e-09	inferred	AUUMiF	textfile	2	TRUE	NA
rs60639710	G	T	G	T	0.010916	0.01	0.366444	0.3616	FALSE	FALSE	FALSE	6n8D0B	0.0236	0.6712	outcome	TRUE	reported	textfile	0.00196488	exposure	TRUE	2.77e-08	inferred	AUUMiF	textfile	2	TRUE	NA
rs61557287	A	G	A	G	-0.017343	0.0302	0.157039	0.8389	FALSE	FALSE	FALSE	6n8D0B	0.0319	0.344	outcome	TRUE	reported	textfile	0.00261213	exposure	TRUE	3.15e-11	inferred	AUUMiF	textfile	2	TRUE	NA
rs616111	C	G	C	G	0.0119056	-0.0018	0.418822	0.413	FALSE	TRUE	FALSE	6n8D0B	0.0246	0.9431	outcome	TRUE	reported	textfile	0.0019501	exposure	TRUE	1.03e-09	inferred	AUUMiF	textfile	2	TRUE	NA
rs61739556	G	C	G	C	-0.140479	0.0189	0.0143326	0.0157	FALSE	TRUE	FALSE	6n8D0B	0.1165	0.8711	outcome	TRUE	reported	textfile	0.00847701	exposure	TRUE	1.12e-61	inferred	AUUMiF	textfile	2	TRUE	NA
rs61758304	G	A	G	A	0.0291429	0.1379	0.0342279	0.9671	FALSE	FALSE	FALSE	6n8D0B	0.0796	0.08322	outcome	TRUE	reported	textfile	0.00519805	exposure	TRUE	2.06e-08	inferred	AUUMiF	textfile	2	TRUE	NA
rs61854735	T	A	T	A	0.0172373	0.033	0.167319	0.1671	FALSE	TRUE	FALSE	6n8D0B	0.031	0.2874	outcome	TRUE	reported	textfile	0.00254565	exposure	TRUE	1.28e-11	inferred	AUUMiF	textfile	2	TRUE	NA
rs62051120	T	A	T	A	-0.0234092	0.0109	0.0871896	0.097	FALSE	TRUE	FALSE	6n8D0B	0.0416	0.794	outcome	TRUE	reported	textfile	0.00337422	exposure	TRUE	3.99e-12	inferred	AUUMiF	textfile	2	TRUE	NA
rs62344826	G	A	G	A	0.0195154	0.0131	0.0897662	0.9153	FALSE	FALSE	FALSE	6n8D0B	0.0466	0.7791	outcome	TRUE	reported	textfile	0.00332793	exposure	TRUE	4.52e-09	inferred	AUUMiF	textfile	2	TRUE	NA
rs6428637	A	G	A	G	0.0105511	0.03	0.421206	0.5821	FALSE	FALSE	FALSE	6n8D0B	0.0236	0.2045	outcome	TRUE	reported	textfile	0.00191858	exposure	TRUE	3.81e-08	inferred	AUUMiF	textfile	2	TRUE	NA
rs6445972	C	T	C	T	0.014294	0.0409	0.299512	0.2972	FALSE	FALSE	FALSE	6n8D0B	0.0245	0.09554	outcome	TRUE	reported	textfile	0.00206781	exposure	TRUE	4.76e-12	inferred	AUUMiF	textfile	2	TRUE	NA
rs646407	T	G	T	G	-0.011958	0.0142	0.246435	0.7478	FALSE	FALSE	FALSE	6n8D0B	0.0276	0.6067	outcome	TRUE	reported	textfile	0.00219306	exposure	TRUE	4.96e-08	inferred	AUUMiF	textfile	2	TRUE	NA
rs6474401	T	C	T	C	-0.0204381	0.0326	0.387134	0.6178	FALSE	FALSE	FALSE	6n8D0B	0.0237	0.1685	outcome	TRUE	reported	textfile	0.00194016	exposure	TRUE	6.01e-26	inferred	AUUMiF	textfile	2	TRUE	NA
rs6507878	T	C	T	C	-0.0171499	0.0015	0.447285	0.5455	FALSE	FALSE	FALSE	6n8D0B	0.0232	0.9491	outcome	TRUE	reported	textfile	0.001914	exposure	TRUE	3.24e-19	inferred	AUUMiF	textfile	2	TRUE	NA
rs6512645	G	A	G	A	0.0154556	0.005	0.402826	0.5961	FALSE	FALSE	FALSE	6n8D0B	0.0233	0.829	outcome	TRUE	reported	textfile	0.00193334	exposure	TRUE	1.3e-15	inferred	AUUMiF	textfile	2	TRUE	NA
rs66739581	T	C	T	C	0.0130662	-0.0304	0.252726	0.7339	FALSE	FALSE	FALSE	6n8D0B	0.0299	0.3093	outcome	TRUE	reported	textfile	0.00218058	exposure	TRUE	2.07e-09	inferred	AUUMiF	textfile	2	TRUE	NA
rs6687993	T	C	T	C	0.017098	-0.0222	0.139887	0.8504	FALSE	FALSE	FALSE	6n8D0B	0.0361	0.5398	outcome	TRUE	reported	textfile	0.00274984	exposure	TRUE	5.04e-10	inferred	AUUMiF	textfile	2	TRUE	NA
rs6827412	G	A	G	A	-0.0128483	-0.0068	0.389778	0.3931	FALSE	FALSE	FALSE	6n8D0B	0.024	0.7776	outcome	TRUE	reported	textfile	0.00195059	exposure	TRUE	4.49e-11	inferred	AUUMiF	textfile	2	TRUE	NA
rs699048	G	T	G	T	-0.0118261	0.0339	0.265752	0.2754	FALSE	FALSE	FALSE	6n8D0B	0.0264	0.1997	outcome	TRUE	reported	textfile	0.0021477	exposure	TRUE	3.66e-08	inferred	AUUMiF	textfile	2	TRUE	NA
rs7032549	G	A	G	A	0.0144433	-0.002	0.414345	0.4012	FALSE	FALSE	FALSE	6n8D0B	0.027	0.9415	outcome	TRUE	reported	textfile	0.00191937	exposure	TRUE	5.27e-14	inferred	AUUMiF	textfile	2	TRUE	NA
rs7181	G	A	G	A	0.0188781	-0.0532	0.197994	0.7975	FALSE	FALSE	FALSE	6n8D0B	0.03	0.07555	outcome	TRUE	reported	textfile	0.00238133	exposure	TRUE	2.24e-15	inferred	AUUMiF	textfile	2	TRUE	NA
rs72638978	T	C	T	C	0.0418578	0.0372	0.0235196	0.9784	FALSE	FALSE	FALSE	6n8D0B	0.1265	0.7684	outcome	TRUE	reported	textfile	0.006311	exposure	TRUE	3.3e-11	inferred	AUUMiF	textfile	2	TRUE	NA
rs72698506	A	G	A	G	0.0141168	-0.0135	0.201113	0.8063	FALSE	FALSE	FALSE	6n8D0B	0.0287	0.6375	outcome	TRUE	reported	textfile	0.00235713	exposure	TRUE	2.11e-09	inferred	AUUMiF	textfile	2	TRUE	NA
rs72711791	A	G	A	G	0.0221843	-0.08	0.0721379	0.9235	FALSE	FALSE	FALSE	6n8D0B	0.0469	0.08834	outcome	TRUE	reported	textfile	0.00375996	exposure	TRUE	3.63e-09	inferred	AUUMiF	textfile	2	TRUE	NA
rs72761903	T	C	T	C	-0.020863	0.0746	0.0952128	0.8987	FALSE	FALSE	FALSE	6n8D0B	0.0394	0.0584	outcome	TRUE	reported	textfile	0.00321863	exposure	TRUE	9.05e-11	inferred	AUUMiF	textfile	2	TRUE	NA
rs7285695	T	G	T	G	-0.0198035	-0.0586	0.184994	0.8155	FALSE	FALSE	FALSE	6n8D0B	0.0293	0.04583	outcome	TRUE	reported	textfile	0.00243698	exposure	TRUE	4.43e-16	inferred	AUUMiF	textfile	2	TRUE	NA
rs7291756	A	G	A	G	-0.0150302	0.0416	0.248581	0.7409	FALSE	FALSE	FALSE	6n8D0B	0.0264	0.1154	outcome	TRUE	reported	textfile	0.00218472	exposure	TRUE	6e-12	inferred	AUUMiF	textfile	2	TRUE	NA
rs72995678	G	C	G	C	0.0188315	0.075	0.106193	0.1098	FALSE	TRUE	FALSE	6n8D0B	0.0367	0.04092	outcome	TRUE	reported	textfile	0.00308201	exposure	TRUE	9.95e-10	inferred	AUUMiF	textfile	2	TRUE	NA
rs73169671	C	A	C	A	-0.0210853	0.0097	0.112679	0.8807	FALSE	FALSE	FALSE	6n8D0B	0.037	0.7932	outcome	TRUE	reported	textfile	0.00299619	exposure	TRUE	1.96e-12	inferred	AUUMiF	textfile	2	TRUE	NA
rs74417235	A	G	A	G	0.0204098	-0.0674	0.0956564	0.9025	FALSE	FALSE	FALSE	6n8D0B	0.0406	0.0969	outcome	TRUE	reported	textfile	0.00323223	exposure	TRUE	2.71e-10	inferred	AUUMiF	textfile	2	TRUE	NA
rs74626145	G	T	G	T	0.0169781	0.0093	0.107807	0.8937	FALSE	FALSE	FALSE	6n8D0B	0.0397	0.8144	outcome	TRUE	reported	textfile	0.00306445	exposure	TRUE	3.02e-08	inferred	AUUMiF	textfile	2	TRUE	NA
rs7525164	C	T	C	T	-0.0583756	-0.1144	0.0292273	0.9678	FALSE	FALSE	FALSE	6n8D0B	0.0718	0.1109	outcome	TRUE	reported	textfile	0.00567244	exposure	TRUE	7.73e-25	inferred	AUUMiF	textfile	2	TRUE	NA
rs752590	A	G	A	G	0.0246724	0.0046	0.210954	0.7932	FALSE	FALSE	FALSE	6n8D0B	0.0301	0.8795	outcome	TRUE	reported	textfile	0.0023174	exposure	TRUE	1.81e-26	inferred	AUUMiF	textfile	2	TRUE	NA
rs75792643	C	T	C	T	0.0262222	0.0291	0.316043	0.6768	FALSE	FALSE	FALSE	6n8D0B	0.03	0.3318	outcome	TRUE	reported	textfile	0.00203773	exposure	TRUE	6.78e-38	inferred	AUUMiF	textfile	2	TRUE	NA
rs7702189	G	A	G	A	-0.0122153	0.0288	0.407243	0.4094	FALSE	FALSE	FALSE	6n8D0B	0.0243	0.2352	outcome	TRUE	reported	textfile	0.00193426	exposure	TRUE	2.7e-10	inferred	AUUMiF	textfile	2	TRUE	NA
rs77486408	C	A	C	A	-0.0274123	0.0155	0.0661811	0.9385	FALSE	FALSE	FALSE	6n8D0B	0.0496	0.7538	outcome	TRUE	reported	textfile	0.003837	exposure	TRUE	9.05e-13	inferred	AUUMiF	textfile	2	TRUE	NA
rs7840279	T	C	T	C	0.0114058	0.035	0.415832	0.5832	FALSE	FALSE	FALSE	6n8D0B	0.0244	0.1519	outcome	TRUE	reported	textfile	0.00191793	exposure	TRUE	2.73e-09	inferred	AUUMiF	textfile	2	TRUE	NA
rs78839561	G	A	G	A	0.0108862	0.013	0.40601	0.6032	FALSE	FALSE	FALSE	6n8D0B	0.0246	0.5991	outcome	TRUE	reported	textfile	0.00195139	exposure	TRUE	2.42e-08	inferred	AUUMiF	textfile	2	TRUE	NA
rs7910217	G	A	G	A	0.0115115	-0.0217	0.322322	0.6831	FALSE	FALSE	FALSE	6n8D0B	0.025	0.3848	outcome	TRUE	reported	textfile	0.00202365	exposure	TRUE	1.28e-08	inferred	AUUMiF	textfile	2	TRUE	NA
rs791270	A	G	A	G	-0.0171012	-0.01	0.15172	0.1423	FALSE	FALSE	FALSE	6n8D0B	0.0346	0.7727	outcome	TRUE	reported	textfile	0.00264511	exposure	TRUE	1.01e-10	inferred	AUUMiF	textfile	2	TRUE	NA
rs797219	G	A	G	A	-0.011006	-0.0178	0.476606	0.4768	FALSE	FALSE	FALSE	6n8D0B	0.0235	0.4472	outcome	TRUE	reported	textfile	0.00190891	exposure	TRUE	8.14e-09	inferred	AUUMiF	textfile	2	TRUE	NA
rs8020977	T	G	T	G	0.0132613	0.0015	0.468859	0.4702	FALSE	FALSE	FALSE	6n8D0B	0.0231	0.9482	outcome	TRUE	reported	textfile	0.0018965	exposure	TRUE	2.7e-12	inferred	AUUMiF	textfile	2	TRUE	NA
rs8055187	A	T	A	T	-0.0165566	-0.0043	0.488945	0.4745	FALSE	TRUE	TRUE	6n8D0B	0.0241	0.858	outcome	TRUE	reported	textfile	0.00189498	exposure	TRUE	2.39e-18	inferred	AUUMiF	textfile	2	FALSE	NA
rs8072184	A	G	A	G	-0.0131187	0.0239	0.265522	0.2546	FALSE	FALSE	FALSE	6n8D0B	0.0262	0.361	outcome	TRUE	reported	textfile	0.00213815	exposure	TRUE	8.49e-10	inferred	AUUMiF	textfile	2	TRUE	NA
rs8138197	G	A	G	A	0.0209541	0.0188	0.471381	0.5214	FALSE	FALSE	FALSE	6n8D0B	0.0234	0.421	outcome	TRUE	reported	textfile	0.00189664	exposure	TRUE	2.24e-28	inferred	AUUMiF	textfile	2	TRUE	NA
rs842050	T	G	T	G	-0.0118992	-0.0017	0.340388	0.3347	FALSE	FALSE	FALSE	6n8D0B	0.0242	0.9444	outcome	TRUE	reported	textfile	0.00199821	exposure	TRUE	2.6e-09	inferred	AUUMiF	textfile	2	TRUE	NA
rs863678	G	T	G	T	0.0193216	-0.0108	0.356455	0.3611	FALSE	FALSE	FALSE	6n8D0B	0.025	0.665	outcome	TRUE	reported	textfile	0.00202606	exposure	TRUE	1.48e-21	inferred	AUUMiF	textfile	2	TRUE	NA
rs868950	A	G	A	G	0.0162698	-0.03	0.465057	0.4746	FALSE	FALSE	FALSE	6n8D0B	0.0241	0.2128	outcome	TRUE	reported	textfile	0.00191024	exposure	TRUE	1.64e-17	inferred	AUUMiF	textfile	2	TRUE	NA
rs903065	A	C	A	C	-0.010767	0.0101	0.391995	0.3504	FALSE	FALSE	FALSE	6n8D0B	0.0245	0.6798	outcome	TRUE	reported	textfile	0.00195544	exposure	TRUE	3.67e-08	inferred	AUUMiF	textfile	2	TRUE	NA
rs9287360	C	T	C	T	0.0111437	0.0191	0.311181	0.3178	FALSE	FALSE	FALSE	6n8D0B	0.0246	0.4389	outcome	TRUE	reported	textfile	0.00204044	exposure	TRUE	4.72e-08	inferred	AUUMiF	textfile	2	TRUE	NA
rs9327454	A	G	A	G	-0.0153554	0.0131	0.182179	0.815	FALSE	FALSE	FALSE	6n8D0B	0.0298	0.6593	outcome	TRUE	reported	textfile	0.00246485	exposure	TRUE	4.67e-10	inferred	AUUMiF	textfile	2	TRUE	NA
rs9366197	C	T	C	T	0.0110197	0.0219	0.3379	0.6488	FALSE	FALSE	FALSE	6n8D0B	0.025	0.382	outcome	TRUE	reported	textfile	0.00200974	exposure	TRUE	4.18e-08	inferred	AUUMiF	textfile	2	TRUE	NA
rs9429088	T	A	T	A	-0.0194239	0.0329	0.434597	0.449	FALSE	TRUE	TRUE	6n8D0B	0.0227	0.1485	outcome	TRUE	reported	textfile	0.00190779	exposure	TRUE	2.4e-24	inferred	AUUMiF	textfile	2	FALSE	NA
rs9645770	A	G	A	G	-0.0110849	-0.0268	0.343323	0.3335	FALSE	FALSE	FALSE	6n8D0B	0.0256	0.2946	outcome	TRUE	reported	textfile	0.00201268	exposure	TRUE	3.64e-08	inferred	AUUMiF	textfile	2	TRUE	NA
rs9649959	A	G	A	G	-0.0147938	0.0101	0.345609	0.6634	FALSE	FALSE	FALSE	6n8D0B	0.0248	0.684	outcome	TRUE	reported	textfile	0.00198972	exposure	TRUE	1.04e-13	inferred	AUUMiF	textfile	2	TRUE	NA
rs9686785	C	T	C	T	-0.0117415	-0.0426	0.437545	0.5767	FALSE	FALSE	FALSE	6n8D0B	0.0231	0.06488	outcome	TRUE	reported	textfile	0.00190967	exposure	TRUE	7.82e-10	inferred	AUUMiF	textfile	2	TRUE	NA
rs9771385	G	A	G	A	0.0190014	0.0193	0.397938	0.3948	FALSE	FALSE	FALSE	6n8D0B	0.032	0.5469	outcome	TRUE	reported	textfile	0.00194048	exposure	TRUE	1.22e-22	inferred	AUUMiF	textfile	2	TRUE	NA
rs9810106	G	C	G	C	0.0104859	-0.0459	0.466715	0.4669	FALSE	TRUE	TRUE	6n8D0B	0.0235	0.05076	outcome	TRUE	reported	textfile	0.00189425	exposure	TRUE	3.1e-08	inferred	AUUMiF	textfile	2	FALSE	NA
rs9813210	G	A	G	A	-0.0141932	0.0656	0.158374	0.848	FALSE	FALSE	FALSE	6n8D0B	0.0331	0.04775	outcome	TRUE	reported	textfile	0.00259692	exposure	TRUE	4.62e-08	inferred	AUUMiF	textfile	2	TRUE	NA
rs9816588	C	A	C	A	0.02448	0.0137	0.0988863	0.9032	FALSE	FALSE	FALSE	6n8D0B	0.0401	0.7324	outcome	TRUE	reported	textfile	0.00317278	exposure	TRUE	1.2e-14	inferred	AUUMiF	textfile	2	TRUE	NA

## Sheet: phenoscanner result
efo_id	association_id	pvalue	standard_error	beta_number	range	SNP	trait
EFO_0003958	36099131	2e-12	NA	NA	NA	rs10168349	sunburn
EFO_0004305	36506353	8e-205	NA	NA	NA	rs10168349	erythrocyte count
EFO_0004305	22075708	4e-66	0.00373709	0.064196	[0.057-0.072]	rs10168349	erythrocyte count
EFO_0004305	93474539	4e-49	0.00421565	0.0621407	[0.054-0.07]	rs10168349	erythrocyte count
EFO_0004305	101445177	1e-117	0.00369977	0.0853339	[0.078-0.093]	rs10168349	erythrocyte count
EFO_0004305	119209706	4e-36	NA	NA	NA	rs10168349	erythrocyte count
EFO_0004305	101369971	1e-22	NA	0.0320267	NA	rs10168349	erythrocyte count
EFO_0004305	93535464	1e-184	0.0019	0.0557	[0.052-0.059]	rs10168349	erythrocyte count
EFO_0004305	31580542	1e-36	0.005721	0.07229	[0.061-0.084]	rs10168349	erythrocyte count
EFO_0004348	62630531	0	0.001946	0.075569	[0.072-0.079]	rs10168349	hematocrit
EFO_0004348	93471032	1e-52	0.00421742	0.0644262	[0.056-0.073]	rs10168349	hematocrit
EFO_0004348	129691472	5e-10	NA	0.344082	NA	rs10168349	hematocrit
EFO_0004348	14002	4e-15	NA	0.19	[0.14-0.23]	rs10168349	hematocrit
EFO_0004348	64194865	2e-168	0.00379517	0.105019	[0.098-0.112]	rs10168349	hematocrit
EFO_0004348	101370971	4e-29	NA	0.296007	NA	rs10168349	hematocrit
EFO_0004348	31580909	3e-39	0.005704	0.07477	[0.064-0.086]	rs10168349	hematocrit
EFO_0004348	62510884	3e-53	0.005064	0.077786	[0.068-0.088]	rs10168349	hematocrit
EFO_0004348	119206430	5e-36	NA	NA	NA	rs10168349	hematocrit
EFO_0004509	104325807	2e-17	NA	0.1021	NA	rs10168349	hemoglobin measurement
EFO_0004509	104325735	6e-12	NA	0.1225	NA	rs10168349	hemoglobin measurement
EFO_0004509	31580786	3e-32	0.005705	0.06749	[0.056-0.079]	rs10168349	hemoglobin measurement
EFO_0004509	119205575	3e-37	NA	NA	NA	rs10168349	hemoglobin measurement
EFO_0004509	62632356	3e-303	0.001947	0.072482	[0.069-0.076]	rs10168349	hemoglobin measurement
EFO_0004509	93510024	8e-201	0.0018	0.0545	[0.051-0.058]	rs10168349	hemoglobin measurement
EFO_0004509	101370740	1e-28	NA	0.101896	NA	rs10168349	hemoglobin measurement
EFO_0004509	64192261	2e-237	0.0032426	0.106778	[0.1-0.11]	rs10168349	hemoglobin measurement
EFO_0004509	93468716	1e-44	0.00414285	0.0580388	[0.05-0.066]	rs10168349	hemoglobin measurement
EFO_0004509	61935598	2e-182	NA	0.066	NA	rs10168349	hemoglobin measurement
EFO_0004509	62510785	3e-48	0.004967	0.072526	[0.063-0.082]	rs10168349	hemoglobin measurement
EFO_0006336	93503429	1e-09	0.0022	0.0135	[0.0092-0.0178]	rs10168349	diastolic blood pressure
EFO_0007978	62741668	2e-236	0.001949	0.064	[0.06-0.068]	rs10168349	red blood cell density measurement
EFO_0007978	62511561	3e-50	0.00495	0.073815	[0.064-0.084]	rs10168349	red blood cell density measurement
EFO_0007978	62502539	1e-283	NA	NA	NA	rs10168349	red blood cell density measurement
EFO_0004305	101446157	3e-147	0.0024313	0.0628705	[0.058-0.068]	rs10265221	erythrocyte count
EFO_0004348	64195602	2e-194	0.00243713	0.0725399	[0.068-0.077]	rs10265221	hematocrit
EFO_0004509	64193018	9e-177	0.00243904	0.0691773	[0.064-0.074]	rs10265221	hemoglobin measurement
EFO_0004509	62426423	3e-222	NA	NA	NA	rs10265221	hemoglobin measurement
EFO_0004518	96793962	5e-16	NA	8.12	NA	rs10265221	creatinine measurement
EFO_0004518	106392201	2e-33	0.00447396	0.0539179	[0.045-0.063]	rs10265221	creatinine measurement
EFO_0004518	93547581	3e-122	0.002	0.0481	[0.044-0.052]	rs10265221	creatinine measurement
EFO_0004518	100320537	8e-11	NA	0.07	[0.05-0.09]	rs10265221	creatinine measurement
EFO_0005208	17401164	7e-11	0.146	0.963	[0.68-1.25]	rs10265221	glomerular filtration rate
EFO_0005208	41203675	2e-26	0.124	0.847	[0.6-1.09]	rs10265221	glomerular filtration rate
EFO_0005208	47759760	7e-46	0.058	0.829	[0.72-0.94]	rs10265221	glomerular filtration rate
EFO_0004305	22076044	1e-17	0.00358264	0.0305591	[0.024-0.038]	rs1050338	erythrocyte count
EFO_0004348	64195532	7e-10	0.00221704	0.0136841	[0.0093-0.018]	rs1050338	hematocrit
EFO_0004305	36506880	2e-22	NA	NA	NA	rs1075871	erythrocyte count
EFO_0004305	101445493	2e-24	0.00221113	0.0225292	[0.018-0.027]	rs1075871	erythrocyte count
EFO_0004305	93535564	4e-18	0.002	0.0175	[0.014-0.021]	rs1075871	erythrocyte count
EFO_0004348	93517266	5e-17	0.0019	0.0162	[0.012-0.02]	rs1075871	hematocrit
EFO_0004348	64195105	8e-25	0.00221715	0.0228169	[0.018-0.027]	rs1075871	hematocrit
EFO_0004509	64192499	4e-24	0.00221879	0.0224617	[0.018-0.027]	rs1075871	hemoglobin measurement
EFO_0004305	93536679	5e-15	0.0019	0.0152	[0.011-0.019]	rs1077835	erythrocyte count
EFO_0004348	93518126	2e-13	0.0019	0.0138	[0.01-0.018]	rs1077835	hematocrit
EFO_0004509	93511049	2e-16	0.0018	0.0151	[0.012-0.019]	rs1077835	hemoglobin measurement
EFO_0004529	96163884	8e-107	0.00462899	0.101625	[0.093-0.111]	rs1077835	lipid measurement
EFO_0004530	56275222	3e-86	0.00240881	0.0473972	[0.043-0.052]	rs1077835	triglyceride measurement
EFO_0004530	47266385	3e-09	0.00411086	0.0244635	[0.016-0.033]	rs1077835	triglyceride measurement
EFO_0004530	14980388	2e-14	0.008	0.059	[0.043-0.075]	rs1077835	triglyceride measurement
EFO_0004530	117711100	4e-123	0.0025451	0.06	[0.055-0.065]	rs1077835	triglyceride measurement
EFO_0004530	102700836	3e-85	NA	NA	NA	rs1077835	triglyceride measurement
EFO_0004530	101335837	1e-103	0.00166294	0.0447226	[0.041-0.048]	rs1077835	triglyceride measurement
EFO_0004530	35847743	3e-21	NA	0.048	NA	rs1077835	triglyceride measurement
EFO_0004530	101333334	2e-193	NA	NA	NA	rs1077835	triglyceride measurement
EFO_0004530	35847748	6e-28	NA	0.048	NA	rs1077835	triglyceride measurement
EFO_0004530	96169531	6e-278	0.0048675	0.173404	[0.16-0.18]	rs1077835	triglyceride measurement
EFO_0004530	52488745	1e-10	NA	0.0759975	NA	rs1077835	triglyceride measurement
EFO_0004530	96165677	6e-293	0.00489072	0.178899	[0.17-0.19]	rs1077835	triglyceride measurement
EFO_0004530	80056735	3e-12	0.003	0.021	[0.015-0.027]	rs1077835	triglyceride measurement
EFO_0004530	101334152	3e-17	0.00466825	0.0405788	[0.031-0.05]	rs1077835	triglyceride measurement
EFO_0004574	35852350	1e-31	NA	0.066	NA	rs1077835	total cholesterol measurement
EFO_0004574	102360594	3e-48	0.206	3.01	[2.61-3.41]	rs1077835	total cholesterol measurement
EFO_0004574	96225178	1e-57	0.00459502	0.073565	[0.065-0.083]	rs1077835	total cholesterol measurement
EFO_0004574	35852360	1e-37	NA	0.063	NA	rs1077835	total cholesterol measurement
EFO_0004574	101345742	4e-53	0.00390075	0.0633784	[0.056-0.071]	rs1077835	total cholesterol measurement
EFO_0004611	96185481	4e-121	0.00481016	0.112559	[0.1-0.12]	rs1077835	low density lipoprotein cholesterol measurement
EFO_0004611	96166698	4e-135	0.00499638	0.123634	[0.11-0.13]	rs1077835	low density lipoprotein cholesterol measurement
EFO_0004611	96169531	6e-278	0.0048675	0.173404	[0.16-0.18]	rs1077835	low density lipoprotein cholesterol measurement
EFO_0004611	96187738	3e-163	0.00480387	0.13083	[0.12-0.14]	rs1077835	low density lipoprotein cholesterol measurement
EFO_0004612	96137137	1e-37	0.00468975	0.060085	[0.051-0.069]	rs1077835	high density lipoprotein cholesterol measurement
EFO_0004612	35843118	1e-17	NA	0.116	NA	rs1077835	high density lipoprotein cholesterol measurement
EFO_0004612	93947054	9e-25	0.008	0.08	[0.064-0.096]	rs1077835	high density lipoprotein cholesterol measurement
EFO_0004612	35843113	1e-09	NA	0.076	NA	rs1077835	high density lipoprotein cholesterol measurement
EFO_0004612	35843123	1e-121	NA	0.094	NA	rs1077835	high density lipoprotein cholesterol measurement
EFO_0004612	96164321	4e-111	0.00459477	0.1029	[0.094-0.112]	rs1077835	high density lipoprotein cholesterol measurement
EFO_0004612	35843108	8e-101	NA	0.097	NA	rs1077835	high density lipoprotein cholesterol measurement
EFO_0004612	106410601	1e-88	0.0052744	0.105352	[0.095-0.116]	rs1077835	high density lipoprotein cholesterol measurement
EFO_0004612	96163884	8e-107	0.00462899	0.101625	[0.093-0.111]	rs1077835	high density lipoprotein cholesterol measurement
EFO_0004612	96183534	4e-112	0.00473228	0.106515	[0.097-0.116]	rs1077835	high density lipoprotein cholesterol measurement
EFO_0004612	96162473	1e-128	0.00481907	0.116332	[0.11-0.13]	rs1077835	high density lipoprotein cholesterol measurement
EFO_0004612	106385740	2e-30	0.00537368	0.0617312	[0.051-0.072]	rs1077835	high density lipoprotein cholesterol measurement
EFO_0004612	96166139	5e-127	0.00477212	0.114416	[0.11-0.12]	rs1077835	high density lipoprotein cholesterol measurement
EFO_0004612	102361546	4e-158	0.073	1.97	[1.83-2.11]	rs1077835	high density lipoprotein cholesterol measurement
EFO_0004612	96161959	1e-39	0.00461337	0.0608126	[0.052-0.07]	rs1077835	high density lipoprotein cholesterol measurement
EFO_0004612	96148160	0	0.00437968	0.170824	[0.16-0.18]	rs1077835	high density lipoprotein cholesterol measurement
EFO_0004612	106408822	1e-200	0.00505647	0.176985	[0.17-0.19]	rs1077835	high density lipoprotein cholesterol measurement
EFO_0004612	129422217	7e-10	0.01	0.09	[0.07-0.11]	rs1077835	high density lipoprotein cholesterol measurement
EFO_0004612	106407183	1e-200	0.00516218	0.207489	[0.2-0.22]	rs1077835	high density lipoprotein cholesterol measurement
EFO_0004612	96165677	6e-293	0.00489072	0.178899	[0.17-0.19]	rs1077835	high density lipoprotein cholesterol measurement
EFO_0004612	33932	2e-14	0.02	0.17	[0.13-0.21]	rs1077835	high density lipoprotein cholesterol measurement
EFO_0004612	96164728	1e-110	0.00465941	0.104117	[0.095-0.113]	rs1077835	high density lipoprotein cholesterol measurement
EFO_0004612	47263653	5e-25	0.114468	1.18183	[0.96-1.41]	rs1077835	high density lipoprotein cholesterol measurement
EFO_0004612	96225178	1e-57	0.00459502	0.073565	[0.065-0.083]	rs1077835	high density lipoprotein cholesterol measurement
EFO_0004614	106387820	2e-120	0.00523998	0.122429	[0.11-0.13]	rs1077835	apolipoprotein a 1 measurement
EFO_0004614	96134368	3e-152	0.00456356	0.119951	[0.11-0.13]	rs1077835	apolipoprotein a 1 measurement
EFO_0004639	96177820	9.99999998481684e-316	0.00466	0.176978	[0.17-0.19]	rs1077835	phospholipid measurement
EFO_0004639	96196647	4e-180	0.00474434	0.135782	[0.13-0.15]	rs1077835	phospholipid measurement
EFO_0004639	96164728	1e-110	0.00465941	0.104117	[0.095-0.113]	rs1077835	phospholipid measurement
EFO_0004639	96178172	2e-251	0.00470918	0.15948	[0.15-0.17]	rs1077835	phospholipid measurement
EFO_0004639	96148160	0	0.00437968	0.170824	[0.16-0.18]	rs1077835	phospholipid measurement
EFO_0004732	96196280	1e-44	0.00469989	0.0658316	[0.057-0.075]	rs1077835	lipoprotein measurement
EFO_0004732	106385124	1e-35	0.00538416	0.0671496	[0.057-0.078]	rs1077835	lipoprotein measurement
EFO_0004732	96196647	4e-180	0.00474434	0.135782	[0.13-0.15]	rs1077835	lipoprotein measurement
EFO_0005110	96197558	4e-19	0.00473726	0.0423314	[0.033-0.052]	rs1077835	fatty acid measurement
EFO_0005110	96177171	7e-96	0.00480305	0.0998071	[0.09-0.109]	rs1077835	fatty acid measurement
EFO_0005110	96176562	2e-80	0.00479257	0.0910667	[0.082-0.1]	rs1077835	fatty acid measurement
EFO_0005680	96176909	9e-96	0.00487435	0.101209	[0.092-0.111]	rs1077835	omega-6 polyunsaturated fatty acid measurement
EFO_0005689	101338147	2e-43	NA	NA	NA	rs1077835	non-high density lipoprotein cholesterol measurement
EFO_0006807	96224275	9e-86	0.00490058	0.0961988	[0.087-0.106]	rs1077835	linoleic acid measurement
EFO_0007761	96222049	5e-159	0.00473936	0.12734	[0.12-0.14]	rs1077835	docosahexaenoic acid measurement
EFO_0008317	96217900	1e-133	0.00498685	0.12267	[0.11-0.13]	rs1077835	very low density lipoprotein cholesterol measurement
EFO_0008317	96219313	4e-200	0.00501218	0.151296	[0.14-0.16]	rs1077835	very low density lipoprotein cholesterol measurement
EFO_0008317	96216093	9e-35	0.00472365	0.058111	[0.049-0.067]	rs1077835	very low density lipoprotein cholesterol measurement
EFO_0008317	96212158	1e-45	0.00471444	0.0669234	[0.058-0.076]	rs1077835	very low density lipoprotein cholesterol measurement
EFO_0008317	106400353	1e-200	0.00558892	0.207104	[0.2-0.22]	rs1077835	very low density lipoprotein cholesterol measurement
EFO_0008317	96191808	8e-27	0.00475642	0.0509926	[0.042-0.06]	rs1077835	very low density lipoprotein cholesterol measurement
EFO_0008317	96190090	4e-18	0.00474706	0.0411538	[0.032-0.05]	rs1077835	very low density lipoprotein cholesterol measurement
EFO_0008317	96213686	1e-63	0.00495647	0.0835269	[0.074-0.093]	rs1077835	very low density lipoprotein cholesterol measurement
EFO_0008317	96158529	5e-245	0.00496466	0.165985	[0.16-0.18]	rs1077835	very low density lipoprotein cholesterol measurement
EFO_0008317	96212992	3e-40	0.00468378	0.06224	[0.053-0.071]	rs1077835	very low density lipoprotein cholesterol measurement
EFO_0008592	106386331	1e-200	0.00509606	0.200818	[0.19-0.21]	rs1077835	high density lipoprotein particle size measurement
EFO_0008593	96160613	1e-34	0.00486796	0.0597262	[0.05-0.069]	rs1077835	low density lipoprotein particle size measurement
EFO_0008595	96140920	3e-56	0.00495659	0.07834	[0.069-0.088]	rs1077835	intermediate density lipoprotein measurement
EFO_0008595	96143117	7e-255	0.00478341	0.163114	[0.15-0.17]	rs1077835	intermediate density lipoprotein measurement
EFO_0008595	96139412	1e-286	0.00484347	0.175244	[0.17-0.18]	rs1077835	intermediate density lipoprotein measurement
EFO_0008596	96217900	1e-133	0.00498685	0.12267	[0.11-0.13]	rs1077835	chylomicron measurement
EFO_0008596	96219313	4e-200	0.00501218	0.151296	[0.14-0.16]	rs1077835	chylomicron measurement
EFO_0010116	106386997	8e-187	0.00535225	0.156408	[0.15-0.17]	rs1077835	choline measurement
EFO_0010116	95230249	4e-09	0.0265964	0.15675	[0.1-0.21]	rs1077835	choline measurement
EFO_0010116	96135157	5e-241	0.00468357	0.155281	[0.15-0.16]	rs1077835	choline measurement
EFO_0010119	96176280	5e-153	0.00478295	0.12603	[0.12-0.14]	rs1077835	omega-3 polyunsaturated fatty acid measurement
EFO_0010226	106387194	1e-200	0.00532253	0.178201	[0.17-0.19]	rs1077835	phosphatidylcholine measurement
EFO_0010226	94395909	2e-34	0.0113	0.1387	[0.12-0.16]	rs1077835	phosphatidylcholine measurement
EFO_0010226	94394443	2e-34	0.0075	0.092	[0.077-0.107]	rs1077835	phosphatidylcholine measurement
EFO_0010226	94398820	2e-34	0.0111	0.1361	[0.11-0.16]	rs1077835	phosphatidylcholine measurement
EFO_0010226	94394897	2e-34	0.0111	0.136	[0.11-0.16]	rs1077835	phosphatidylcholine measurement
EFO_0010226	96796178	2e-12	NA	7.028	NA	rs1077835	phosphatidylcholine measurement
EFO_0010228	94409597	2e-34	0.0091	0.111	[0.093-0.129]	rs1077835	phosphatidylethanolamine measurement
EFO_0010228	97871930	2e-28	0.026	0.293	[0.24-0.34]	rs1077835	phosphatidylethanolamine measurement
EFO_0010228	97854968	2e-16	0.026	0.218	[0.17-0.27]	rs1077835	phosphatidylethanolamine measurement
EFO_0010228	94409111	2e-34	0.0111	0.136	[0.11-0.16]	rs1077835	phosphatidylethanolamine measurement
EFO_0010228	94410233	2e-34	0.011	0.1341	[0.11-0.16]	rs1077835	phosphatidylethanolamine measurement
EFO_0010228	94408650	2e-34	0.0102	0.1252	[0.11-0.15]	rs1077835	phosphatidylethanolamine measurement
EFO_0010228	94408017	2e-34	0.0076	0.093	[0.078-0.108]	rs1077835	phosphatidylethanolamine measurement
EFO_0010351	106408136	1e-200	0.00517126	0.161002	[0.15-0.17]	rs1077835	cholesteryl ester measurement
EFO_0010351	96161959	1e-39	0.00461337	0.0608126	[0.052-0.07]	rs1077835	cholesteryl ester measurement
EFO_0010351	106401121	1e-200	0.00549664	0.172122	[0.16-0.18]	rs1077835	cholesteryl ester measurement
EFO_0010578	106272692	5e-35	NA	NA	NA	rs1077835	complex trait
EFO_0010578	106264933	2e-48	NA	NA	NA	rs1077835	complex trait
EFO_0010733	96225672	2e-134	0.00484676	0.119567	[0.11-0.13]	rs1077835	polyunsaturated fatty acid measurement
EFO_0020943	96212158	1e-45	0.00471444	0.0669234	[0.058-0.076]	rs1077835	Cholesterol:total lipids ratio
EFO_0020943	96166698	4e-135	0.00499638	0.123634	[0.11-0.13]	rs1077835	Cholesterol:total lipids ratio
EFO_0020943	96139412	1e-286	0.00484347	0.175244	[0.17-0.18]	rs1077835	Cholesterol:total lipids ratio
EFO_0020944	96162473	1e-128	0.00481907	0.116332	[0.11-0.13]	rs1077835	Cholesteryl esters:total lipids ratio
EFO_0020944	96212992	3e-40	0.00468378	0.06224	[0.053-0.071]	rs1077835	Cholesteryl esters:total lipids ratio
EFO_0020945	96185481	4e-121	0.00481016	0.112559	[0.1-0.12]	rs1077835	Free cholesterol:total lipids ratio
EFO_0020945	96217900	1e-133	0.00498685	0.12267	[0.11-0.13]	rs1077835	Free cholesterol:total lipids ratio
EFO_0020945	96190090	4e-18	0.00474706	0.0411538	[0.032-0.05]	rs1077835	Free cholesterol:total lipids ratio
EFO_0020945	96140920	3e-56	0.00495659	0.07834	[0.069-0.088]	rs1077835	Free cholesterol:total lipids ratio
EFO_0020945	96213686	1e-63	0.00495647	0.0835269	[0.074-0.093]	rs1077835	Free cholesterol:total lipids ratio
EFO_0020946	106443306	1e-200	0.00564845	0.203531	[0.19-0.21]	rs1077835	Phospholipids:total lipids ratio
EFO_0020946	106445846	1e-200	0.00524032	0.195656	[0.19-0.21]	rs1077835	Phospholipids:total lipids ratio
EFO_0020946	96219313	4e-200	0.00501218	0.151296	[0.14-0.16]	rs1077835	Phospholipids:total lipids ratio
EFO_0020946	106413194	1e-150	0.00572534	0.14993	[0.14-0.16]	rs1077835	Phospholipids:total lipids ratio
EFO_0020946	106421015	4e-114	0.00550326	0.125108	[0.11-0.14]	rs1077835	Phospholipids:total lipids ratio
EFO_0020946	106414373	9e-62	0.00570219	0.0946376	[0.083-0.106]	rs1077835	Phospholipids:total lipids ratio
EFO_0020946	96191808	8e-27	0.00475642	0.0509926	[0.042-0.06]	rs1077835	Phospholipids:total lipids ratio
EFO_0020947	96143117	7e-255	0.00478341	0.163114	[0.15-0.17]	rs1077835	Triglycerides:total lipids ratio
EFO_0020947	96183534	4e-112	0.00473228	0.106515	[0.097-0.116]	rs1077835	Triglycerides:total lipids ratio
EFO_0020947	96166139	5e-127	0.00477212	0.114416	[0.11-0.12]	rs1077835	Triglycerides:total lipids ratio
EFO_0020947	96187738	3e-163	0.00480387	0.13083	[0.12-0.14]	rs1077835	Triglycerides:total lipids ratio
EFO_0020947	96216093	9e-35	0.00472365	0.058111	[0.049-0.067]	rs1077835	Triglycerides:total lipids ratio
EFO_0020947	96158529	5e-245	0.00496466	0.165985	[0.16-0.18]	rs1077835	Triglycerides:total lipids ratio
EFO_0022144	106401585	1e-200	0.00555577	0.217424	[0.21-0.23]	rs1077835	triglycerides in very small VLDL measurement
EFO_0022156	106400545	1e-200	0.00555784	0.220588	[0.21-0.23]	rs1077835	total lipids in very small VLDL measurement
EFO_0022157	106410327	1e-200	0.00505526	0.177101	[0.17-0.19]	rs1077835	free cholesterol in large HDL measurement
EFO_0022189	106409119	1e-200	0.00506092	0.17367	[0.16-0.18]	rs1077835	total lipids in large HDL
EFO_0022190	106409416	1e-200	0.0050661	0.173405	[0.16-0.18]	rs1077835	phospholipids in large HDL measurement
EFO_0022229	106407889	1e-200	0.00519964	0.163768	[0.15-0.17]	rs1077835	cholesterol in very large HDL measurement
EFO_0022231	106400924	1e-200	0.00551936	0.183456	[0.17-0.19]	rs1077835	cholesterol in very small VLDL measurement
EFO_0022232	106413276	2e-82	0.00574655	0.110598	[0.099-0.122]	rs1077835	cholesterol to total lipids in chylomicrons and extremely large VLDL percentage
EFO_0022236	106418483	5e-138	0.00559238	0.140097	[0.13-0.15]	rs1077835	cholesterol to total lipids in large VLDL percentage
EFO_0022245	106433217	7e-32	0.00544518	0.0640053	[0.053-0.075]	rs1077835	cholesterol to total lipids in very small VLDL percentage
EFO_0022250	106419179	2e-144	0.00548181	0.14055	[0.13-0.15]	rs1077835	cholesteryl esters to total lipids in large VLDL percentage
EFO_0022264	106384029	1e-200	0.00508742	0.16603	[0.16-0.18]	rs1077835	free cholesterol in HDL measurement
EFO_0022267	106411816	4e-125	0.0052118	0.124204	[0.11-0.13]	rs1077835	free cholesterol in medium HDL measurement
EFO_0022275	106401328	1e-200	0.00556676	0.20326	[0.19-0.21]	rs1077835	free cholesterol in very small VLDL measurement
EFO_0022277	106413795	2e-105	0.00570118	0.124443	[0.11-0.14]	rs1077835	free cholesterol to total lipids in chylomicrons and extremely large VLDL percentage
EFO_0022282	106448603	1e-200	0.00511164	0.155889	[0.15-0.17]	rs1077835	free cholesterol to total lipids in medium HDL percentage
EFO_0022288	106446327	1e-200	0.00508627	0.18717	[0.18-0.2]	rs1077835	free cholesterol to total lipids in very large HDL percentage
EFO_0022289	106416289	6e-85	0.00554153	0.108367	[0.098-0.119]	rs1077835	free cholesterol to total lipids in very large VLDL percentage
EFO_0022290	106435790	3e-47	0.00569823	0.0822667	[0.071-0.093]	rs1077835	free cholesterol to total lipids in very small VLDL percentage
EFO_0022291	106386538	4e-195	0.00537885	0.160671	[0.15-0.17]	rs1077835	phosphoglycerides measurement
EFO_0022295	106411070	4e-88	0.00533891	0.106366	[0.096-0.117]	rs1077835	phospholipids in medium HDL measurement
EFO_0022298	106407637	1e-200	0.00515589	0.194643	[0.18-0.2]	rs1077835	phospholipids in very large HDL measurement
EFO_0022300	106400757	1e-200	0.00556882	0.227446	[0.22-0.24]	rs1077835	phospholipids in very small VLDL measurement
EFO_0022310	106410848	5e-85	0.00530783	0.10384	[0.093-0.114]	rs1077835	total lipids in medium HDL measurement
EFO_0022312	106407415	1e-200	0.00516179	0.190303	[0.18-0.2]	rs1077835	total lipids in very large HDL measurement
EFO_0022317	106381540	1e-200	0.00557984	0.204004	[0.19-0.21]	rs1077835	triglycerides in HDL measurement
EFO_0022320	106381343	1e-200	0.0055752	0.207975	[0.2-0.22]	rs1077835	triglycerides in LDL measurement
EFO_0022321	106412048	1e-200	0.00560477	0.180896	[0.17-0.19]	rs1077835	triglycerides in medium HDL measurement
EFO_0022322	106405632	1e-200	0.00557531	0.172312	[0.16-0.18]	rs1077835	triglycerides in medium LDL measurement
EFO_0022328	106414020	3e-111	0.00577462	0.12958	[0.12-0.14]	rs1077835	triglycerides to total lipids in chylomicrons and extremely large VLDL percentage
EFO_0022331	106444079	1e-200	0.00554588	0.196841	[0.19-0.21]	rs1077835	triglycerides to total lipids in large LDL percentage
EFO_0022334	106444859	1e-200	0.00557937	0.213887	[0.2-0.22]	rs1077835	triglycerides to total lipids in medium LDL percentage
EFO_0022340	106417022	4e-45	0.00555912	0.0783888	[0.067-0.089]	rs1077835	triglycerides to total lipids in very large VLDL percentage
EFO_0022341	106436985	3e-24	0.00545662	0.0554833	[0.045-0.066]	rs1077835	triglycerides to total lipids in very small VLDL percentage
EFO_0800227	119759304	1e-117	0.0122047	0.281346	[0.26-0.31]	rs1077835	1-stearoyl-GPE (18:0) measurement
EFO_0800227	119898979	4e-28	0.0183638	0.201857	[0.17-0.24]	rs1077835	1-stearoyl-GPE (18:0) measurement
EFO_0800245	119758515	6e-125	0.0122083	0.290249	[0.27-0.31]	rs1077835	1-palmitoyl-GPE (16:0) measurement
EFO_0800255	119759997	1e-72	0.0122552	0.220919	[0.2-0.24]	rs1077835	2-palmitoyl-GPE (16:0) measurement
EFO_0800260	101161651	6e-13	NA	0.16	NA	rs1077835	2-arachidonoyl-GPE (20:4) measurement
EFO_0800296	119756765	6e-42	0.0122148	0.165709	[0.14-0.19]	rs1077835	1-docosahexaenoyl-GPE (22:6) measurement
EFO_0800343	119901586	1e-11	0.0190805	0.129118	[0.092-0.167]	rs1077835	2-stearoyl-GPE (18:0) measurement
EFO_0800343	119760065	4e-63	0.0122323	0.205085	[0.18-0.23]	rs1077835	2-stearoyl-GPE (18:0) measurement
EFO_0800389	119759177	6e-16	0.0122256	0.0989852	[0.075-0.123]	rs1077835	1-stearoyl-2-oleoyl-GPC (18:0/18:1) measurement
EFO_0800409	105622481	3e-61	0.014	0.235	[0.21-0.26]	rs1077835	1-palmitoyl-2-arachidonoyl-GPE (16:0/20:4) measurement
EFO_0800410	119758039	3e-272	0.0121545	0.428448	[0.4-0.45]	rs1077835	1-palmitoyl-2-docosahexaenoyl-GPE (16:0/22:6) measurement
EFO_0800411	119758914	3e-165	0.0122281	0.335075	[0.31-0.36]	rs1077835	1-stearoyl-2-docosahexaenoyl-GPE (18:0/22:6) measurement
EFO_0800432	119757166	2e-14	0.0122207	0.0932917	[0.069-0.117]	rs1077835	1-margaroyl-2-linoleoyl-GPC (17:0/18:2) measurement
EFO_0800608	105622603	3e-27	0.017	0.185	[0.15-0.22]	rs1077835	1-palmitoyl-2-oleoyl-GPE (16:0/18:1) measurement
EFO_0801140	104925799	2e-09	0.03	0.19	[0.13-0.25]	rs1077835	C36:4 phosphatidylethanolamine measurement
OBA_2045067	106253618	1e-09	0.0255	0.1563	[0.11-0.21]	rs1077835	level of Phosphatidylcholine (16:0_16:0) in blood serum
OBA_2045071	106253758	1e-10	0.0255	0.1651	[0.12-0.22]	rs1077835	level of Phosphatidylcholine (16:0_18:2) in blood serum
OBA_2045106	118833368	3e-09	0.019222	0.114534	[0.077-0.152]	rs1077835	level of Phosphatidylcholine (18:2_18:2) in blood serum
OBA_2045142	106255529	2e-28	0.0255	0.2838	[0.23-0.33]	rs1077835	level of Phosphatidylethanolamine (18:1_18:1) in blood serum
EFO_0004348	64195927	5e-14	0.00221204	0.0166367	[0.012-0.021]	rs10891256	hematocrit
EFO_0004348	93517861	4e-10	0.0018	0.0111	[0.0076-0.0146]	rs10891256	hematocrit
EFO_0004509	93510759	7e-10	0.0017	0.0107	[0.0074-0.014]	rs10891256	hemoglobin measurement
EFO_0004348	93517921	5e-09	0.0017	0.0096	[0.0063-0.0129]	rs10898979	hematocrit
EFO_0004348	64195913	1e-11	0.00221175	0.0149942	[0.011-0.019]	rs10898979	hematocrit
EFO_0004509	64193368	2e-09	0.0022128	0.013351	[0.009-0.0177]	rs10898979	hemoglobin measurement
EFO_0004305	101446412	1e-17	0.00251184	0.0215119	[0.017-0.026]	rs10900027	erythrocyte count
EFO_0004348	62493649	2e-23	NA	NA	NA	rs10900027	hematocrit
EFO_0004348	93517806	4e-17	0.0018	0.0154	[0.012-0.019]	rs10900027	hematocrit
EFO_0004348	62631293	5e-26	0.002116	0.022333	[0.018-0.026]	rs10900027	hematocrit
EFO_0004348	64195771	7e-20	0.00251114	0.0229187	[0.018-0.028]	rs10900027	hematocrit
EFO_0004509	64193209	5e-19	0.00251271	0.0223759	[0.017-0.027]	rs10900027	hemoglobin measurement
EFO_0004509	62633109	9e-26	0.002112	0.022189	[0.018-0.026]	rs10900027	hemoglobin measurement
EFO_0004509	93510699	8e-17	0.0018	0.0149	[0.011-0.018]	rs10900027	hemoglobin measurement
EFO_0004509	62426589	1e-22	NA	NA	NA	rs10900027	hemoglobin measurement
EFO_0004305	101446211	3e-13	0.00220986	0.0160781	[0.012-0.02]	rs10956934	erythrocyte count
EFO_0004348	64195632	5e-29	0.0022141	0.0247735	[0.02-0.029]	rs10956934	hematocrit
EFO_0004509	64193074	3e-29	0.00221445	0.024898	[0.021-0.029]	rs10956934	hemoglobin measurement
EFO_0004308	21893079	2e-11	0.00402601	0.0271371	[0.019-0.035]	rs11039436	leukocyte count
EFO_0004348	21837332	4e-09	0.00396616	0.0233909	[0.016-0.031]	rs11039436	hematocrit
EFO_0004348	93517901	5e-10	0.0022	0.0136	[0.0093-0.0179]	rs11039436	hematocrit
EFO_0004348	62493743	5e-12	NA	NA	NA	rs11039436	hematocrit
EFO_0004348	62631389	1e-13	0.002195	0.016342	[0.012-0.021]	rs11039436	hematocrit
EFO_0004509	62633202	1e-13	0.002195	0.016254	[0.012-0.021]	rs11039436	hemoglobin measurement
EFO_0004509	93510799	1e-09	0.0021	0.013	[0.0089-0.0171]	rs11039436	hemoglobin measurement
EFO_0004509	62426674	2e-12	NA	NA	NA	rs11039436	hemoglobin measurement
EFO_0004509	61935678	1e-09	NA	0.014	NA	rs1106841	hemoglobin measurement
EFO_0005670	102089701	4e-10	0.000889	0.00557	[0.0038-0.0073]	rs1106841	smoking initiation
EFO_0005670	102106280	3e-11	0.000798	0.00531	[0.0037-0.0069]	rs1106841	smoking initiation
EFO_0004842	36474489	1e-08	NA	NA	NA	rs11082513	eosinophil count
EFO_0005192	36459175	1e-300	NA	NA	NA	rs11082513	red blood cell distribution width
EFO_0004305	101445106	1e-10	0.00224268	0.0144549	[0.01-0.019]	rs11122174	erythrocyte count
EFO_0004348	64194756	5e-14	0.00225119	0.0169781	[0.013-0.021]	rs11122174	hematocrit
EFO_0004509	64192159	1e-10	0.00225189	0.0144556	[0.01-0.019]	rs11122174	hemoglobin measurement
EFO_0004348	64194816	3e-20	0.00221345	0.0204128	[0.016-0.025]	rs11124926	hematocrit
EFO_0004305	101447145	2e-10	0.00222255	0.0141726	[0.0098-0.0185]	rs11150141	erythrocyte count
EFO_0004348	93518216	2e-10	0.0018	0.0116	[0.0081-0.0151]	rs11150141	hematocrit
EFO_0004509	93511149	2e-10	0.0018	0.0113	[0.0078-0.0148]	rs11150141	hemoglobin measurement
EFO_0007978	62503922	2e-11	NA	NA	NA	rs11150141	red blood cell density measurement
EFO_0004348	93518016	2e-08	0.002	0.011	[0.0071-0.0149]	rs11175421	hematocrit
EFO_0004509	93510924	9e-10	0.0019	0.0117	[0.008-0.0154]	rs11175421	hemoglobin measurement
EFO_0007986	63948335	2e-10	0.00225643	0.014351	[0.0099-0.0188]	rs11175421	reticulocyte count
EFO_0007986	64190633	9e-10	0.00224615	0.0137537	[0.0094-0.0182]	rs11175421	reticulocyte count
EFO_0010700	63945284	9e-10	0.00225722	0.013848	[0.0094-0.0183]	rs11175421	reticulocyte measurement
EFO_0010700	64187137	3e-09	0.00224652	0.0133296	[0.0089-0.0177]	rs11175421	reticulocyte measurement
EFO_0004528	62488906	1e-34	NA	NA	NA	rs11208719	mean corpuscular hemoglobin concentration
EFO_0004348	64195720	1e-10	0.00270451	0.0173685	[0.012-0.023]	rs112182189	hematocrit
EFO_0004509	93510614	2e-12	0.0023	0.0163	[0.012-0.021]	rs112182189	hemoglobin measurement
EFO_0004509	93511189	3e-63	0.0023	0.0388	[0.034-0.043]	rs112327620	hemoglobin measurement
EFO_0004840	106005082	2e-11	0.0097	0.0651	[0.046-0.084]	rs112327620	cortical thickness
EFO_0004305	36508282	6e-16	NA	NA	NA	rs11258533	erythrocyte count
EFO_0004348	93517786	6e-10	0.0018	0.0108	[0.0073-0.0143]	rs11258533	hematocrit
EFO_0004348	62493641	7e-17	NA	NA	NA	rs11258533	hematocrit
EFO_0004348	64195762	3e-15	0.00224808	0.0177237	[0.013-0.022]	rs11258533	hematocrit
EFO_0004348	62631285	4e-18	0.001874	0.016255	[0.013-0.02]	rs11258533	hematocrit
EFO_0004509	64193200	1e-15	0.00224927	0.0180457	[0.014-0.022]	rs11258533	hemoglobin measurement
EFO_0004509	62633100	2e-18	0.001874	0.016455	[0.013-0.02]	rs11258533	hemoglobin measurement
EFO_0004509	93510689	1e-10	0.0017	0.011	[0.0077-0.0143]	rs11258533	hemoglobin measurement
EFO_0004509	62426579	2e-17	NA	NA	NA	rs11258533	hemoglobin measurement
EFO_0007978	62742557	6e-15	0.001879	0.014689	[0.011-0.018]	rs11258533	red blood cell density measurement
EFO_0007978	62503354	9e-13	NA	NA	NA	rs11258533	red blood cell density measurement
EFO_0004348	64196265	3e-27	0.00375705	0.0406011	[0.033-0.048]	rs112894876	hematocrit
EFO_0004348	93518196	4e-21	0.003	0.0287	[0.023-0.035]	rs112894876	hematocrit
EFO_0004305	36509005	2e-15	NA	NA	NA	rs113670117	erythrocyte count
EFO_0004305	101446817	4e-11	0.00389116	0.0256458	[0.018-0.033]	rs113670117	erythrocyte count
EFO_0004348	64196097	1e-17	0.00389261	0.033303	[0.026-0.041]	rs113670117	hematocrit
EFO_0004348	93518081	4e-14	0.0034	0.0259	[0.019-0.033]	rs113670117	hematocrit
EFO_0004348	62493923	6e-18	NA	NA	NA	rs113670117	hematocrit
EFO_0004509	62426852	4e-16	NA	NA	NA	rs113670117	hemoglobin measurement
EFO_0004509	93510994	4e-15	0.0033	0.0262	[0.02-0.033]	rs113670117	hemoglobin measurement
EFO_0004509	64193564	7e-16	0.00389357	0.0314249	[0.024-0.039]	rs113670117	hemoglobin measurement
EFO_0004533	80733853	3e-12	0.000408854	0.00292996	[0.0021-0.0037]	rs113670117	alkaline phosphatase measurement
EFO_0004533	93489364	2e-10	0.0041	0.026	[0.018-0.034]	rs113670117	alkaline phosphatase measurement
EFO_0005091	90540088	5e-09	0.00390841	0.0228989	[0.015-0.031]	rs113670117	monocyte count
EFO_0007978	62503720	2e-12	NA	NA	NA	rs113670117	red blood cell density measurement
EFO_0007978	62742934	5e-15	0.003278	0.025658	[0.019-0.032]	rs113670117	red blood cell density measurement
EFO_0005192	64334416	1e-11	0.00737812	0.0498858	[0.035-0.064]	rs114609788	red blood cell distribution width
MONDO_0005148	93486280	9e-22	0.0063	0.0601	[0.048-0.072]	rs11514706	type 2 diabetes mellitus
EFO_0000319	36518867	2e-13	NA	NA	NA	rs11556924	cardiovascular disease
EFO_0000612	15757582	4e-08	NA	NA	[1.05-1.1]	rs11556924	myocardial infarction
EFO_0000612	77341851	6e-14	NA	NA	[1.05-1.08]	rs11556924	myocardial infarction
EFO_0000712	37854	9e-10	NA	NA	NA	rs11556924	stroke
EFO_0001645	98278713	3e-16	NA	NA	NA	rs11556924	coronary artery disease
EFO_0001645	98279192	2e-16	NA	NA	NA	rs11556924	coronary artery disease
EFO_0001645	62032325	5e-14	NA	NA	[1.03-1.11]	rs11556924	coronary artery disease
EFO_0001645	24268678	6e-13	NA	NA	[1.05-1.09]	rs11556924	coronary artery disease
EFO_0001645	98278249	3e-16	NA	NA	NA	rs11556924	coronary artery disease
EFO_0001645	27240126	1e-24	0.006	0.0618	[0.05-0.074]	rs11556924	coronary artery disease
EFO_0001645	27240130	2e-18	0.0066	0.0575	[0.045-0.07]	rs11556924	coronary artery disease
EFO_0001645	17475	9e-18	NA	NA	[1.07-1.12]	rs11556924	coronary artery disease
EFO_0001645	17332730	3e-10	NA	NA	[1.06-1.12]	rs11556924	coronary artery disease
EFO_0001645	98277835	3e-16	NA	NA	NA	rs11556924	coronary artery disease
EFO_0001645	27241407	1e-23	0.0055	0.0548	[0.044-0.066]	rs11556924	coronary artery disease
EFO_0001645	27239208	1e-24	0.006	0.062	[0.05-0.074]	rs11556924	coronary artery disease
EFO_0001645	98277411	3e-16	NA	NA	NA	rs11556924	coronary artery disease
EFO_0001645	37854	9e-10	NA	NA	NA	rs11556924	coronary artery disease
EFO_0001645	63369368	1e-17	0.00596306	0.0509404	[0.039-0.063]	rs11556924	coronary artery disease
EFO_0001645	101977423	4e-21	NA	NA	[0.942-0.961]	rs11556924	coronary artery disease
EFO_0001645	98279586	3e-16	NA	NA	NA	rs11556924	coronary artery disease
EFO_0001645	15700219	5e-11	NA	NA	[1.05- 1.10]	rs11556924	coronary artery disease
EFO_0001645	98279840	4e-16	NA	NA	NA	rs11556924	coronary artery disease
EFO_0001645	37903	8e-10	NA	NA	NA	rs11556924	coronary artery disease
EFO_0004308	63941314	4e-14	0.00226878	0.0171288	[0.013-0.022]	rs11556924	leukocyte count
EFO_0004309	21889016	2e-12	0.00373392	0.0263589	[0.019-0.034]	rs11556924	platelet count
EFO_0004339	41172245	1e-19	NA	NA	NA	rs11556924	body height
EFO_0004339	103252047	1e-59	0.0007	0.011	[0.0096-0.0124]	rs11556924	body height
EFO_0004348	62493499	9e-12	NA	NA	NA	rs11556924	hematocrit
EFO_0004348	64195582	2e-11	0.00226204	0.0151208	[0.011-0.02]	rs11556924	hematocrit
EFO_0004348	93517601	1e-11	0.002	0.0133	[0.0094-0.0172]	rs11556924	hematocrit
EFO_0004464	95025073	1e-12	NA	7.13	NA	rs11556924	brain measurement
EFO_0004509	64192996	2e-14	0.00226373	0.0172949	[0.013-0.022]	rs11556924	hemoglobin measurement
EFO_0004509	62426409	2e-15	NA	NA	NA	rs11556924	hemoglobin measurement
EFO_0004509	62632924	2e-16	0.001917	0.015833	[0.012-0.02]	rs11556924	hemoglobin measurement
EFO_0004509	61935754	8e-12	NA	0.015	NA	rs11556924	hemoglobin measurement
EFO_0004509	104327436	1e-11	NA	0.02306	NA	rs11556924	hemoglobin measurement
EFO_0004509	93510479	5e-13	0.0019	0.0138	[0.01-0.018]	rs11556924	hemoglobin measurement
EFO_0004619	98277411	3e-16	NA	NA	NA	rs11556924	factor VII measurement
EFO_0004623	98279192	2e-16	NA	NA	NA	rs11556924	fibrinogen measurement
EFO_0004629	98278249	3e-16	NA	NA	NA	rs11556924	von Willebrand factor measurement
EFO_0004630	98277835	3e-16	NA	NA	NA	rs11556924	factor VIII measurement
EFO_0004694	98278713	3e-16	NA	NA	NA	rs11556924	factor XI measurement
EFO_0004696	97331392	1e-12	NA	7.13	NA	rs11556924	sex hormone-binding globulin measurement
EFO_0004696	63826616	2e-19	0.000955934	0.00881671	[0.0069-0.0107]	rs11556924	sex hormone-binding globulin measurement
EFO_0004696	63830120	5e-18	0.000857832	0.00772855	[0.006-0.0094]	rs11556924	sex hormone-binding globulin measurement
EFO_0004696	97327004	1e-12	0.00326882	0.0233074	[0.017-0.03]	rs11556924	sex hormone-binding globulin measurement
EFO_0004696	63838161	3e-18	0.00126637	0.0112773	[0.0088-0.0138]	rs11556924	sex hormone-binding globulin measurement
EFO_0004696	63836148	6e-16	0.00145614	0.0121614	[0.0093-0.015]	rs11556924	sex hormone-binding globulin measurement
EFO_0004703	36087697	2e-09	NA	NA	NA	rs11556924	age at menarche
EFO_0004791	98279586	3e-16	NA	NA	NA	rs11556924	tissue plasminogen activator measurement
EFO_0004792	98279840	4e-16	NA	NA	NA	rs11556924	plasminogen activator inhibitor 1 measurement
EFO_0004833	64405577	1e-12	0.0022657	0.0161052	[0.012-0.021]	rs11556924	neutrophil count
EFO_0004833	62744392	2e-14	0.001989	0.015246	[0.011-0.019]	rs11556924	neutrophil count
EFO_0004840	93930375	4e-08	NA	NA	NA	rs11556924	cortical thickness
EFO_0004842	62497659	1e-15	NA	NA	NA	rs11556924	eosinophil count
EFO_0004908	63822357	1e-09	0.00131845	0.00823325	[0.0056-0.0108]	rs11556924	testosterone measurement
EFO_0005090	22489613	1e-11	0.0035838	0.024307	[0.017-0.031]	rs11556924	basophil count
EFO_0005192	36458023	2e-09	NA	NA	NA	rs11556924	red blood cell distribution width
EFO_0005192	62740278	1e-10	0.001955	0.012634	[0.0088-0.0165]	rs11556924	red blood cell distribution width
EFO_0005192	64333749	1e-13	0.00227433	0.0168911	[0.012-0.021]	rs11556924	red blood cell distribution width
EFO_0005208	97982217	9e-20	NA	9.098	NA	rs11556924	glomerular filtration rate
EFO_0005524	37903	8e-10	NA	NA	NA	rs11556924	large artery stroke
EFO_0005670	102107695	1e-13	0.000818	0.00605	[0.0044-0.0077]	rs11556924	smoking initiation
EFO_0005670	102090678	3e-11	0.000891	0.00594	[0.0042-0.0077]	rs11556924	smoking initiation
EFO_0006335	100042054	3e-09	0.038	0.2258	[0.15-0.3]	rs11556924	systolic blood pressure
EFO_0006335	27199328	8e-09	0.0468	0.2705	[0.18-0.36]	rs11556924	systolic blood pressure
EFO_0006336	36598293	8e-13	NA	0.181	NA	rs11556924	diastolic blood pressure
EFO_0006336	100043215	7e-15	0.022	0.171	[0.13-0.21]	rs11556924	diastolic blood pressure
EFO_0006336	27199651	8e-15	0.0276	0.2141	[0.16-0.27]	rs11556924	diastolic blood pressure
EFO_0006336	93503734	7e-13	0.0024	0.0171	[0.012-0.022]	rs11556924	diastolic blood pressure
EFO_0007985	21887274	4e-09	0.00374741	0.0220485	[0.015-0.029]	rs11556924	platelet crit
EFO_0007988	62738320	3e-20	0.001913	0.017621	[0.014-0.021]	rs11556924	myeloid white cell count
EFO_0007988	62507025	2e-18	NA	NA	NA	rs11556924	myeloid white cell count
EFO_0009930	45606869	5e-09	0.00822288	0.0481577	[0.032-0.064]	rs11556924	Calcium channel blocker use measurement
EFO_0009931	45608535	3e-09	0.00617832	0.0365136	[0.024-0.049]	rs11556924	Agents acting on the renin-angiotensin system use measurement
EFO_0004305	22075915	6e-19	0.00357084	0.0317345	[0.025-0.039]	rs115986297	erythrocyte count
EFO_0004305	101445734	1e-33	0.00218607	0.0263917	[0.022-0.031]	rs115986297	erythrocyte count
EFO_0004305	93535889	2e-27	0.0018	0.0191	[0.016-0.023]	rs115986297	erythrocyte count
EFO_0004305	36507281	1e-30	NA	NA	NA	rs115986297	erythrocyte count
EFO_0004348	93517541	1e-26	0.0017	0.0181	[0.015-0.021]	rs115986297	hematocrit
EFO_0004348	62630951	1e-44	0.001849	0.025952	[0.022-0.03]	rs115986297	hematocrit
EFO_0004348	64195282	3e-36	0.00221129	0.0277885	[0.023-0.032]	rs115986297	hematocrit
EFO_0004348	21837121	1e-17	0.00354963	0.0303639	[0.023-0.037]	rs115986297	hematocrit
EFO_0004509	64192697	1e-33	0.00220925	0.0267197	[0.022-0.031]	rs115986297	hemoglobin measurement
EFO_0004509	61935764	2e-22	NA	0.021	NA	rs115986297	hemoglobin measurement
EFO_0004509	62632754	2e-38	0.001848	0.023977	[0.02-0.028]	rs115986297	hemoglobin measurement
EFO_0004509	93510409	4e-27	0.0017	0.0179	[0.015-0.021]	rs115986297	hemoglobin measurement
EFO_0004509	21838627	7e-15	0.00356573	0.027735	[0.021-0.035]	rs115986297	hemoglobin measurement
EFO_0007978	62502966	2e-41	NA	NA	NA	rs115986297	red blood cell density measurement
EFO_0007978	62742106	1e-42	0.001844	0.025232	[0.022-0.029]	rs115986297	red blood cell density measurement
EFO_0004305	36508704	4e-117	NA	NA	NA	rs11615482	erythrocyte count
EFO_0004348	62493791	2e-37	NA	NA	NA	rs11615482	hematocrit
EFO_0004348	62631436	6e-31	0.002257	0.026135	[0.022-0.031]	rs11615482	hematocrit
EFO_0004509	62426716	6e-23	NA	NA	NA	rs11615482	hemoglobin measurement
EFO_0004509	62633239	1e-20	0.002254	0.021064	[0.017-0.025]	rs11615482	hemoglobin measurement
EFO_0005047	118326133	2e-17	0.00875597	0.074188	[0.057-0.091]	rs11615482	erythrocyte measurement
EFO_0007978	62503568	2e-183	NA	NA	NA	rs11615482	red blood cell density measurement
EFO_0007978	62742788	2e-154	0.00226	0.059828	[0.055-0.064]	rs11615482	red blood cell density measurement
EFO_0004509	93509924	2e-11	0.0019	0.013	[0.0093-0.0167]	rs11685678	hemoglobin measurement
EFO_0004534	31588312	4e-08	0.004854	0.02663	[0.017-0.036]	rs116924819	creatine kinase measurement
EFO_0004348	93517951	2e-16	0.0018	0.0146	[0.011-0.018]	rs1169300	hematocrit
EFO_0004509	93510849	3e-21	0.0017	0.0164	[0.013-0.02]	rs1169300	hemoglobin measurement
EFO_0004741	93497598	4e-26	0.002	0.0214	[0.017-0.025]	rs1169300	blood urea nitrogen measurement
EFO_0004305	101444839	3e-24	0.00264365	0.0268677	[0.022-0.032]	rs1175550	erythrocyte count
EFO_0004305	22075616	9e-13	0.00421678	0.0301333	[0.022-0.038]	rs1175550	erythrocyte count
EFO_0004305	93535254	3e-19	0.0025	0.022	[0.017-0.027]	rs1175550	erythrocyte count
EFO_0004305	36505812	2e-30	NA	NA	NA	rs1175550	erythrocyte count
EFO_0004509	62425649	4e-38	NA	NA	NA	rs1175550	hemoglobin measurement
EFO_0004509	93509859	2e-28	0.0023	0.0252	[0.021-0.03]	rs1175550	hemoglobin measurement
EFO_0004509	62632135	1e-40	0.002316	0.030902	[0.026-0.035]	rs1175550	hemoglobin measurement
EFO_0004509	64191930	2e-33	0.0026521	0.0319657	[0.027-0.037]	rs1175550	hemoglobin measurement
EFO_0004526	64090120	7e-20	0.00246351	0.023393	[0.019-0.028]	rs1175550	mean corpuscular volume
EFO_0004526	64407261	6e-80	0.00263983	0.0499883	[0.045-0.055]	rs1175550	mean corpuscular volume
EFO_0004528	62654347	5e-123	0.002405	0.056743	[0.052-0.061]	rs1175550	mean corpuscular hemoglobin concentration
EFO_0004528	21883792	1e-43	0.00410747	0.0568666	[0.049-0.065]	rs1175550	mean corpuscular hemoglobin concentration
EFO_0004528	93524625	1e-45	0.0029	0.0404	[0.035-0.046]	rs1175550	mean corpuscular hemoglobin concentration
EFO_0004528	62487977	5e-119	NA	NA	NA	rs1175550	mean corpuscular hemoglobin concentration
EFO_0004528	64093523	8e-93	0.00262981	0.0547071	[0.05-0.06]	rs1175550	mean corpuscular hemoglobin concentration
EFO_0005047	118328110	2e-17	0.00834189	0.071131	[0.055-0.087]	rs1175550	erythrocyte measurement
EFO_0005047	118328337	5e-17	0.00833435	0.0698846	[0.054-0.086]	rs1175550	erythrocyte measurement
EFO_0005047	118327307	2e-14	0.00824996	0.063166	[0.047-0.079]	rs1175550	erythrocyte measurement
EFO_0005192	100511784	2e-16	0.00470922	0.0366979	[0.027-0.046]	rs1175550	red blood cell distribution width
EFO_0005192	62504411	4e-61	NA	NA	NA	rs1175550	red blood cell distribution width
EFO_0005192	36456814	2e-63	NA	NA	NA	rs1175550	red blood cell distribution width
EFO_0005192	64332606	4e-46	0.00265849	0.0379059	[0.033-0.043]	rs1175550	red blood cell distribution width
EFO_0005192	62739548	3e-61	0.002368	0.039114	[0.034-0.044]	rs1175550	red blood cell distribution width
EFO_0005267	36010	5e-10	0.032	0.198	[0.14-0.26]	rs1175550	serum copper measurement
EFO_0007629	93511608	2e-52	0.0028	0.0422	[0.037-0.048]	rs1175550	hemoglobin A1 measurement
EFO_0007978	62502284	2e-28	NA	NA	NA	rs1175550	red blood cell density measurement
EFO_0007978	62741373	2e-30	0.002318	0.026561	[0.022-0.031]	rs1175550	red blood cell density measurement
EFO_0007986	130276329	2e-43	0.00425008	0.0586573	[0.05-0.067]	rs1175550	reticulocyte count
EFO_0007986	22666366	3e-27	0.00421123	0.0455377	[0.037-0.054]	rs1175550	reticulocyte count
EFO_0007986	64189012	8e-85	0.00266633	0.0520426	[0.047-0.057]	rs1175550	reticulocyte count
EFO_0007986	22488297	3e-34	0.00425368	0.0518756	[0.044-0.06]	rs1175550	reticulocyte count
EFO_0007986	63946703	9e-79	0.00267308	0.0502425	[0.045-0.055]	rs1175550	reticulocyte count
EFO_0007986	21893610	1e-49	0.00424985	0.0629994	[0.055-0.071]	rs1175550	reticulocyte count
EFO_0007986	22072043	2e-42	0.00425597	0.0580353	[0.05-0.066]	rs1175550	reticulocyte count
EFO_0010700	64183136	1e-38	0.00268014	0.0348624	[0.03-0.04]	rs1175550	reticulocyte measurement
EFO_0010700	63943570	1e-64	0.00267285	0.0453533	[0.04-0.051]	rs1175550	reticulocyte measurement
EFO_0010700	64185412	5e-72	0.00266641	0.0478623	[0.043-0.053]	rs1175550	reticulocyte measurement
EFO_0004509	64193032	5e-12	0.00323279	0.0223518	[0.016-0.029]	rs11784090	hemoglobin measurement
EFO_0004509	62632942	2e-16	0.002696	0.02227	[0.017-0.028]	rs11784090	hemoglobin measurement
EFO_0004526	64091396	3e-15	0.00300887	0.0308986	[0.025-0.037]	rs11784090	mean corpuscular volume
EFO_0005192	21892061	9e-54	0.0056447	0.0871646	[0.076-0.098]	rs11853189	red blood cell distribution width
EFO_0004509	55502986	6e-24	NA	0.104	NA	rs11863726	hemoglobin measurement
EFO_0004509	93509934	8e-09	0.0019	0.0111	[0.0074-0.0148]	rs11901391	hemoglobin measurement
EFO_0004305	101445629	7e-15	0.00236757	0.0184389	[0.014-0.023]	rs11949100	erythrocyte count
EFO_0004305	93535774	5e-15	0.0018	0.014	[0.01-0.018]	rs11949100	erythrocyte count
EFO_0004348	93517436	3e-16	0.0017	0.0142	[0.011-0.018]	rs11949100	hematocrit
EFO_0004509	93510304	4e-16	0.0017	0.0138	[0.01-0.017]	rs11949100	hemoglobin measurement
EFO_0004348	64195636	1e-23	0.00222912	0.0223903	[0.018-0.027]	rs12056626	hematocrit
EFO_0004509	64193079	6e-19	0.00222944	0.0198091	[0.015-0.024]	rs12056626	hemoglobin measurement
EFO_0004305	36505828	2e-13	NA	NA	NA	rs12136952	erythrocyte count
EFO_0004305	93535114	3e-09	0.0019	0.0112	[0.0075-0.0149]	rs12136952	erythrocyte count
EFO_0004305	101444851	2e-10	0.0023438	0.0148795	[0.01-0.019]	rs12136952	erythrocyte count
EFO_0004509	64191938	3e-12	0.00235141	0.0163833	[0.012-0.021]	rs12136952	hemoglobin measurement
EFO_0007978	62741392	6e-12	0.00199	0.013713	[0.0098-0.0176]	rs12136952	red blood cell density measurement
EFO_0004348	93517581	6e-24	0.0021	0.0215	[0.017-0.026]	rs12192672	hematocrit
EFO_0004509	104326345	6e-15	NA	0.0317	NA	rs12192672	hemoglobin measurement
EFO_0004509	64192711	4e-19	0.00249808	0.0223332	[0.017-0.027]	rs12192672	hemoglobin measurement
EFO_0004509	93510454	8e-24	0.0021	0.0208	[0.017-0.025]	rs12192672	hemoglobin measurement
EFO_0004696	106375851	1e-10	0.00332195	0.0213864	[0.015-0.028]	rs12192672	sex hormone-binding globulin measurement
EFO_0004698	98427928	3e-08	0.001	0.006	[0.004-0.008]	rs12192672	insomnia
EFO_0803370	105002949	9e-10	0.06	0.34	[0.22-0.46]	rs12192672	photoreceptor cell layer thickness measurement
EFO_0004509	93510989	6e-12	0.0018	0.0123	[0.0088-0.0158]	rs12437397	hemoglobin measurement
EFO_0004735	93490833	8e-09	0.0025	0.0145	[0.0096-0.0194]	rs12450826	serum alanine aminotransferase measurement
EFO_0004305	101446881	3e-14	0.0022193	0.0168724	[0.013-0.021]	rs1257444	erythrocyte count
EFO_0007978	62741843	3e-11	0.002004	0.013323	[0.0094-0.0173]	rs12635066	red blood cell density measurement
EFO_0004305	101446670	2e-23	0.00307018	0.0306439	[0.025-0.037]	rs12811512	erythrocyte count
EFO_0004305	36508727	4e-26	NA	NA	NA	rs12811512	erythrocyte count
EFO_0004348	21837346	1e-09	0.00491658	0.0299789	[0.02-0.04]	rs12811512	hematocrit
EFO_0004348	64195952	7e-29	0.0030743	0.0342813	[0.028-0.04]	rs12811512	hematocrit
EFO_0004348	62631445	9e-35	0.002567	0.031592	[0.027-0.037]	rs12811512	hematocrit
EFO_0004348	62493800	5e-32	NA	NA	NA	rs12811512	hematocrit
EFO_0004509	62426725	4e-31	NA	NA	NA	rs12811512	hemoglobin measurement
EFO_0004509	61935884	8e-23	NA	0.03	NA	rs12811512	hemoglobin measurement
EFO_0004509	104328334	1e-15	NA	0.03689	NA	rs12811512	hemoglobin measurement
EFO_0004509	21838850	8e-09	0.00493846	0.0285015	[0.019-0.038]	rs12811512	hemoglobin measurement
EFO_0004509	62633248	5e-34	0.002569	0.031266	[0.026-0.036]	rs12811512	hemoglobin measurement
EFO_0007978	62503585	3e-24	NA	NA	NA	rs12811512	red blood cell density measurement
EFO_0007978	62742805	9e-27	0.002571	0.027554	[0.023-0.033]	rs12811512	red blood cell density measurement
EFO_0020766	104576474	2e-12	0.018	0.126	[0.091-0.161]	rs12811512	testican-2 measurement
EFO_0004305	101447695	6e-28	0.00263859	0.028938	[0.024-0.034]	rs128494	erythrocyte count
EFO_0004305	36510302	2e-27	NA	NA	NA	rs128494	erythrocyte count
EFO_0004305	93537114	5e-22	0.0019	0.0186	[0.015-0.022]	rs128494	erythrocyte count
EFO_0004305	119210090	1e-13	NA	NA	NA	rs128494	erythrocyte count
EFO_0004348	64196692	1e-40	0.00263964	0.0352467	[0.03-0.04]	rs128494	hematocrit
EFO_0004348	62494269	6e-61	NA	NA	NA	rs128494	hematocrit
EFO_0004348	62631970	8e-55	0.002206	0.034406	[0.03-0.039]	rs128494	hematocrit
EFO_0004348	62510990	7e-11	0.003771	0.024615	[0.017-0.032]	rs128494	hematocrit
EFO_0004348	93518451	2e-35	0.0019	0.0233	[0.02-0.027]	rs128494	hematocrit
EFO_0004348	21837539	2e-16	0.00423522	0.0348152	[0.027-0.043]	rs128494	hematocrit
EFO_0004509	104325813	6e-10	NA	0.04762	NA	rs128494	hemoglobin measurement
EFO_0004509	62427249	7e-53	NA	NA	NA	rs128494	hemoglobin measurement
EFO_0004509	21839055	1e-13	0.0042542	0.0316249	[0.023-0.04]	rs128494	hemoglobin measurement
EFO_0004509	62633815	7e-49	0.002208	0.03245	[0.028-0.037]	rs128494	hemoglobin measurement
EFO_0004509	93511374	2e-31	0.0018	0.0213	[0.018-0.025]	rs128494	hemoglobin measurement
EFO_0004509	61935889	4e-28	NA	0.028	NA	rs128494	hemoglobin measurement
EFO_0004509	93468866	7e-09	0.00309418	0.0178898	[0.012-0.024]	rs128494	hemoglobin measurement
EFO_0004509	119205769	6e-13	NA	NA	NA	rs128494	hemoglobin measurement
EFO_0004509	64194244	5e-35	0.00264154	0.0326096	[0.027-0.038]	rs128494	hemoglobin measurement
EFO_0005208	31585494	9e-10	0.00376	0.02306	[0.016-0.03]	rs128494	glomerular filtration rate
EFO_0007978	62743470	9e-38	0.002218	0.028502	[0.024-0.033]	rs128494	red blood cell density measurement
EFO_0007978	62504203	5e-42	NA	NA	NA	rs128494	red blood cell density measurement
EFO_0004348	62631569	5e-19	0.002139	0.019095	[0.015-0.023]	rs12868938	hematocrit
EFO_0004348	93518026	2e-13	0.002	0.0149	[0.011-0.019]	rs12868938	hematocrit
EFO_0021902	106396587	1e-09	0.00482939	0.0295254	[0.02-0.039]	rs12868938	cholesterol in large VLDL measurement
EFO_0004305	93536579	5e-10	0.0026	0.0163	[0.011-0.021]	rs12889267	erythrocyte count
EFO_0004305	101446801	9e-11	0.00295154	0.0191417	[0.013-0.025]	rs12889267	erythrocyte count
EFO_0004305	36508991	2e-17	NA	NA	NA	rs12889267	erythrocyte count
EFO_0004348	64196081	3e-18	0.00295643	0.025793	[0.02-0.032]	rs12889267	hematocrit
EFO_0004348	62631573	2e-25	0.002499	0.026042	[0.021-0.031]	rs12889267	hematocrit
EFO_0004348	62493915	2e-23	NA	NA	NA	rs12889267	hematocrit
EFO_0004348	93518066	2e-12	0.0025	0.0177	[0.013-0.023]	rs12889267	hematocrit
EFO_0004348	21837369	3e-09	0.00472067	0.0280067	[0.019-0.037]	rs12889267	hematocrit
EFO_0004351	17627985	4e-20	0.0453	0.4164	[0.33-0.51]	rs12889267	resting heart rate
EFO_0004462	62017632	3e-08	0.0936	0.5196	[0.34-0.7]	rs12889267	PR interval
EFO_0004464	95024423	3e-15	NA	7.91	NA	rs12889267	brain measurement
EFO_0004509	62426838	1e-20	NA	NA	NA	rs12889267	hemoglobin measurement
EFO_0004509	64193542	6e-15	0.00295688	0.0231063	[0.017-0.029]	rs12889267	hemoglobin measurement
EFO_0004509	93510979	6e-10	0.0024	0.0151	[0.01-0.02]	rs12889267	hemoglobin measurement
EFO_0004509	62633362	2e-22	0.002493	0.024321	[0.019-0.029]	rs12889267	hemoglobin measurement
EFO_0004509	61935899	2e-14	NA	0.022	NA	rs12889267	hemoglobin measurement
EFO_0004840	95034371	3e-09	NA	5.93	NA	rs12889267	cortical thickness
EFO_0004840	93931118	3e-09	NA	NA	NA	rs12889267	cortical thickness
EFO_0004995	36610101	2e-11	0.029435	0.19695	[0.14-0.25]	rs12889267	lean body mass
EFO_0007978	62503707	2e-16	NA	NA	NA	rs12889267	red blood cell density measurement
EFO_0007985	64400932	2e-12	0.00301589	0.0211629	[0.015-0.027]	rs12889267	platelet crit
EFO_0021788	104894009	2e-10	0.0073879	0.0467107	[0.032-0.061]	rs12889267	descending aortic diameter
EFO_0021788	98449940	3e-11	NA	0.048	NA	rs12889267	descending aortic diameter
EFO_0021796	106259560	3e-08	NA	NA	NA	rs12889267	sexual dimorphism measurement
EFO_0004305	36506835	2e-20	NA	NA	NA	rs1290790	erythrocyte count
EFO_0006335	36100233	1e-27	NA	NA	NA	rs1290790	systolic blood pressure
MONDO_0004247	119184775	5e-11	0.0078	0.0513	[0.036-0.067]	rs1290790	peptic ulcer disease
EFO_0004305	101447276	1e-13	0.00223877	0.0166253	[0.012-0.021]	rs1292041	erythrocyte count
EFO_0004509	64193925	2e-14	0.00298883	0.0228305	[0.017-0.029]	rs12952262	hemoglobin measurement
EFO_0004348	62493577	4e-27	NA	NA	NA	rs12985	hematocrit
EFO_0004348	62631203	1e-26	0.001912	0.020426	[0.017-0.024]	rs12985	hematocrit
EFO_0004348	93517746	2e-16	0.0017	0.0141	[0.011-0.017]	rs12985	hematocrit
EFO_0004509	62633024	4e-23	0.001909	0.018929	[0.015-0.023]	rs12985	hemoglobin measurement
EFO_0004509	93510649	1e-15	0.0017	0.0134	[0.01-0.017]	rs12985	hemoglobin measurement
EFO_0004509	62426511	5e-23	NA	NA	NA	rs12985	hemoglobin measurement
EFO_0004530	101332662	1e-08	NA	NA	NA	rs12985	triglyceride measurement
EFO_0004348	93518346	7e-42	0.0017	0.0235	[0.02-0.027]	rs12985258	hematocrit
EFO_0004348	64195075	4e-12	0.00229527	0.0159538	[0.011-0.02]	rs13098180	hematocrit
EFO_0010578	106265303	3e-14	NA	NA	NA	rs13098180	complex trait
EFO_0021796	106259645	2e-43	NA	NA	NA	rs13098180	sexual dimorphism measurement
EFO_0000195	55655008	4e-10	0.0121877	0.0760904	[0.052-0.1]	rs13107325	metabolic syndrome
EFO_0000537	55532253	5e-12	NA	0.0796339	NA	rs13107325	hypertension
EFO_0001358	118831376	6e-09	0.00392921	0.0228358	[0.015-0.031]	rs13107325	post-traumatic stress disorder
EFO_0001358	105708643	4e-08	NA	NA	NA	rs13107325	post-traumatic stress disorder
EFO_0003756	100282623	2e-22	NA	NA	NA	rs13107325	autism spectrum disorder
EFO_0003761	100028667	8e-11	NA	NA	NA	rs13107325	unipolar depression
EFO_0003888	100282623	2e-22	NA	NA	NA	rs13107325	attention deficit hyperactivity disorder
EFO_0003918	106069674	6e-13	0.010388	NA	[1.05-1.09]	rs13107325	obstructive sleep apnea
EFO_0003948	105708643	4e-08	NA	NA	NA	rs13107325	gastroesophageal reflux disease
EFO_0003948	88924917	2e-14	NA	0.07	NA	rs13107325	gastroesophageal reflux disease
EFO_0003948	105708679	2e-14	NA	NA	NA	rs13107325	gastroesophageal reflux disease
EFO_0004302	106190827	3e-43	0.000101042	0.00139366	[0.0012-0.0016]	rs13107325	anthropometric measurement
EFO_0004305	36507019	6e-24	NA	NA	NA	rs13107325	erythrocyte count
EFO_0004305	93535634	2e-19	0.0039	0.0349	[0.027-0.043]	rs13107325	erythrocyte count
EFO_0004312	119121366	2e-11	NA	6.707	NA	rs13107325	vital capacity
EFO_0004312	36093460	9e-18	NA	NA	NA	rs13107325	vital capacity
EFO_0004318	21795396	4e-09	0.0103	0.0607	[0.041-0.081]	rs13107325	smoking behavior
EFO_0004318	21796402	2e-10	NA	NA	NA	rs13107325	smoking behavior
EFO_0004318	21796406	1e-08	NA	NA	NA	rs13107325	smoking behavior
EFO_0004318	21795392	3e-10	0.0075	0.0469	[0.032-0.062]	rs13107325	smoking behavior
EFO_0004329	34633845	4e-11	NA	NA	NA	rs13107325	alcohol drinking
EFO_0004329	34632523	2e-23	NA	NA	NA	rs13107325	alcohol drinking
EFO_0004329	34631747	1e-15	NA	NA	NA	rs13107325	alcohol drinking
EFO_0004329	34632803	4e-22	NA	NA	NA	rs13107325	alcohol drinking
EFO_0004337	34941196	2e-21	NA	9.494	NA	rs13107325	intelligence
EFO_0004337	34831284	8e-17	NA	8.327	NA	rs13107325	intelligence
EFO_0004337	101054742	7e-10	NA	NA	NA	rs13107325	intelligence
EFO_0004337	100282623	2e-22	NA	NA	NA	rs13107325	intelligence
EFO_0004337	27407947	3e-18	0.00579733	0.050441	[0.039-0.062]	rs13107325	intelligence
EFO_0004337	104373175	5e-23	NA	NA	NA	rs13107325	intelligence
EFO_0004339	41138973	1e-21	NA	NA	NA	rs13107325	body height
EFO_0004339	93514147	2e-17	0.0031	0.0266	[0.021-0.033]	rs13107325	body height
EFO_0004339	63784514	3e-28	0.00260568	0.0287138	[0.024-0.034]	rs13107325	body height
EFO_0004340	93494829	1e-28	0.0044	0.0493	[0.041-0.058]	rs13107325	body mass index
EFO_0004340	21715559	8e-10	NA	NA	NA	rs13107325	body mass index
EFO_0004340	49133955	4e-47	0.0032	0.0468	[0.041-0.053]	rs13107325	body mass index
EFO_0004340	36059586	1e-36	NA	NA	NA	rs13107325	body mass index
EFO_0004340	104110251	2e-94	0.0025	0.0522	[0.047-0.057]	rs13107325	body mass index
EFO_0004340	35038169	3e-21	NA	0.051	NA	rs13107325	body mass index
EFO_0004340	49136430	4e-47	0.0032	0.0468	[0.041-0.053]	rs13107325	body mass index
EFO_0004340	105989422	2e-52	NA	NA	NA	rs13107325	body mass index
EFO_0004340	55730640	8e-39	NA	NA	NA	rs13107325	body mass index
EFO_0004340	15807934	1e-08	NA	NA	NA	rs13107325	body mass index
EFO_0004340	12223150	2e-12	0.007	0.048	[0.034-0.061]	rs13107325	body mass index
EFO_0004340	21705025	3e-10	0.0077	0.0488	[0.034-0.064]	rs13107325	body mass index
EFO_0004340	30524649	4e-16	NA	0.0491977	NA	rs13107325	body mass index
EFO_0004340	49128755	4e-47	0.0032	0.0468	[0.041-0.053]	rs13107325	body mass index
EFO_0004340	16449	2e-13	NA	0.19	[0.11-0.27]	rs13107325	body mass index
EFO_0004340	105989311	2e-48	NA	NA	NA	rs13107325	body mass index
EFO_0004340	105989169	1e-25	NA	NA	NA	rs13107325	body mass index
EFO_0004340	105989187	2e-31	NA	NA	NA	rs13107325	body mass index
EFO_0004340	21706835	4e-09	0.0086	0.0508	[0.034-0.068]	rs13107325	body mass index
EFO_0004340	12223367	1e-12	0.007	0.047	[0.034-0.06]	rs13107325	body mass index
EFO_0004340	119091028	4e-38	0.00367081	0.0461563	[0.039-0.053]	rs13107325	body mass index
EFO_0004340	101966570	4e-46	0.002919	0.041619	[0.036-0.047]	rs13107325	body mass index
EFO_0004340	21715239	2e-09	NA	NA	NA	rs13107325	body mass index
EFO_0004340	21706389	1e-09	0.0088	0.0531	[0.036-0.07]	rs13107325	body mass index
EFO_0004340	21796406	1e-08	NA	NA	NA	rs13107325	body mass index
EFO_0004340	21705376	2e-10	0.0079	0.0505	[0.035-0.066]	rs13107325	body mass index
EFO_0004340	21715038	2e-10	NA	NA	NA	rs13107325	body mass index
EFO_0004340	63119269	4e-08	0.017	0.095	[0.062-0.128]	rs13107325	body mass index
EFO_0004340	21705770	1e-09	0.0115	0.0698	[0.047-0.092]	rs13107325	body mass index
EFO_0004340	21796402	2e-10	NA	NA	NA	rs13107325	body mass index
EFO_0004340	21795396	4e-09	0.0103	0.0607	[0.041-0.081]	rs13107325	body mass index
EFO_0004340	12222926	3e-09	0.009	0.053	[0.035-0.07]	rs13107325	body mass index
EFO_0004340	73197698	2e-22	NA	NA	NA	rs13107325	body mass index
EFO_0004340	41553483	5e-40	0.0037	0.0495	[0.042-0.057]	rs13107325	body mass index
EFO_0004340	105988983	2e-51	NA	NA	NA	rs13107325	body mass index
EFO_0004340	21705233	5e-10	0.0119	0.0741	[0.051-0.097]	rs13107325	body mass index
EFO_0004340	21795392	3e-10	0.0075	0.0469	[0.032-0.062]	rs13107325	body mass index
EFO_0004340	21714737	2e-08	NA	NA	NA	rs13107325	body mass index
EFO_0004343	36485696	1e-20	NA	NA	NA	rs13107325	waist-hip ratio
EFO_0004346	97199351	1e-09	0.019	0.116	[0.079-0.153]	rs13107325	neuroimaging measurement
EFO_0004346	63049446	5e-73	NA	NA	NA	rs13107325	neuroimaging measurement
EFO_0004346	97199298	4e-09	0.019	0.112	[0.075-0.149]	rs13107325	neuroimaging measurement
EFO_0004346	97200153	3e-13	0.019	0.138	[0.1-0.18]	rs13107325	neuroimaging measurement
EFO_0004346	63048829	8e-38	NA	NA	NA	rs13107325	neuroimaging measurement
EFO_0004346	97199054	1e-15	0.019	0.152	[0.11-0.19]	rs13107325	neuroimaging measurement
EFO_0004346	63050869	2e-23	NA	NA	NA	rs13107325	neuroimaging measurement
EFO_0004346	97199580	5e-11	0.019	0.125	[0.088-0.162]	rs13107325	neuroimaging measurement
EFO_0004346	35698113	7e-39	0.028226	0.37008	[0.31-0.43]	rs13107325	neuroimaging measurement
EFO_0004346	101687548	6e-169	NA	NA	NA	rs13107325	neuroimaging measurement
EFO_0004346	97200844	6e-21	0.019	0.178	[0.14-0.22]	rs13107325	neuroimaging measurement
EFO_0004346	97198936	4e-10	0.019	0.119	[0.082-0.156]	rs13107325	neuroimaging measurement
EFO_0004346	97199888	1e-09	0.019	0.116	[0.079-0.153]	rs13107325	neuroimaging measurement
EFO_0004346	97199322	2e-12	0.019	0.134	[0.097-0.171]	rs13107325	neuroimaging measurement
EFO_0004346	97200339	1e-13	0.019	0.141	[0.1-0.18]	rs13107325	neuroimaging measurement
EFO_0004346	36173701	9e-18	NA	NA	NA	rs13107325	neuroimaging measurement
EFO_0004346	63047961	5e-20	NA	NA	NA	rs13107325	neuroimaging measurement
EFO_0004346	97199536	8e-10	0.019	0.117	[0.08-0.154]	rs13107325	neuroimaging measurement
EFO_0004346	97230858	3e-22	0.02	0.192	[0.15-0.23]	rs13107325	neuroimaging measurement
EFO_0004346	97198620	9e-52	0.019	0.287	[0.25-0.32]	rs13107325	neuroimaging measurement
EFO_0004346	97200568	4e-13	0.019	0.138	[0.1-0.18]	rs13107325	neuroimaging measurement
EFO_0004346	97199609	1e-19	0.019	0.172	[0.13-0.21]	rs13107325	neuroimaging measurement
EFO_0004346	97198843	3e-15	0.019	0.15	[0.11-0.19]	rs13107325	neuroimaging measurement
EFO_0004346	97198203	3e-28	0.019	0.209	[0.17-0.25]	rs13107325	neuroimaging measurement
EFO_0004346	36173697	2e-11	NA	NA	NA	rs13107325	neuroimaging measurement
EFO_0004346	63052262	1e-23	NA	NA	NA	rs13107325	neuroimaging measurement
EFO_0004346	97198790	5e-11	0.019	0.125	[0.088-0.162]	rs13107325	neuroimaging measurement
EFO_0004346	35698117	2e-39	0.027761	0.36694	[0.31-0.42]	rs13107325	neuroimaging measurement
EFO_0004346	97198677	5e-97	0.019	0.396	[0.36-0.43]	rs13107325	neuroimaging measurement
EFO_0004346	97198995	2e-09	0.019	0.114	[0.077-0.151]	rs13107325	neuroimaging measurement
EFO_0004346	35698121	1e-42	0.024567	0.33842	[0.29-0.39]	rs13107325	neuroimaging measurement
EFO_0004346	35698125	2e-41	0.024606	0.33352	[0.29-0.38]	rs13107325	neuroimaging measurement
EFO_0004346	97198280	7e-77	0.019	0.352	[0.31-0.39]	rs13107325	neuroimaging measurement
EFO_0004346	63045597	3e-124	NA	NA	NA	rs13107325	neuroimaging measurement
EFO_0004346	97200226	7e-13	0.019	0.137	[0.1-0.174]	rs13107325	neuroimaging measurement
EFO_0004346	97209548	4e-37	0.019	0.244	[0.21-0.28]	rs13107325	neuroimaging measurement
EFO_0004346	97201449	1e-30	0.02	0.225	[0.19-0.26]	rs13107325	neuroimaging measurement
EFO_0004346	97203339	3e-18	0.019	0.168	[0.13-0.21]	rs13107325	neuroimaging measurement
EFO_0004346	97201360	2e-28	0.02	0.216	[0.18-0.26]	rs13107325	neuroimaging measurement
EFO_0004346	97209656	8e-14	0.019	0.144	[0.11-0.18]	rs13107325	neuroimaging measurement
EFO_0004346	97198556	1e-77	0.019	0.353	[0.32-0.39]	rs13107325	neuroimaging measurement
EFO_0004346	97209484	2e-36	0.019	0.242	[0.2-0.28]	rs13107325	neuroimaging measurement
EFO_0004346	97201761	6e-53	0.019	0.299	[0.26-0.34]	rs13107325	neuroimaging measurement
EFO_0004346	97198376	1e-80	0.019	0.36	[0.32-0.4]	rs13107325	neuroimaging measurement
EFO_0004346	97209607	9e-12	0.019	0.131	[0.094-0.168]	rs13107325	neuroimaging measurement
EFO_0004346	97198459	4e-23	0.019	0.188	[0.15-0.23]	rs13107325	neuroimaging measurement
EFO_0004346	97200602	1e-09	0.019	0.116	[0.079-0.153]	rs13107325	neuroimaging measurement
EFO_0004346	97201103	2e-12	0.019	0.134	[0.097-0.171]	rs13107325	neuroimaging measurement
EFO_0004346	97201025	2e-12	0.019	0.134	[0.097-0.171]	rs13107325	neuroimaging measurement
EFO_0004346	97203358	4e-19	0.019	0.172	[0.13-0.21]	rs13107325	neuroimaging measurement
EFO_0004346	97201850	5e-67	0.019	0.338	[0.3-0.38]	rs13107325	neuroimaging measurement
EFO_0004346	97198512	1e-11	0.019	0.129	[0.092-0.166]	rs13107325	neuroimaging measurement
EFO_0004346	97198324	1e-37	0.019	0.243	[0.21-0.28]	rs13107325	neuroimaging measurement
EFO_0004346	97198395	5e-13	0.019	0.138	[0.1-0.18]	rs13107325	neuroimaging measurement
EFO_0004348	62630822	2e-40	0.00352	0.046911	[0.04-0.054]	rs13107325	hematocrit
EFO_0004348	62493233	3e-38	NA	NA	NA	rs13107325	hematocrit
EFO_0004348	93517326	4e-24	0.0037	0.0375	[0.03-0.045]	rs13107325	hematocrit
EFO_0004348	64195174	2e-31	0.00421009	0.049112	[0.041-0.057]	rs13107325	hematocrit
EFO_0004464	63050869	2e-23	NA	NA	NA	rs13107325	brain measurement
EFO_0004464	98447041	7e-74	NA	NA	NA	rs13107325	brain measurement
EFO_0004464	98445367	6e-125	NA	NA	NA	rs13107325	brain measurement
EFO_0004464	63045597	3e-124	NA	NA	NA	rs13107325	brain measurement
EFO_0004464	95292187	4e-12	NA	NA	NA	rs13107325	brain measurement
EFO_0004464	95022245	2e-54	NA	15.53	NA	rs13107325	brain measurement
EFO_0004464	98448746	4e-45	NA	NA	NA	rs13107325	brain measurement
EFO_0004509	64192558	7e-32	0.00421263	0.0494835	[0.041-0.058]	rs13107325	hemoglobin measurement
EFO_0004509	62426125	1e-37	NA	NA	NA	rs13107325	hemoglobin measurement
EFO_0004509	104327924	9e-11	NA	0.04091	NA	rs13107325	hemoglobin measurement
EFO_0004509	62632647	1e-38	0.003523	0.04586	[0.039-0.053]	rs13107325	hemoglobin measurement
EFO_0004509	93510184	4e-25	0.0036	0.0373	[0.03-0.044]	rs13107325	hemoglobin measurement
EFO_0004509	61935934	2e-24	NA	0.048	NA	rs13107325	hemoglobin measurement
EFO_0004526	64090836	1e-10	0.00392357	0.0265556	[0.019-0.034]	rs13107325	mean corpuscular volume
EFO_0004529	96146701	2e-23	0.00690187	0.0689495	[0.055-0.082]	rs13107325	lipid measurement
EFO_0004529	96136505	6e-24	0.0070618	0.071311	[0.057-0.085]	rs13107325	lipid measurement
EFO_0004529	96163714	4e-19	0.00729892	0.0652315	[0.051-0.08]	rs13107325	lipid measurement
EFO_0004529	96203825	9e-14	0.00707617	0.052796	[0.039-0.067]	rs13107325	lipid measurement
EFO_0004530	91779956	2e-14	NA	0.029	NA	rs13107325	triglyceride measurement
EFO_0004530	102700027	2e-10	NA	NA	NA	rs13107325	triglyceride measurement
EFO_0004530	101961849	1e-10	0.004704	0.030182	[0.021-0.039]	rs13107325	triglyceride measurement
EFO_0004530	101334797	2e-27	0.00275981	0.0372865	[0.032-0.043]	rs13107325	triglyceride measurement
EFO_0004530	101331992	2e-37	NA	NA	NA	rs13107325	triglyceride measurement
EFO_0004530	56275786	6e-15	0.00378399	0.0295524	[0.022-0.037]	rs13107325	triglyceride measurement
EFO_0004530	96194737	3e-13	0.00729797	0.053297	[0.039-0.068]	rs13107325	triglyceride measurement
EFO_0004530	56270425	5e-10	0.0045	0.031	[0.022-0.04]	rs13107325	triglyceride measurement
EFO_0004531	64651493	3e-17	0.00354	0.0297	[0.023-0.037]	rs13107325	urate measurement
EFO_0004532	80735326	8e-14	0.000976353	0.00710285	[0.0052-0.009]	rs13107325	serum gamma-glutamyl transferase measurement
EFO_0004532	93506492	2e-11	0.0042	0.0283	[0.02-0.037]	rs13107325	serum gamma-glutamyl transferase measurement
EFO_0004535	93492816	8e-33	0.0047	0.0559	[0.047-0.065]	rs13107325	serum albumin measurement
EFO_0004535	100869261	2e-19	0.023	0.21	[0.16-0.26]	rs13107325	serum albumin measurement
EFO_0004574	35850608	1e-09	NA	0.053	NA	rs13107325	total cholesterol measurement
EFO_0004574	96143384	4e-22	0.00693386	0.0671483	[0.054-0.081]	rs13107325	total cholesterol measurement
EFO_0004574	93539676	3e-21	0.0044	0.0418	[0.033-0.05]	rs13107325	total cholesterol measurement
EFO_0004574	101347530	1e-34	0.00268403	0.0395317	[0.034-0.045]	rs13107325	total cholesterol measurement
EFO_0004574	35850613	5e-11	NA	0.055	NA	rs13107325	total cholesterol measurement
EFO_0004574	101341908	6e-45	NA	NA	NA	rs13107325	total cholesterol measurement
EFO_0004574	96201168	4e-14	0.00710458	0.053841	[0.04-0.068]	rs13107325	total cholesterol measurement
EFO_0004574	96224943	1e-22	0.00724177	0.0710526	[0.057-0.085]	rs13107325	total cholesterol measurement
EFO_0004611	56274462	6e-10	0.00396602	0.0245488	[0.017-0.032]	rs13107325	low density lipoprotein cholesterol measurement
EFO_0004611	96166598	6e-09	0.00787713	0.0459371	[0.03-0.061]	rs13107325	low density lipoprotein cholesterol measurement
EFO_0004611	56269628	1e-10	0.0044	0.0313	[0.023-0.04]	rs13107325	low density lipoprotein cholesterol measurement
EFO_0004611	96153515	3e-12	0.00764407	0.0535091	[0.039-0.068]	rs13107325	low density lipoprotein cholesterol measurement
EFO_0004611	96169743	2e-08	0.00770622	0.0432072	[0.028-0.058]	rs13107325	low density lipoprotein cholesterol measurement
EFO_0004611	101326837	1e-17	NA	NA	NA	rs13107325	low density lipoprotein cholesterol measurement
EFO_0004611	101958529	9e-29	0.002637	0.02936	[0.024-0.035]	rs13107325	low density lipoprotein cholesterol measurement
EFO_0004611	96150000	3e-12	0.00763648	0.0532963	[0.038-0.068]	rs13107325	low density lipoprotein cholesterol measurement
EFO_0004611	101329702	7e-15	0.00278802	0.0251333	[0.02-0.031]	rs13107325	low density lipoprotein cholesterol measurement
EFO_0004611	96151353	3e-12	0.00746961	0.0520563	[0.037-0.067]	rs13107325	low density lipoprotein cholesterol measurement
EFO_0004612	35841148	6e-22	NA	0.067	NA	rs13107325	high density lipoprotein cholesterol measurement
EFO_0004612	96147870	1e-23	0.0069175	0.0694866	[0.056-0.083]	rs13107325	high density lipoprotein cholesterol measurement
EFO_0004612	101954734	2e-57	0.004941	0.07886	[0.069-0.089]	rs13107325	high density lipoprotein cholesterol measurement
EFO_0004612	96204362	4e-14	0.00708712	0.0536293	[0.04-0.068]	rs13107325	high density lipoprotein cholesterol measurement
EFO_0004612	96202851	7e-09	0.00733875	0.0425959	[0.028-0.057]	rs13107325	high density lipoprotein cholesterol measurement
EFO_0004612	96143384	4e-22	0.00693386	0.0671483	[0.054-0.081]	rs13107325	high density lipoprotein cholesterol measurement
EFO_0004612	96201168	4e-14	0.00710458	0.053841	[0.04-0.068]	rs13107325	high density lipoprotein cholesterol measurement
EFO_0004612	96136505	6e-24	0.0070618	0.071311	[0.057-0.085]	rs13107325	high density lipoprotein cholesterol measurement
EFO_0004612	96147278	2e-23	0.00689283	0.0688612	[0.055-0.082]	rs13107325	high density lipoprotein cholesterol measurement
EFO_0004612	101321039	1e-185	NA	NA	NA	rs13107325	high density lipoprotein cholesterol measurement
EFO_0004612	96162183	4e-09	0.00759856	0.0447636	[0.03-0.06]	rs13107325	high density lipoprotein cholesterol measurement
EFO_0004612	96144568	6e-22	0.00695349	0.0670132	[0.053-0.081]	rs13107325	high density lipoprotein cholesterol measurement
EFO_0004612	106410496	4e-16	0.00830323	0.0677031	[0.051-0.084]	rs13107325	high density lipoprotein cholesterol measurement
EFO_0004612	96146701	2e-23	0.00690187	0.0689495	[0.055-0.082]	rs13107325	high density lipoprotein cholesterol measurement
EFO_0004612	96136977	4e-19	0.00739028	0.066025	[0.052-0.081]	rs13107325	high density lipoprotein cholesterol measurement
EFO_0004612	96202012	1e-15	0.00705621	0.0563786	[0.043-0.07]	rs13107325	high density lipoprotein cholesterol measurement
EFO_0004612	19745	7e-11	0.16	0.84	[0.53-1.15]	rs13107325	high density lipoprotein cholesterol measurement
EFO_0004612	106380487	2e-19	0.00811674	0.0732333	[0.057-0.089]	rs13107325	high density lipoprotein cholesterol measurement
EFO_0004612	96164548	9e-17	0.00734763	0.0610888	[0.047-0.075]	rs13107325	high density lipoprotein cholesterol measurement
EFO_0004612	96203298	7e-17	0.00696882	0.0581901	[0.045-0.072]	rs13107325	high density lipoprotein cholesterol measurement
EFO_0004612	96145667	5e-22	0.00689695	0.0665832	[0.053-0.08]	rs13107325	high density lipoprotein cholesterol measurement
EFO_0004612	35841143	6e-21	NA	0.067	NA	rs13107325	high density lipoprotein cholesterol measurement
EFO_0004612	96163147	9e-25	0.00697525	0.0716693	[0.058-0.085]	rs13107325	high density lipoprotein cholesterol measurement
EFO_0004612	96161212	6e-14	0.00748067	0.0561251	[0.041-0.071]	rs13107325	high density lipoprotein cholesterol measurement
EFO_0004612	96164960	1e-15	0.00746616	0.059838	[0.045-0.074]	rs13107325	high density lipoprotein cholesterol measurement
EFO_0004612	101324392	3e-115	0.00277092	0.0827466	[0.077-0.088]	rs13107325	high density lipoprotein cholesterol measurement
EFO_0004612	96136033	1e-24	0.00696906	0.0715063	[0.058-0.085]	rs13107325	high density lipoprotein cholesterol measurement
EFO_0004612	39838	1e-15	NA	0.071	NA	rs13107325	high density lipoprotein cholesterol measurement
EFO_0004612	96163714	4e-19	0.00729892	0.0652315	[0.051-0.08]	rs13107325	high density lipoprotein cholesterol measurement
EFO_0004612	56278724	2e-108	0.00362468	0.0801624	[0.073-0.087]	rs13107325	high density lipoprotein cholesterol measurement
EFO_0004612	96164126	5e-21	0.00724475	0.0682079	[0.054-0.082]	rs13107325	high density lipoprotein cholesterol measurement
EFO_0004612	64699113	4e-10	0.0138	0.0865	[0.059-0.114]	rs13107325	high density lipoprotein cholesterol measurement
EFO_0004612	96137364	4e-22	0.0071038	0.0687325	[0.055-0.083]	rs13107325	high density lipoprotein cholesterol measurement
EFO_0004612	91778958	5e-118	NA	0.078	NA	rs13107325	high density lipoprotein cholesterol measurement
EFO_0004612	106385660	3e-14	0.00844721	0.0641545	[0.048-0.081]	rs13107325	high density lipoprotein cholesterol measurement
EFO_0004612	96162675	9e-23	0.00715515	0.0703087	[0.056-0.084]	rs13107325	high density lipoprotein cholesterol measurement
EFO_0004612	96224943	1e-22	0.00724177	0.0710526	[0.057-0.085]	rs13107325	high density lipoprotein cholesterol measurement
EFO_0004612	96165854	3e-11	0.00752385	0.0499628	[0.035-0.065]	rs13107325	high density lipoprotein cholesterol measurement
EFO_0004612	96204844	2e-13	0.00707501	0.0522766	[0.038-0.066]	rs13107325	high density lipoprotein cholesterol measurement
EFO_0004612	96206150	3e-09	0.0073921	0.0438462	[0.029-0.058]	rs13107325	high density lipoprotein cholesterol measurement
EFO_0004612	96183199	2e-14	0.00745868	0.0571594	[0.043-0.072]	rs13107325	high density lipoprotein cholesterol measurement
EFO_0004612	96223344	3e-26	0.00703257	0.0745959	[0.061-0.088]	rs13107325	high density lipoprotein cholesterol measurement
EFO_0004612	96144046	2e-10	0.00739632	0.0468314	[0.032-0.061]	rs13107325	high density lipoprotein cholesterol measurement
EFO_0004612	96203825	9e-14	0.00707617	0.052796	[0.039-0.067]	rs13107325	high density lipoprotein cholesterol measurement
EFO_0004612	80057974	2e-50	0.0053	0.0798	[0.069-0.09]	rs13107325	high density lipoprotein cholesterol measurement
EFO_0004612	96145195	6e-09	0.00748841	0.0435269	[0.029-0.058]	rs13107325	high density lipoprotein cholesterol measurement
EFO_0004612	96135481	4e-26	0.00706872	0.0746876	[0.061-0.089]	rs13107325	high density lipoprotein cholesterol measurement
EFO_0004612	91781039	5e-32	NA	NA	NA	rs13107325	high density lipoprotein cholesterol measurement
EFO_0004612	96161734	2e-22	0.00726977	0.0708212	[0.057-0.085]	rs13107325	high density lipoprotein cholesterol measurement
EFO_0004612	93508610	6e-80	0.0043	0.082	[0.074-0.09]	rs13107325	high density lipoprotein cholesterol measurement
EFO_0004614	56271684	5e-82	0.00373089	0.0715695	[0.064-0.079]	rs13107325	apolipoprotein a 1 measurement
EFO_0004614	106387720	2e-16	0.00825581	0.0680362	[0.052-0.084]	rs13107325	apolipoprotein a 1 measurement
EFO_0004614	96134158	7e-22	0.00719715	0.0692251	[0.055-0.083]	rs13107325	apolipoprotein a 1 measurement
EFO_0004616	105989311	2e-48	NA	NA	NA	rs13107325	osteoarthritis, knee
EFO_0004616	118855274	3e-18	NA	NA	[1.08-1.12]	rs13107325	osteoarthritis, knee
EFO_0004639	96177987	7e-10	0.00743153	0.0457592	[0.031-0.06]	rs13107325	phospholipid measurement
EFO_0004639	96204844	2e-13	0.00707501	0.0522766	[0.038-0.066]	rs13107325	phospholipid measurement
EFO_0004639	96177635	4e-11	0.00735683	0.0485053	[0.034-0.063]	rs13107325	phospholipid measurement
EFO_0004639	96196477	4e-09	0.00748341	0.0442121	[0.03-0.059]	rs13107325	phospholipid measurement
EFO_0004639	96164548	9e-17	0.00734763	0.0610888	[0.047-0.075]	rs13107325	phospholipid measurement
EFO_0004639	96147870	1e-23	0.0069175	0.0694866	[0.056-0.083]	rs13107325	phospholipid measurement
EFO_0004639	96194737	3e-13	0.00729797	0.053297	[0.039-0.068]	rs13107325	phospholipid measurement
EFO_0004639	96137364	4e-22	0.0071038	0.0687325	[0.055-0.083]	rs13107325	phospholipid measurement
EFO_0004641	97204228	7e-11	0.019	0.125	[0.088-0.162]	rs13107325	white matter integrity
EFO_0004641	97205131	1e-12	0.019	0.137	[0.1-0.174]	rs13107325	white matter integrity
EFO_0004641	97205145	7e-13	0.019	0.138	[0.1-0.18]	rs13107325	white matter integrity
EFO_0004696	91781039	5e-32	NA	NA	NA	rs13107325	sex hormone-binding globulin measurement
EFO_0004698	98426996	7e-24	0.002	0.017	[0.013-0.021]	rs13107325	insomnia
EFO_0004698	100345808	2e-16	NA	NA	NA	rs13107325	insomnia
EFO_0004698	98438930	1e-17	0.002	0.019	[0.015-0.023]	rs13107325	insomnia
EFO_0004725	119773603	3e-20	0.0192724	0.177429	[0.14-0.22]	rs13107325	metabolite measurement
EFO_0004725	119773850	3e-37	0.0190148	0.242274	[0.21-0.28]	rs13107325	metabolite measurement
EFO_0004732	106385044	1e-12	0.00846514	0.0602993	[0.044-0.077]	rs13107325	lipoprotein measurement
EFO_0004732	96196477	4e-09	0.00748341	0.0442121	[0.03-0.059]	rs13107325	lipoprotein measurement
EFO_0004732	96196130	2e-17	0.00740666	0.063093	[0.049-0.078]	rs13107325	lipoprotein measurement
EFO_0004735	91780431	8e-10	NA	0.022	NA	rs13107325	serum alanine aminotransferase measurement
EFO_0004735	91781039	5e-32	NA	NA	NA	rs13107325	serum alanine aminotransferase measurement
EFO_0004736	93491452	3e-42	0.0044	0.0593	[0.051-0.068]	rs13107325	aspartate aminotransferase measurement
EFO_0004736	91781039	5e-32	NA	NA	NA	rs13107325	aspartate aminotransferase measurement
EFO_0004736	91780768	3e-54	NA	0.058	NA	rs13107325	aspartate aminotransferase measurement
EFO_0004761	93543563	1e-15	0.0039	0.031	[0.023-0.039]	rs13107325	uric acid measurement
EFO_0004784	35226397	2e-18	0.0027	0.0239	[0.019-0.029]	rs13107325	self reported educational attainment
EFO_0004784	104957918	4e-09	0.0084096	0.049374	[0.033-0.066]	rs13107325	self reported educational attainment
EFO_0004784	34710005	2e-24	0.0025	0.0259	[0.021-0.031]	rs13107325	self reported educational attainment
EFO_0004784	63922769	6e-23	0.0117297	0.115778	[0.093-0.139]	rs13107325	self reported educational attainment
EFO_0004838	93502375	5e-42	0.0047	0.064	[0.055-0.073]	rs13107325	calcium measurement
EFO_0004838	98197010	3e-48	0.0004283	0.006227	[0.0054-0.0071]	rs13107325	calcium measurement
EFO_0004840	97195531	4e-14	0.019	0.144	[0.11-0.18]	rs13107325	cortical thickness
EFO_0004840	97195449	3e-16	0.019	0.156	[0.12-0.19]	rs13107325	cortical thickness
EFO_0004840	97195367	5e-19	0.019	0.169	[0.13-0.21]	rs13107325	cortical thickness
EFO_0004840	97195787	2e-19	0.019	0.171	[0.13-0.21]	rs13107325	cortical thickness
EFO_0004840	97195080	2e-18	0.019	0.166	[0.13-0.2]	rs13107325	cortical thickness
EFO_0004840	97195490	3e-13	0.019	0.138	[0.1-0.18]	rs13107325	cortical thickness
EFO_0004840	97195011	3e-16	0.019	0.156	[0.12-0.19]	rs13107325	cortical thickness
EFO_0004840	93929931	1e-17	NA	NA	NA	rs13107325	cortical thickness
EFO_0004840	97195212	3e-09	0.019	0.112	[0.075-0.149]	rs13107325	cortical thickness
EFO_0004840	97195884	3e-14	0.019	0.145	[0.11-0.18]	rs13107325	cortical thickness
EFO_0004840	97195426	3e-19	0.019	0.171	[0.13-0.21]	rs13107325	cortical thickness
EFO_0004840	97195737	7e-11	0.019	0.124	[0.087-0.161]	rs13107325	cortical thickness
EFO_0004840	97195723	4e-14	0.019	0.144	[0.11-0.18]	rs13107325	cortical thickness
EFO_0004840	97196594	2e-11	0.019	0.127	[0.09-0.164]	rs13107325	cortical thickness
EFO_0004840	97195321	3e-11	0.019	0.126	[0.089-0.163]	rs13107325	cortical thickness
EFO_0004840	106005570	1e-10	0.0139	0.089	[0.062-0.116]	rs13107325	cortical thickness
EFO_0004840	63048829	8e-38	NA	NA	NA	rs13107325	cortical thickness
EFO_0004840	97196071	8e-19	0.019	0.168	[0.13-0.21]	rs13107325	cortical thickness
EFO_0004840	97196007	6e-16	0.019	0.154	[0.12-0.19]	rs13107325	cortical thickness
EFO_0004840	97194970	1e-08	0.019	0.108	[0.071-0.145]	rs13107325	cortical thickness
EFO_0004840	97197722	1e-22	0.019	0.186	[0.15-0.22]	rs13107325	cortical thickness
EFO_0004840	97196403	2e-16	0.019	0.156	[0.12-0.19]	rs13107325	cortical thickness
EFO_0004840	97195948	1e-22	0.019	0.186	[0.15-0.22]	rs13107325	cortical thickness
EFO_0004840	97196707	3e-17	0.019	0.16	[0.12-0.2]	rs13107325	cortical thickness
EFO_0004840	106005293	2e-08	0.0139	0.0772	[0.05-0.104]	rs13107325	cortical thickness
EFO_0004840	97197527	2e-13	0.019	0.14	[0.1-0.18]	rs13107325	cortical thickness
EFO_0004840	97196203	4e-09	0.019	0.112	[0.075-0.149]	rs13107325	cortical thickness
EFO_0004840	97195139	7e-11	0.019	0.124	[0.087-0.161]	rs13107325	cortical thickness
EFO_0004840	106006262	4e-26	0.0139	0.1467	[0.12-0.17]	rs13107325	cortical thickness
EFO_0004840	97195649	2e-11	0.019	0.127	[0.09-0.164]	rs13107325	cortical thickness
EFO_0004840	97196380	1e-19	0.019	0.172	[0.13-0.21]	rs13107325	cortical thickness
EFO_0004840	97195934	3e-22	0.019	0.184	[0.15-0.22]	rs13107325	cortical thickness
EFO_0004840	95031462	6e-175	NA	28.2	NA	rs13107325	cortical thickness
EFO_0004840	97196321	7e-19	0.019	0.169	[0.13-0.21]	rs13107325	cortical thickness
EFO_0004840	97197423	1e-21	0.019	0.181	[0.14-0.22]	rs13107325	cortical thickness
EFO_0004840	97196485	4e-14	0.019	0.144	[0.11-0.18]	rs13107325	cortical thickness
EFO_0004840	97196130	2e-11	0.019	0.127	[0.09-0.164]	rs13107325	cortical thickness
EFO_0004840	97196444	3e-13	0.019	0.139	[0.1-0.18]	rs13107325	cortical thickness
EFO_0004875	34702932	5e-10	0.0035	0.0219	[0.015-0.029]	rs13107325	mathematical ability
EFO_0005110	96175376	9e-09	0.00753796	0.0432974	[0.029-0.058]	rs13107325	fatty acid measurement
EFO_0005208	97985631	9e-09	NA	5.742	NA	rs13107325	glomerular filtration rate
EFO_0005210	103954766	8e-09	NA	5.76875	NA	rs13107325	brain connectivity measurement
EFO_0005210	103955888	2e-18	NA	8.73825	NA	rs13107325	brain connectivity measurement
EFO_0005271	41412318	3e-13	NA	NA	NA	rs13107325	sleep duration
EFO_0005278	14785709	6e-10	0.035	0.216	[0.15-0.28]	rs13107325	cardiovascular disease biomarker measurement
EFO_0005421	119766058	5e-19	0.0190248	0.169703	[0.13-0.21]	rs13107325	serum homoarginine measurement
EFO_0005674	97212426	2e-20	0.019	0.178	[0.14-0.22]	rs13107325	white matter microstructure measurement
EFO_0005674	97212397	7e-10	0.019	0.119	[0.082-0.156]	rs13107325	white matter microstructure measurement
EFO_0005674	97212378	3e-31	0.019	0.223	[0.19-0.26]	rs13107325	white matter microstructure measurement
EFO_0005674	97212334	1e-30	0.019	0.221	[0.18-0.26]	rs13107325	white matter microstructure measurement
EFO_0006335	27199416	5e-11	0.127	0.837	[0.59-1.09]	rs13107325	systolic blood pressure
EFO_0006335	73197698	2e-22	NA	NA	NA	rs13107325	systolic blood pressure
EFO_0006335	36605891	3e-09	NA	0.643	NA	rs13107325	systolic blood pressure
EFO_0006335	100039633	5e-36	0.0715	0.8966	[0.76-1.04]	rs13107325	systolic blood pressure
EFO_0006335	36600511	2e-21	NA	0.719	NA	rs13107325	systolic blood pressure
EFO_0006335	36100363	1e-36	NA	NA	NA	rs13107325	systolic blood pressure
EFO_0006335	19302	3e-14	NA	0.981	NA	rs13107325	systolic blood pressure
EFO_0006335	93537553	3e-11	0.0043	0.0284	[0.02-0.037]	rs13107325	systolic blood pressure
EFO_0006335	34631747	1e-15	NA	NA	NA	rs13107325	systolic blood pressure
EFO_0006335	40932408	1e-17	0.0646	0.5532	[0.43-0.68]	rs13107325	systolic blood pressure
EFO_0006335	22107930	6e-10	0.151	0.933	[0.64-1.23]	rs13107325	systolic blood pressure
EFO_0006335	36605897	1e-08	NA	0.646	NA	rs13107325	systolic blood pressure
EFO_0006336	100028667	8e-11	NA	NA	NA	rs13107325	diastolic blood pressure
EFO_0006336	100042332	6e-54	0.0413	0.6382	[0.56-0.72]	rs13107325	diastolic blood pressure
EFO_0006336	36604613	4e-11	NA	0.466	NA	rs13107325	diastolic blood pressure
EFO_0006336	40931963	8e-12	0.0471	0.322	[0.23-0.41]	rs13107325	diastolic blood pressure
EFO_0006336	34632523	2e-23	NA	NA	NA	rs13107325	diastolic blood pressure
EFO_0006336	34632803	4e-22	NA	NA	NA	rs13107325	diastolic blood pressure
EFO_0006336	36598441	5e-33	NA	0.55	NA	rs13107325	diastolic blood pressure
EFO_0006336	27199735	2e-14	0.078	0.602	[0.45-0.75]	rs13107325	diastolic blood pressure
EFO_0006336	36604607	8e-11	NA	0.477	NA	rs13107325	diastolic blood pressure
EFO_0006336	30342947	9e-10	0.149107	0.913692	[0.62-1.21]	rs13107325	diastolic blood pressure
EFO_0006336	22107434	1e-13	0.092	0.686	[0.51-0.87]	rs13107325	diastolic blood pressure
EFO_0006336	93503524	1e-21	0.0045	0.0432	[0.034-0.052]	rs13107325	diastolic blood pressure
EFO_0006336	19268	2e-17	NA	0.684	NA	rs13107325	diastolic blood pressure
EFO_0006340	34633845	4e-11	NA	NA	NA	rs13107325	mean arterial pressure
EFO_0006340	19075	1e-10	NA	0.633	[0.44-0.82]	rs13107325	mean arterial pressure
EFO_0006340	27289520	1e-11	0.0932719	0.63475	[0.45-0.82]	rs13107325	mean arterial pressure
EFO_0006340	93521713	7e-17	0.0043	0.0363	[0.028-0.045]	rs13107325	mean arterial pressure
EFO_0006781	100345453	1e-19	NA	NA	NA	rs13107325	coffee consumption measurement
EFO_0006781	100345808	2e-16	NA	NA	NA	rs13107325	coffee consumption measurement
EFO_0006781	100345522	2e-16	NA	NA	NA	rs13107325	coffee consumption measurement
EFO_0006781	100345425	3e-24	NA	NA	NA	rs13107325	coffee consumption measurement
EFO_0006781	100345665	2e-16	NA	NA	NA	rs13107325	coffee consumption measurement
EFO_0006781	100345413	7e-22	NA	NA	NA	rs13107325	coffee consumption measurement
EFO_0006781	100345401	4e-23	NA	NA	NA	rs13107325	coffee consumption measurement
EFO_0006845	62177153	1e-133	0.022	0.544	[0.5-0.59]	rs13107325	liver disease biomarker
EFO_0006930	97182595	2e-115	0.018	0.422	[0.39-0.46]	rs13107325	brain volume measurement
EFO_0006930	97182336	3e-12	0.019	0.13	[0.093-0.167]	rs13107325	brain volume measurement
EFO_0006930	97182384	2e-103	0.018	0.4	[0.36-0.44]	rs13107325	brain volume measurement
EFO_0006930	97182423	3e-104	0.018	0.401	[0.37-0.44]	rs13107325	brain volume measurement
EFO_0006930	63052262	1e-23	NA	NA	NA	rs13107325	brain volume measurement
EFO_0006930	97182561	1e-119	0.018	0.43	[0.39-0.47]	rs13107325	brain volume measurement
EFO_0006930	97182671	4e-21	0.019	0.175	[0.14-0.21]	rs13107325	brain volume measurement
EFO_0006930	97183317	1e-43	0.019	0.257	[0.22-0.29]	rs13107325	brain volume measurement
EFO_0006930	97183124	5e-34	0.019	0.226	[0.19-0.26]	rs13107325	brain volume measurement
EFO_0006930	63049446	5e-73	NA	NA	NA	rs13107325	brain volume measurement
EFO_0006930	53686166	2e-18	NA	NA	NA	rs13107325	brain volume measurement
EFO_0006930	97184577	2e-36	0.019	0.239	[0.2-0.28]	rs13107325	brain volume measurement
EFO_0006930	97184530	4e-09	0.019	0.112	[0.075-0.149]	rs13107325	brain volume measurement
EFO_0006930	97182737	2e-19	0.019	0.168	[0.13-0.21]	rs13107325	brain volume measurement
EFO_0006930	97182648	3e-28	0.019	0.205	[0.17-0.24]	rs13107325	brain volume measurement
EFO_0006930	97183206	4e-49	0.019	0.274	[0.24-0.31]	rs13107325	brain volume measurement
EFO_0006930	97182355	8e-14	0.019	0.139	[0.1-0.18]	rs13107325	brain volume measurement
EFO_0006930	97185832	4e-18	0.019	0.165	[0.13-0.2]	rs13107325	brain volume measurement
EFO_0006930	53690114	7e-14	NA	NA	NA	rs13107325	brain volume measurement
EFO_0006930	97182629	2e-25	0.019	0.194	[0.16-0.23]	rs13107325	brain volume measurement
EFO_0006930	97184746	2e-39	0.019	0.249	[0.21-0.29]	rs13107325	brain volume measurement
EFO_0006930	97182704	1e-18	0.019	0.164	[0.13-0.2]	rs13107325	brain volume measurement
EFO_0006930	53688222	2e-15	NA	NA	NA	rs13107325	brain volume measurement
EFO_0006930	97183274	1e-49	0.019	0.275	[0.24-0.31]	rs13107325	brain volume measurement
EFO_0006930	97184345	1e-18	0.019	0.167	[0.13-0.2]	rs13107325	brain volume measurement
EFO_0006930	97184553	2e-30	0.019	0.218	[0.18-0.26]	rs13107325	brain volume measurement
EFO_0006930	97183071	6e-27	0.019	0.2	[0.16-0.24]	rs13107325	brain volume measurement
EFO_0006930	97186108	1e-15	0.019	0.153	[0.12-0.19]	rs13107325	brain volume measurement
EFO_0006930	97183245	1e-93	0.018	0.38	[0.34-0.42]	rs13107325	brain volume measurement
EFO_0006930	97183158	3e-30	0.019	0.212	[0.17-0.25]	rs13107325	brain volume measurement
EFO_0006930	97183182	7e-31	0.019	0.215	[0.18-0.25]	rs13107325	brain volume measurement
EFO_0006930	97185993	2e-13	0.019	0.14	[0.1-0.18]	rs13107325	brain volume measurement
EFO_0006930	97184591	3e-19	0.019	0.17	[0.13-0.21]	rs13107325	brain volume measurement
EFO_0006930	97184675	2e-15	0.019	0.151	[0.11-0.19]	rs13107325	brain volume measurement
EFO_0006930	97184727	1e-57	0.019	0.303	[0.27-0.34]	rs13107325	brain volume measurement
EFO_0006930	97185701	3e-16	0.019	0.156	[0.12-0.19]	rs13107325	brain volume measurement
EFO_0006930	97184703	2e-53	0.019	0.292	[0.25-0.33]	rs13107325	brain volume measurement
EFO_0006931	55675327	8e-10	NA	6.15	NA	rs13107325	nucleus accumbens volume
EFO_0006934	119462382	4e-18	0.6883	5.968	[4.62-7.32]	rs13107325	amygdala volume
EFO_0006934	119462892	2e-20	0.6453	5.993	[4.73-7.26]	rs13107325	amygdala volume
EFO_0006934	119462432	1e-84	0.1496	2.925	[2.63-3.22]	rs13107325	amygdala volume
EFO_0006934	119462330	2e-18	0.0734	0.6444	[0.5-0.79]	rs13107325	amygdala volume
EFO_0006934	119462786	1e-29	0.1065	1.204	[1-1.41]	rs13107325	amygdala volume
EFO_0006934	119463230	8e-44	0.1242	1.726	[1.48-1.97]	rs13107325	amygdala volume
EFO_0006934	119462284	8e-26	0.3363	3.538	[2.88-4.2]	rs13107325	amygdala volume
EFO_0006934	119462724	4e-29	0.3154	3.54	[2.92-4.16]	rs13107325	amygdala volume
EFO_0006934	119463103	7e-99	0.1404	2.972	[2.7-3.25]	rs13107325	amygdala volume
EFO_0006934	119462622	1e-09	0.4378	2.668	[1.81-3.53]	rs13107325	amygdala volume
EFO_0006934	119462534	5e-41	0.1321	1.773	[1.51-2.03]	rs13107325	amygdala volume
EFO_0006934	119462959	3e-21	0.06874	0.6511	[0.52-0.79]	rs13107325	amygdala volume
EFO_0006935	88180403	9e-13	0.0159347	0.113983	[0.083-0.145]	rs13107325	thalamus volume
EFO_0006935	88180473	1e-12	0.0159325	0.113293	[0.082-0.145]	rs13107325	thalamus volume
EFO_0006941	30567512	4e-23	0.0006	0.006	[0.0048-0.0072]	rs13107325	grip strength measurement
EFO_0006941	64668272	7e-11	0.0138	0.0897	[0.063-0.117]	rs13107325	grip strength measurement
EFO_0007585	100345453	1e-19	NA	NA	NA	rs13107325	Cannabis use
EFO_0007645	41540838	1e-25	0.009888	0.1034	[0.084-0.123]	rs13107325	longitudinal alcohol consumption measurement
EFO_0007645	80685641	4e-14	0.02	0.153	[0.11-0.19]	rs13107325	longitudinal alcohol consumption measurement
EFO_0007645	41540925	2e-30	NA	11.45	NA	rs13107325	longitudinal alcohol consumption measurement
EFO_0007660	100345665	2e-16	NA	NA	NA	rs13107325	neuroticism measurement
EFO_0007660	106034798	1e-25	NA	NA	NA	rs13107325	neuroticism measurement
EFO_0007680	64668567	6e-24	0.00238371	0.024021	[0.019-0.029]	rs13107325	gait measurement
EFO_0007788	90794543	8e-13	0.00539933	0.0387088	[0.028-0.049]	rs13107325	BMI-adjusted waist-hip ratio
EFO_0007788	47385837	4e-19	0.0034	0.0306	[0.024-0.037]	rs13107325	BMI-adjusted waist-hip ratio
EFO_0007788	55717115	3e-19	NA	NA	NA	rs13107325	BMI-adjusted waist-hip ratio
EFO_0007788	90753657	3e-14	0.00540173	0.0411267	[0.031-0.052]	rs13107325	BMI-adjusted waist-hip ratio
EFO_0007788	47380821	4e-19	0.0034	0.0306	[0.024-0.037]	rs13107325	BMI-adjusted waist-hip ratio
EFO_0007789	90708720	2e-13	0.00544492	0.040075	[0.029-0.051]	rs13107325	BMI-adjusted waist circumference
EFO_0007789	90784134	2e-11	0.00545525	0.0366395	[0.026-0.047]	rs13107325	BMI-adjusted waist circumference
EFO_0007789	55723233	5e-20	NA	NA	NA	rs13107325	BMI-adjusted waist circumference
EFO_0007800	35934544	5e-10	0.040318	0.25064	[0.17-0.33]	rs13107325	body fat percentage
EFO_0007800	35934921	4e-10	0.049176	0.30825	[0.21-0.4]	rs13107325	body fat percentage
EFO_0007800	91781039	5e-32	NA	NA	NA	rs13107325	body fat percentage
EFO_0007800	91777425	3e-28	NA	0.031	NA	rs13107325	body fat percentage
EFO_0007825	36055928	4e-20	0.00582954	0.0535076	[0.042-0.065]	rs13107325	balding measurement
EFO_0007825	36042341	2e-10	NA	NA	NA	rs13107325	balding measurement
EFO_0007835	100345425	3e-24	NA	NA	NA	rs13107325	alcohol dependence measurement
EFO_0007878	102495897	6e-36	0.00434109	0.0543384	[0.046-0.063]	rs13107325	alcohol consumption measurement
EFO_0007878	102495821	7e-15	NA	NA	NA	rs13107325	alcohol consumption measurement
EFO_0007878	102496074	6e-40	0.0042	0.0551	[0.047-0.063]	rs13107325	alcohol consumption measurement
EFO_0007878	41276833	2e-22	0.00281598	0.0275045	[0.022-0.033]	rs13107325	alcohol consumption measurement
EFO_0007878	55675022	7e-09	NA	5.798	NA	rs13107325	alcohol consumption measurement
EFO_0007878	47717449	1e-15	0.002	0.016	[0.012-0.02]	rs13107325	alcohol consumption measurement
EFO_0007878	102118941	3e-59	0.001616	0.0264	[0.023-0.03]	rs13107325	alcohol consumption measurement
EFO_0007878	102098666	2e-56	0.0017	0.0269	[0.024-0.03]	rs13107325	alcohol consumption measurement
EFO_0007878	95154149	5e-17	0.00457	0.0383	[0.029-0.047]	rs13107325	alcohol consumption measurement
EFO_0007878	35611701	3e-10	0.002	0.01	[0.0061-0.0139]	rs13107325	alcohol consumption measurement
EFO_0007878	36158068	1e-24	0.0042523	0.0435775	[0.035-0.052]	rs13107325	alcohol consumption measurement
EFO_0007878	102495733	9e-15	NA	NA	NA	rs13107325	alcohol consumption measurement
EFO_0007878	41248958	1e-23	0.00255437	0.0256461	[0.021-0.031]	rs13107325	alcohol consumption measurement
EFO_0007878	100345413	7e-22	NA	NA	NA	rs13107325	alcohol consumption measurement
EFO_0007929	119392526	9e-18	0.0061	0.0595	[0.048-0.071]	rs13107325	triglyceride:HDL cholesterol ratio
EFO_0007929	119389406	5e-32	0.0048	0.0703	[0.061-0.08]	rs13107325	triglyceride:HDL cholesterol ratio
EFO_0007929	119391339	2e-18	0.0065	0.0628	[0.05-0.076]	rs13107325	triglyceride:HDL cholesterol ratio
EFO_0007978	62741980	1e-16	0.003521	0.029182	[0.022-0.036]	rs13107325	red blood cell density measurement
EFO_0007978	62502850	2e-14	NA	NA	NA	rs13107325	red blood cell density measurement
EFO_0007984	64396150	1e-29	0.00429668	0.048567	[0.04-0.057]	rs13107325	platelet component distribution width
EFO_0007991	101284553	4e-11	0.00423326	0.0279779	[0.02-0.036]	rs13107325	eosinophil percentage of leukocytes
EFO_0008002	21714737	2e-08	NA	NA	NA	rs13107325	physical activity measurement
EFO_0008002	21705025	3e-10	0.0077	0.0488	[0.034-0.064]	rs13107325	physical activity measurement
EFO_0008002	21705233	5e-10	0.0119	0.0741	[0.051-0.097]	rs13107325	physical activity measurement
EFO_0008002	21705770	1e-09	0.0115	0.0698	[0.047-0.092]	rs13107325	physical activity measurement
EFO_0008002	21715038	2e-10	NA	NA	NA	rs13107325	physical activity measurement
EFO_0008002	21715239	2e-09	NA	NA	NA	rs13107325	physical activity measurement
EFO_0008002	100399923	2e-09	0.007	0.04	[0.026-0.054]	rs13107325	physical activity measurement
EFO_0008002	21715559	8e-10	NA	NA	NA	rs13107325	physical activity measurement
EFO_0008002	21705376	2e-10	0.0079	0.0505	[0.035-0.066]	rs13107325	physical activity measurement
EFO_0008006	64577126	1e-12	NA	NA	NA	rs13107325	skin aging measurement
EFO_0008317	96214999	7e-16	0.0076712	0.0619694	[0.047-0.077]	rs13107325	very low density lipoprotein cholesterol measurement
EFO_0008317	96215838	3e-10	0.00744201	0.0470502	[0.032-0.062]	rs13107325	very low density lipoprotein cholesterol measurement
EFO_0008317	96212707	9e-15	0.00737838	0.0572357	[0.043-0.072]	rs13107325	very low density lipoprotein cholesterol measurement
EFO_0008317	96211898	3e-13	0.00742737	0.054294	[0.04-0.069]	rs13107325	very low density lipoprotein cholesterol measurement
EFO_0008354	34723445	3e-18	0.0044	0.038	[0.029-0.047]	rs13107325	cognitive function measurement
EFO_0008354	106034798	1e-25	NA	NA	NA	rs13107325	cognitive function measurement
EFO_0008354	34696623	1e-23	0.0054	0.0543	[0.044-0.065]	rs13107325	cognitive function measurement
EFO_0008354	63922769	6e-23	0.0117297	0.115778	[0.093-0.139]	rs13107325	cognitive function measurement
EFO_0008579	101397580	2e-17	NA	NA	NA	rs13107325	risk-taking behaviour
EFO_0008579	41173166	4e-13	0.00493992	0.0359132	[0.026-0.046]	rs13107325	risk-taking behaviour
EFO_0008591	96202851	7e-09	0.00733875	0.0425959	[0.028-0.057]	rs13107325	free cholesterol measurement
EFO_0008591	96136033	1e-24	0.00696906	0.0715063	[0.058-0.085]	rs13107325	free cholesterol measurement
EFO_0008591	96145667	5e-22	0.00689695	0.0665832	[0.053-0.08]	rs13107325	free cholesterol measurement
EFO_0008591	96162675	9e-23	0.00715515	0.0703087	[0.056-0.084]	rs13107325	free cholesterol measurement
EFO_0008592	96137836	4e-19	0.00696876	0.0621989	[0.049-0.076]	rs13107325	high density lipoprotein particle size measurement
EFO_0008595	96142847	8e-15	0.0075486	0.0586839	[0.044-0.073]	rs13107325	intermediate density lipoprotein measurement
EFO_0009332	101054256	1e-08	NA	NA	NA	rs13107325	executive function measurement
EFO_0009458	41540925	2e-30	NA	11.45	NA	rs13107325	alcohol use disorder measurement
EFO_0009458	41541091	3e-14	NA	7.6	NA	rs13107325	alcohol use disorder measurement
EFO_0009458	41541053	3e-14	0.01634	NA	[1.1-1.16]	rs13107325	alcohol use disorder measurement
EFO_0009458	62408145	8e-19	NA	8.864	NA	rs13107325	alcohol use disorder measurement
EFO_0009458	119118715	3e-22	NA	9.703	NA	rs13107325	alcohol use disorder measurement
EFO_0009458	80685641	4e-14	0.02	0.153	[0.11-0.19]	rs13107325	alcohol use disorder measurement
EFO_0009458	41540838	1e-25	0.009888	0.1034	[0.084-0.123]	rs13107325	alcohol use disorder measurement
EFO_0009458	100345401	4e-23	NA	NA	NA	rs13107325	alcohol use disorder measurement
EFO_0009458	119118870	8e-23	0.01332	NA	[0.85-0.9]	rs13107325	alcohol use disorder measurement
EFO_0009458	118724297	1e-18	0.00544729	0.0478908	[0.037-0.059]	rs13107325	alcohol use disorder measurement
EFO_0009767	96222730	3e-11	0.00742301	0.0493389	[0.035-0.064]	rs13107325	glycine measurement
EFO_0009902	63916026	5e-14	NA	NA	NA	rs13107325	handedness
EFO_0009931	45608454	4e-10	0.0114658	0.0715938	[0.049-0.094]	rs13107325	Agents acting on the renin-angiotensin system use measurement
EFO_0009931	93551417	4e-10	0.0115	0.0716	[0.049-0.094]	rs13107325	Agents acting on the renin-angiotensin system use measurement
EFO_0009946	91781039	5e-32	NA	NA	NA	rs13107325	low density lipoprotein triglyceride measurement
EFO_0010116	96134977	2e-11	0.00739064	0.0498448	[0.035-0.064]	rs13107325	choline measurement
EFO_0010118	106387316	2e-10	0.00843155	0.0534147	[0.037-0.07]	rs13107325	sphingomyelin measurement
EFO_0010118	96194350	5e-16	0.00735423	0.05971	[0.045-0.074]	rs13107325	sphingomyelin measurement
EFO_0010130	106006920	7e-10	NA	NA	NA	rs13107325	health study participation
EFO_0010155	98379073	1e-09	0.006843	0.041452	[0.028-0.055]	rs13107325	taste liking measurement
EFO_0010351	96161734	2e-22	0.00726977	0.0708212	[0.057-0.085]	rs13107325	cholesteryl ester measurement
EFO_0010351	106383056	2e-19	0.00815694	0.0735194	[0.058-0.09]	rs13107325	cholesteryl ester measurement
EFO_0010351	106411454	3e-17	0.00833776	0.0704255	[0.054-0.087]	rs13107325	cholesteryl ester measurement
EFO_0010351	96144568	6e-22	0.00695349	0.0670132	[0.053-0.081]	rs13107325	cholesteryl ester measurement
EFO_0010351	96202012	1e-15	0.00705621	0.0563786	[0.043-0.07]	rs13107325	cholesteryl ester measurement
EFO_0010351	96135481	4e-26	0.00706872	0.0746876	[0.061-0.089]	rs13107325	cholesteryl ester measurement
EFO_0010351	106409870	2e-16	0.00807392	0.0666365	[0.051-0.082]	rs13107325	cholesteryl ester measurement
EFO_0010578	106272867	1e-08	NA	NA	NA	rs13107325	complex trait
EFO_0010724	61934422	2e-12	0.00412256	0.0291705	[0.021-0.037]	rs13107325	lifestyle measurement
EFO_0010736	93908690	1e-17	NA	NA	NA	rs13107325	cortical surface area measurement
EFO_0010736	95027942	2e-24	NA	10.21	NA	rs13107325	cortical surface area measurement
EFO_0010736	63047961	5e-20	NA	NA	NA	rs13107325	cortical surface area measurement
EFO_0010821	62177153	1e-133	0.022	0.544	[0.5-0.59]	rs13107325	liver fat measurement
EFO_0020437	104537880	1e-12	0.025	0.181	[0.13-0.23]	rs13107325	heparan-sulfate 6-o-sulfotransferase 1 measurement
EFO_0020688	104569045	4e-14	0.026	0.193	[0.14-0.24]	rs13107325	protein set measurement
EFO_0020943	96144046	2e-10	0.00739632	0.0468314	[0.032-0.061]	rs13107325	Cholesterol:total lipids ratio
EFO_0020943	96211898	3e-13	0.00742737	0.054294	[0.04-0.069]	rs13107325	Cholesterol:total lipids ratio
EFO_0020943	96161212	6e-14	0.00748067	0.0561251	[0.041-0.071]	rs13107325	Cholesterol:total lipids ratio
EFO_0020943	96166598	6e-09	0.00787713	0.0459371	[0.03-0.061]	rs13107325	Cholesterol:total lipids ratio
EFO_0020943	96150000	3e-12	0.00763648	0.0532963	[0.038-0.068]	rs13107325	Cholesterol:total lipids ratio
EFO_0020944	96212707	9e-15	0.00737838	0.0572357	[0.043-0.072]	rs13107325	Cholesteryl esters:total lipids ratio
EFO_0020944	96145195	6e-09	0.00748841	0.0435269	[0.029-0.058]	rs13107325	Cholesteryl esters:total lipids ratio
EFO_0020944	96162183	4e-09	0.00759856	0.0447636	[0.03-0.06]	rs13107325	Cholesteryl esters:total lipids ratio
EFO_0020945	96203298	7e-17	0.00696882	0.0581901	[0.045-0.072]	rs13107325	Free cholesterol:total lipids ratio
EFO_0020945	96151353	3e-12	0.00746961	0.0520563	[0.037-0.067]	rs13107325	Free cholesterol:total lipids ratio
EFO_0020945	96163147	9e-25	0.00697525	0.0716693	[0.058-0.085]	rs13107325	Free cholesterol:total lipids ratio
EFO_0020946	106447766	1e-11	0.00859852	0.0580962	[0.041-0.075]	rs13107325	Phospholipids:total lipids ratio
EFO_0020946	96214999	7e-16	0.0076712	0.0619694	[0.047-0.077]	rs13107325	Phospholipids:total lipids ratio
EFO_0020946	106431710	4e-11	0.00876444	0.0580204	[0.041-0.075]	rs13107325	Phospholipids:total lipids ratio
EFO_0020946	96164960	1e-15	0.00746616	0.059838	[0.045-0.074]	rs13107325	Phospholipids:total lipids ratio
EFO_0020947	96169743	2e-08	0.00770622	0.0432072	[0.028-0.058]	rs13107325	Triglycerides:total lipids ratio
EFO_0020947	96183199	2e-14	0.00745868	0.0571594	[0.043-0.072]	rs13107325	Triglycerides:total lipids ratio
EFO_0020947	96165854	3e-11	0.00752385	0.0499628	[0.035-0.065]	rs13107325	Triglycerides:total lipids ratio
EFO_0020947	96215838	3e-10	0.00744201	0.0470502	[0.032-0.062]	rs13107325	Triglycerides:total lipids ratio
EFO_0020947	96153515	3e-12	0.00764407	0.0535091	[0.039-0.068]	rs13107325	Triglycerides:total lipids ratio
EFO_0020947	96206150	3e-09	0.0073921	0.0438462	[0.029-0.058]	rs13107325	Triglycerides:total lipids ratio
EFO_0020947	96142847	8e-15	0.0075486	0.0586839	[0.044-0.073]	rs13107325	Triglycerides:total lipids ratio
EFO_0021903	106411202	2e-17	0.00830694	0.0705141	[0.054-0.087]	rs13107325	cholesterol in medium HDL measurement
EFO_0022195	104013748	9e-10	0.00523742	0.0321059	[0.022-0.042]	rs13107325	chronic musculoskeletal pain
EFO_0022237	106448043	1e-10	0.00862039	0.0552683	[0.038-0.072]	rs13107325	cholesterol to total lipids in medium HDL percentage
EFO_0022264	106383904	5e-18	0.00803852	0.0695127	[0.054-0.085]	rs13107325	free cholesterol in HDL measurement
EFO_0022267	106411716	3e-17	0.00821229	0.069249	[0.053-0.085]	rs13107325	free cholesterol in medium HDL measurement
EFO_0022282	106448488	1e-17	0.00807077	0.0689706	[0.053-0.085]	rs13107325	free cholesterol to total lipids in medium HDL percentage
EFO_0022288	106446232	1e-13	0.00805055	0.0596599	[0.044-0.075]	rs13107325	free cholesterol to total lipids in very large HDL percentage
EFO_0022293	106382253	9e-17	0.00816193	0.0678526	[0.052-0.084]	rs13107325	phospholipids in HDL measurement
EFO_0022295	106410975	5e-13	0.00840538	0.0607746	[0.044-0.077]	rs13107325	phospholipids in medium HDL measurement
EFO_0022307	106384792	6e-18	0.00812608	0.0700924	[0.054-0.086]	rs13107325	total lipids in HDL measurement
EFO_0022310	106410743	9e-15	0.0083554	0.0647636	[0.048-0.081]	rs13107325	total lipids in medium HDL measurement
EFO_0800055	119901140	7e-19	0.0284978	0.253074	[0.2-0.31]	rs13107325	argininate measurement
EFO_0800055	105627716	2e-11	0.027	0.184	[0.13-0.24]	rs13107325	argininate measurement
EFO_0800055	105627739	3e-12	0.026	0.183	[0.13-0.23]	rs13107325	argininate measurement
EFO_0800056	102451950	1e-11	0.028	0.19	[0.14-0.24]	rs13107325	2-oxoarginine measurement
EFO_0801505	104511219	1e-19	0.024	0.214	[0.17-0.26]	rs13107325	cyclic AMP-dependent transcription factor ATF-6 alpha measurement
EFO_0801813	104550750	3e-25	0.023	0.238	[0.19-0.28]	rs13107325	myelin protein P0 measurement
EFO_0801950	104552301	8e-13	0.026	0.185	[0.13-0.24]	rs13107325	protein kinase C-binding protein NELL1 measurement
EFO_0802332	104552103	9e-17	0.026	0.216	[0.17-0.27]	rs13107325	bifunctional heparan sulfate N-deacetylase/N-sulfotransferase 1 measurement
EFO_1000786	105989422	2e-52	NA	NA	NA	rs13107325	osteoarthritis, hip
EFO_1001178	73197376	4e-08	NA	NA	NA	rs13107325	shoulder impingement syndrome
EFO_1001250	73197376	4e-08	NA	NA	NA	rs13107325	rotator cuff tear
HP_0000539	61689650	4e-17	NA	NA	NA	rs13107325	Abnormality of refraction
HP_0000964	36516605	2e-10	NA	NA	NA	rs13107325	Eczema
HP_0030833	104013841	2e-08	NA	NA	NA	rs13107325	neck pain
MONDO_0002009	100345522	2e-16	NA	NA	NA	rs13107325	major depressive disorder
MONDO_0004892	62087767	3e-10	0.02	0.13	[0.091-0.169]	rs13107325	refractive error
MONDO_0005090	62251933	5e-09	NA	NA	NA	rs13107325	schizophrenia
MONDO_0005090	62253341	8e-11	NA	NA	NA	rs13107325	schizophrenia
MONDO_0005090	15059473	2e-12	NA	NA	NA	rs13107325	schizophrenia
MONDO_0005090	35723126	1e-16	0.019267	NA	[1.14-1.21]	rs13107325	schizophrenia
MONDO_0005090	105708679	2e-14	NA	NA	NA	rs13107325	schizophrenia
MONDO_0005090	100543925	3e-23	0.0162	NA	[0.82-0.88]	rs13107325	schizophrenia
MONDO_0005090	55290969	4e-13	0.0212	NA	[1.12-1.21]	rs13107325	schizophrenia
MONDO_0005148	62180810	3e-08	0.0086	0.0473	[0.03-0.064]	rs13107325	type 2 diabetes mellitus
MONDO_0005178	118809969	4e-10	0.013	NA	[1.05-1.11]	rs13107325	osteoarthritis
MONDO_0005178	118809646	3e-08	0.015357	NA	[1.06-1.12]	rs13107325	osteoarthritis
MONDO_0005178	118811260	6e-17	NA	NA	[0.01-1.07]	rs13107325	osteoarthritis
MONDO_0005178	36601901	8e-19	NA	NA	[1.07-1.12]	rs13107325	osteoarthritis
MONDO_0005178	105988983	2e-51	NA	NA	NA	rs13107325	osteoarthritis
MONDO_0005178	93030094	3e-17	NA	NA	[1.061913357-1.10134005]	rs13107325	osteoarthritis
MONDO_0005178	118809933	1e-08	0.015	NA	[1.06-1.12]	rs13107325	osteoarthritis
MONDO_0005178	105989187	2e-31	NA	NA	NA	rs13107325	osteoarthritis
MONDO_0005178	105989169	1e-25	NA	NA	NA	rs13107325	osteoarthritis
MONDO_0007079	41541091	3e-14	NA	7.6	NA	rs13107325	alcohol dependence
MONDO_0007079	41541053	3e-14	0.01634	NA	[1.1-1.16]	rs13107325	alcohol dependence
EFO_0004305	101445302	5e-15	0.00224756	0.0175653	[0.013-0.022]	rs13389219	erythrocyte count
EFO_0004305	36506559	6e-16	NA	NA	NA	rs13389219	erythrocyte count
EFO_0004340	104108304	2e-16	0.0014	0.0113	[0.0086-0.014]	rs13389219	body mass index
EFO_0004343	33007	3e-08	NA	NA	NA	rs13389219	waist-hip ratio
EFO_0004348	62493031	5e-11	NA	NA	NA	rs13389219	hematocrit
EFO_0004348	64194940	3e-13	0.00225337	0.0164246	[0.012-0.021]	rs13389219	hematocrit
EFO_0004348	62630594	6e-14	0.001885	0.014148	[0.01-0.018]	rs13389219	hematocrit
EFO_0004467	80757979	6e-28	0.0019	0.0199	[0.016-0.024]	rs13389219	insulin measurement
EFO_0004468	119033368	2e-09	0.00029839	0.0017835	[0.0012-0.0024]	rs13389219	glucose measurement
EFO_0004468	119031385	2e-08	0.0003	0.0017	[0.0011-0.0023]	rs13389219	glucose measurement
EFO_0004509	62425926	3e-17	NA	NA	NA	rs13389219	hemoglobin measurement
EFO_0004509	93509939	5e-11	0.0018	0.012	[0.0085-0.0155]	rs13389219	hemoglobin measurement
EFO_0004509	64192335	7e-18	0.00225572	0.0194381	[0.015-0.024]	rs13389219	hemoglobin measurement
EFO_0004509	61935939	1e-10	NA	0.014	NA	rs13389219	hemoglobin measurement
EFO_0004509	62632425	3e-20	0.001883	0.017395	[0.014-0.021]	rs13389219	hemoglobin measurement
EFO_0004526	64407771	6e-14	0.0022775	0.0170906	[0.013-0.022]	rs13389219	mean corpuscular volume
EFO_0004529	96146651	9e-22	0.0037068	0.0355411	[0.028-0.043]	rs13389219	lipid measurement
EFO_0004529	96209044	1e-35	0.00406058	0.0506342	[0.043-0.059]	rs13389219	lipid measurement
EFO_0004529	96198883	9e-29	0.00413439	0.0460123	[0.038-0.054]	rs13389219	lipid measurement
EFO_0004529	96172497	5e-18	0.00419297	0.0362703	[0.028-0.044]	rs13389219	lipid measurement
EFO_0004529	96203780	4e-19	0.00379952	0.0339588	[0.027-0.041]	rs13389219	lipid measurement
EFO_0004529	96217982	8e-35	0.00406764	0.0500596	[0.042-0.058]	rs13389219	lipid measurement
EFO_0004529	96156104	3e-32	0.00407748	0.0482706	[0.04-0.056]	rs13389219	lipid measurement
EFO_0004530	56269995	3e-43	0.0024	0.0367	[0.032-0.041]	rs13389219	triglyceride measurement
EFO_0004530	96752374	8e-63	0.002	0.037	[0.033-0.041]	rs13389219	triglyceride measurement
EFO_0004530	96157937	2e-31	0.00406129	0.0474437	[0.039-0.055]	rs13389219	triglyceride measurement
EFO_0004530	96219435	1e-32	0.00407714	0.0485377	[0.041-0.057]	rs13389219	triglyceride measurement
EFO_0004530	96173945	1e-28	0.00409622	0.0454774	[0.037-0.054]	rs13389219	triglyceride measurement
EFO_0004530	101334607	5e-83	0.00139571	0.0335082	[0.031-0.036]	rs13389219	triglyceride measurement
EFO_0004530	102699790	5e-69	NA	NA	NA	rs13389219	triglyceride measurement
EFO_0004530	96182687	2e-33	0.00407841	0.049162	[0.041-0.057]	rs13389219	triglyceride measurement
EFO_0004530	96210662	4e-36	0.00403544	0.0506226	[0.043-0.059]	rs13389219	triglyceride measurement
EFO_0004530	91780094	4e-84	NA	0.038	NA	rs13389219	triglyceride measurement
EFO_0004530	96196784	8e-33	0.00407361	0.0485917	[0.041-0.057]	rs13389219	triglyceride measurement
EFO_0004530	56275234	8e-76	0.00203069	0.0374229	[0.033-0.041]	rs13389219	triglyceride measurement
EFO_0004530	101331740	1e-125	NA	NA	NA	rs13389219	triglyceride measurement
EFO_0004530	96200616	2e-34	0.00405722	0.0496211	[0.042-0.058]	rs13389219	triglyceride measurement
EFO_0004535	93492681	1e-32	0.0024	0.0282	[0.023-0.033]	rs13389219	serum albumin measurement
EFO_0004535	100869824	5e-10	0.012	0.08	[0.056-0.104]	rs13389219	serum albumin measurement
EFO_0004541	96752266	3e-09	0.002	0.012	[0.0081-0.0159]	rs13389219	HbA1c measurement
EFO_0004574	96143324	1e-25	0.00372337	0.039025	[0.032-0.046]	rs13389219	total cholesterol measurement
EFO_0004574	96153907	1e-28	0.00412635	0.0457622	[0.038-0.054]	rs13389219	total cholesterol measurement
EFO_0004574	96201108	4e-22	0.003814	0.0368708	[0.029-0.044]	rs13389219	total cholesterol measurement
EFO_0004574	96216245	4e-35	0.00406867	0.0502993	[0.042-0.058]	rs13389219	total cholesterol measurement
EFO_0004574	96206582	3e-30	0.00412346	0.047146	[0.039-0.055]	rs13389219	total cholesterol measurement
EFO_0004587	62649753	6e-11	0.001928	0.012605	[0.0088-0.0164]	rs13389219	lymphocyte count
EFO_0004611	96184537	5e-16	0.00422442	0.0342249	[0.026-0.043]	rs13389219	low density lipoprotein cholesterol measurement
EFO_0004611	96752293	2e-21	0.002	0.018	[0.014-0.022]	rs13389219	low density lipoprotein cholesterol measurement
EFO_0004611	96168969	2e-10	0.0042068	0.0268705	[0.019-0.035]	rs13389219	low density lipoprotein cholesterol measurement
EFO_0004611	96167067	1e-18	0.00420636	0.0371031	[0.029-0.045]	rs13389219	low density lipoprotein cholesterol measurement
EFO_0004611	96167661	6e-34	0.00402599	0.0489245	[0.041-0.057]	rs13389219	low density lipoprotein cholesterol measurement
EFO_0004611	96186664	4e-16	0.00422449	0.0344367	[0.026-0.043]	rs13389219	low density lipoprotein cholesterol measurement
EFO_0004612	96182687	2e-33	0.00407841	0.049162	[0.041-0.057]	rs13389219	high density lipoprotein cholesterol measurement
EFO_0004612	96147830	9e-20	0.00371554	0.0338071	[0.027-0.041]	rs13389219	high density lipoprotein cholesterol measurement
EFO_0004612	96202816	8e-16	0.0039402	0.0317312	[0.024-0.039]	rs13389219	high density lipoprotein cholesterol measurement
EFO_0004612	91779120	5e-51	NA	0.027	NA	rs13389219	high density lipoprotein cholesterol measurement
EFO_0004612	96143324	1e-25	0.00372337	0.039025	[0.032-0.046]	rs13389219	high density lipoprotein cholesterol measurement
EFO_0004612	96147223	3e-22	0.00370186	0.0359338	[0.029-0.043]	rs13389219	high density lipoprotein cholesterol measurement
EFO_0004612	96201947	2e-23	0.00378809	0.0378213	[0.03-0.045]	rs13389219	high density lipoprotein cholesterol measurement
EFO_0004612	96752320	2e-50	0.002	0.028	[0.024-0.032]	rs13389219	high density lipoprotein cholesterol measurement
EFO_0004612	96164915	1e-28	0.00401145	0.044606	[0.037-0.052]	rs13389219	high density lipoprotein cholesterol measurement
EFO_0004612	96204312	3e-16	0.00380547	0.0310421	[0.024-0.039]	rs13389219	high density lipoprotein cholesterol measurement
EFO_0004612	96204799	1e-18	0.00379929	0.0335577	[0.026-0.041]	rs13389219	high density lipoprotein cholesterol measurement
EFO_0004612	56278875	8e-46	0.00194626	0.0276526	[0.024-0.031]	rs13389219	high density lipoprotein cholesterol measurement
EFO_0004612	96163117	3e-18	0.0037465	0.0326975	[0.025-0.04]	rs13389219	high density lipoprotein cholesterol measurement
EFO_0004612	96143991	3e-28	0.00397064	0.0437611	[0.036-0.052]	rs13389219	high density lipoprotein cholesterol measurement
EFO_0004612	96144508	8e-27	0.00373387	0.0400523	[0.033-0.047]	rs13389219	high density lipoprotein cholesterol measurement
EFO_0004612	96145145	1e-27	0.00402095	0.0437587	[0.036-0.052]	rs13389219	high density lipoprotein cholesterol measurement
EFO_0004612	101324188	4e-56	0.00140455	0.0290173	[0.026-0.032]	rs13389219	high density lipoprotein cholesterol measurement
EFO_0004612	96203253	2e-17	0.00374386	0.0317702	[0.024-0.039]	rs13389219	high density lipoprotein cholesterol measurement
EFO_0004612	96203780	4e-19	0.00379952	0.0339588	[0.027-0.041]	rs13389219	high density lipoprotein cholesterol measurement
EFO_0004612	91781285	7e-127	NA	NA	NA	rs13389219	high density lipoprotein cholesterol measurement
EFO_0004612	96146651	9e-22	0.0037068	0.0355411	[0.028-0.043]	rs13389219	high density lipoprotein cholesterol measurement
EFO_0004612	96201108	4e-22	0.003814	0.0368708	[0.029-0.044]	rs13389219	high density lipoprotein cholesterol measurement
EFO_0004612	96145617	2e-21	0.00370385	0.0353216	[0.028-0.043]	rs13389219	high density lipoprotein cholesterol measurement
EFO_0004612	96148407	1e-15	0.00407988	0.0327233	[0.025-0.041]	rs13389219	high density lipoprotein cholesterol measurement
EFO_0004612	96205316	7e-14	0.00388132	0.0290599	[0.021-0.037]	rs13389219	high density lipoprotein cholesterol measurement
EFO_0004612	106408657	5e-16	0.00431248	0.0350118	[0.027-0.043]	rs13389219	high density lipoprotein cholesterol measurement
EFO_0004612	106407063	3e-13	0.00441253	0.0323001	[0.024-0.041]	rs13389219	high density lipoprotein cholesterol measurement
EFO_0004615	56277712	2e-14	0.00211943	0.0162802	[0.012-0.02]	rs13389219	apolipoprotein B measurement
EFO_0004639	96204799	1e-18	0.00379929	0.0335577	[0.026-0.041]	rs13389219	phospholipid measurement
EFO_0004639	96199737	4e-25	0.00416568	0.043106	[0.035-0.051]	rs13389219	phospholipid measurement
EFO_0004639	96209928	4e-35	0.00407189	0.0503657	[0.042-0.058]	rs13389219	phospholipid measurement
EFO_0004639	96173246	8e-13	0.00421728	0.0301842	[0.022-0.038]	rs13389219	phospholipid measurement
EFO_0004639	96147830	9e-20	0.00371554	0.0338071	[0.027-0.041]	rs13389219	phospholipid measurement
EFO_0004639	96157018	5e-34	0.00407104	0.0494857	[0.042-0.057]	rs13389219	phospholipid measurement
EFO_0004696	106374513	1e-21	0.00322763	0.0308953	[0.025-0.037]	rs13389219	sex hormone-binding globulin measurement
EFO_0004696	91781285	7e-127	NA	NA	NA	rs13389219	sex hormone-binding globulin measurement
EFO_0004696	106375732	3e-54	0.00309349	0.0480113	[0.042-0.054]	rs13389219	sex hormone-binding globulin measurement
EFO_0004696	63829309	2e-88	0.000850513	0.0159608	[0.014-0.018]	rs13389219	sex hormone-binding globulin measurement
EFO_0004696	100874293	4e-09	0.165	0.97	[0.65-1.29]	rs13389219	sex hormone-binding globulin measurement
EFO_0004696	63826173	6e-53	0.000948724	0.0137302	[0.012-0.016]	rs13389219	sex hormone-binding globulin measurement
EFO_0004696	63832553	9e-21	0.00125254	0.0111467	[0.0087-0.0136]	rs13389219	sex hormone-binding globulin measurement
EFO_0004696	91779643	6e-48	NA	0.027	NA	rs13389219	sex hormone-binding globulin measurement
EFO_0004696	63834249	2e-26	0.00117194	0.0115226	[0.0092-0.0138]	rs13389219	sex hormone-binding globulin measurement
EFO_0004735	91781285	7e-127	NA	NA	NA	rs13389219	serum alanine aminotransferase measurement
EFO_0004735	98307848	8e-16	0.007	0.053	[0.039-0.067]	rs13389219	serum alanine aminotransferase measurement
EFO_0004735	91780557	5e-30	NA	0.023	NA	rs13389219	serum alanine aminotransferase measurement
EFO_0004735	80734925	2e-30	0.000396874	0.00454003	[0.0038-0.0053]	rs13389219	serum alanine aminotransferase measurement
EFO_0004736	91781285	7e-127	NA	NA	NA	rs13389219	aspartate aminotransferase measurement
EFO_0004838	98196909	1e-10	0.0002313	0.00139	[0.00094-0.00184]	rs13389219	calcium measurement
EFO_0004838	93502240	3e-11	0.0024	0.0162	[0.011-0.021]	rs13389219	calcium measurement
EFO_0005000	63096025	7e-11	0.007	0.046	[0.032-0.06]	rs13389219	leptin measurement
EFO_0005000	61686067	1e-08	NA	NA	NA	rs13389219	leptin measurement
EFO_0005000	63095949	1e-12	0.007	0.048	[0.034-0.062]	rs13389219	leptin measurement
EFO_0005000	63095985	1e-08	0.01	0.059	[0.039-0.079]	rs13389219	leptin measurement
EFO_0005110	96178319	9e-21	0.00404669	0.0378446	[0.03-0.046]	rs13389219	fatty acid measurement
EFO_0005110	96197423	4e-08	0.00401101	0.0221216	[0.014-0.03]	rs13389219	fatty acid measurement
EFO_0005110	96193821	7e-13	0.00416596	0.0299221	[0.022-0.038]	rs13389219	fatty acid measurement
EFO_0005110	96177283	3e-21	0.00405363	0.038325	[0.03-0.046]	rs13389219	fatty acid measurement
EFO_0005110	96178696	3e-18	0.00405997	0.0354489	[0.027-0.043]	rs13389219	fatty acid measurement
EFO_0005110	96158686	4e-12	0.00407511	0.028269	[0.02-0.036]	rs13389219	fatty acid measurement
EFO_0006335	36099927	1e-13	NA	NA	NA	rs13389219	systolic blood pressure
EFO_0006335	96752211	3e-16	0.002	0.016	[0.012-0.02]	rs13389219	systolic blood pressure
EFO_0006336	96752239	2e-14	0.002	0.015	[0.011-0.019]	rs13389219	diastolic blood pressure
EFO_0006807	106390427	2e-10	0.00466879	0.0297164	[0.021-0.039]	rs13389219	linoleic acid measurement
EFO_0006807	96158686	4e-12	0.00407511	0.028269	[0.02-0.036]	rs13389219	linoleic acid measurement
EFO_0007005	106376737	2e-09	0.00343397	0.0205579	[0.014-0.027]	rs13389219	free androgen index
EFO_0007788	90792978	7e-125	0.0028717	0.0682543	[0.063-0.074]	rs13389219	BMI-adjusted waist-hip ratio
EFO_0007788	90751932	5e-127	0.00287243	0.0688624	[0.063-0.074]	rs13389219	BMI-adjusted waist-hip ratio
EFO_0007788	96752347	3e-64	0.002	0.026	[0.022-0.03]	rs13389219	BMI-adjusted waist-hip ratio
EFO_0007793	63096322	1e-09	0.013	0.081	[0.056-0.106]	rs13389219	BMI-adjusted leptin measurement
EFO_0007793	63096116	2e-09	0.009	0.052	[0.034-0.07]	rs13389219	BMI-adjusted leptin measurement
EFO_0007793	63096283	1e-13	0.007	0.053	[0.039-0.067]	rs13389219	BMI-adjusted leptin measurement
EFO_0007793	63096151	3e-15	0.007	0.053	[0.039-0.067]	rs13389219	BMI-adjusted leptin measurement
EFO_0007793	63096412	7e-11	0.012	0.08	[0.056-0.104]	rs13389219	BMI-adjusted leptin measurement
EFO_0007793	63096229	4e-09	0.009	0.055	[0.037-0.073]	rs13389219	BMI-adjusted leptin measurement
EFO_0007800	91777695	2e-29	NA	0.017	NA	rs13389219	body fat percentage
EFO_0007800	91781285	7e-127	NA	NA	NA	rs13389219	body fat percentage
EFO_0007878	119119118	3e-08	0.00773	0.0427	[0.028-0.058]	rs13389219	alcohol consumption measurement
EFO_0007878	102118157	3e-10	0.000845	0.00535	[0.0037-0.007]	rs13389219	alcohol consumption measurement
EFO_0007929	119392366	1e-51	0.0032	0.0561	[0.05-0.062]	rs13389219	triglyceride:HDL cholesterol ratio
EFO_0007929	119391179	1e-23	0.0035	0.0388	[0.032-0.046]	rs13389219	triglyceride:HDL cholesterol ratio
EFO_0007929	119389241	2e-64	0.0026	0.0544	[0.049-0.059]	rs13389219	triglyceride:HDL cholesterol ratio
EFO_0007978	62502630	2e-15	NA	NA	NA	rs13389219	red blood cell density measurement
EFO_0007978	62741754	3e-18	0.001882	0.016381	[0.013-0.02]	rs13389219	red blood cell density measurement
EFO_0007986	21893770	1e-11	0.00366064	0.0248596	[0.018-0.032]	rs13389219	reticulocyte count
EFO_0008039	90737626	3e-59	0.00298842	0.0485284	[0.043-0.054]	rs13389219	BMI-adjusted hip circumference
EFO_0008039	90724442	1e-46	0.00286825	0.0411266	[0.036-0.047]	rs13389219	BMI-adjusted hip circumference
EFO_0008317	96172884	6e-14	0.00421298	0.0316067	[0.023-0.04]	rs13389219	very low density lipoprotein cholesterol measurement
EFO_0008317	96157018	5e-34	0.00407104	0.0494857	[0.042-0.057]	rs13389219	very low density lipoprotein cholesterol measurement
EFO_0008317	96218379	5e-36	0.00405776	0.0508694	[0.043-0.059]	rs13389219	very low density lipoprotein cholesterol measurement
EFO_0008317	96153907	1e-28	0.00412635	0.0457622	[0.038-0.054]	rs13389219	very low density lipoprotein cholesterol measurement
EFO_0008317	96206582	3e-30	0.00412346	0.047146	[0.039-0.055]	rs13389219	very low density lipoprotein cholesterol measurement
EFO_0008317	96173246	8e-13	0.00421728	0.0301842	[0.022-0.038]	rs13389219	very low density lipoprotein cholesterol measurement
EFO_0008317	96217982	8e-35	0.00406764	0.0500596	[0.042-0.058]	rs13389219	very low density lipoprotein cholesterol measurement
EFO_0008317	96219435	1e-32	0.00407714	0.0485377	[0.041-0.057]	rs13389219	very low density lipoprotein cholesterol measurement
EFO_0008317	96171271	8e-23	0.00395468	0.0389122	[0.031-0.047]	rs13389219	very low density lipoprotein cholesterol measurement
EFO_0008317	96172497	5e-18	0.00419297	0.0362703	[0.028-0.044]	rs13389219	very low density lipoprotein cholesterol measurement
EFO_0008317	96198883	9e-29	0.00413439	0.0460123	[0.038-0.054]	rs13389219	very low density lipoprotein cholesterol measurement
EFO_0008317	96208260	6e-34	0.00408639	0.0496128	[0.042-0.058]	rs13389219	very low density lipoprotein cholesterol measurement
EFO_0008317	96210662	4e-36	0.00403544	0.0506226	[0.043-0.059]	rs13389219	very low density lipoprotein cholesterol measurement
EFO_0008317	96156561	2e-33	0.00407232	0.0490978	[0.041-0.057]	rs13389219	very low density lipoprotein cholesterol measurement
EFO_0008317	96200616	2e-34	0.00405722	0.0496211	[0.042-0.058]	rs13389219	very low density lipoprotein cholesterol measurement
EFO_0008317	96207853	2e-22	0.00404105	0.0393816	[0.031-0.047]	rs13389219	very low density lipoprotein cholesterol measurement
EFO_0008317	96209044	1e-35	0.00406058	0.0506342	[0.043-0.059]	rs13389219	very low density lipoprotein cholesterol measurement
EFO_0008317	96199737	4e-25	0.00416568	0.043106	[0.035-0.051]	rs13389219	very low density lipoprotein cholesterol measurement
EFO_0008317	96154641	2e-23	0.00416886	0.0416227	[0.033-0.05]	rs13389219	very low density lipoprotein cholesterol measurement
EFO_0008317	96206999	6e-21	0.00404119	0.0379541	[0.03-0.046]	rs13389219	very low density lipoprotein cholesterol measurement
EFO_0008317	96209928	4e-35	0.00407189	0.0503657	[0.042-0.058]	rs13389219	very low density lipoprotein cholesterol measurement
EFO_0008317	96197797	9e-16	0.00421619	0.0338939	[0.026-0.042]	rs13389219	very low density lipoprotein cholesterol measurement
EFO_0008317	96198496	1e-21	0.00418752	0.0400262	[0.032-0.048]	rs13389219	very low density lipoprotein cholesterol measurement
EFO_0008317	96217398	2e-35	0.00406452	0.0504882	[0.043-0.058]	rs13389219	very low density lipoprotein cholesterol measurement
EFO_0008317	96216839	1e-33	0.00407822	0.0493322	[0.041-0.057]	rs13389219	very low density lipoprotein cholesterol measurement
EFO_0008317	96155400	8e-33	0.00408053	0.0486965	[0.041-0.057]	rs13389219	very low density lipoprotein cholesterol measurement
EFO_0008317	96216245	4e-35	0.00406867	0.0502993	[0.042-0.058]	rs13389219	very low density lipoprotein cholesterol measurement
EFO_0008317	96207451	1e-25	0.00415721	0.0435677	[0.035-0.052]	rs13389219	very low density lipoprotein cholesterol measurement
EFO_0008317	96209486	1e-35	0.00405392	0.0505375	[0.043-0.058]	rs13389219	very low density lipoprotein cholesterol measurement
EFO_0008317	96156104	3e-32	0.00407748	0.0482706	[0.04-0.056]	rs13389219	very low density lipoprotein cholesterol measurement
EFO_0008317	96173945	1e-28	0.00409622	0.0454774	[0.037-0.054]	rs13389219	very low density lipoprotein cholesterol measurement
EFO_0008317	96157937	2e-31	0.00406129	0.0474437	[0.039-0.055]	rs13389219	very low density lipoprotein cholesterol measurement
EFO_0008591	96208260	6e-34	0.00408639	0.0496128	[0.042-0.058]	rs13389219	free cholesterol measurement
EFO_0008591	96202816	8e-16	0.0039402	0.0317312	[0.024-0.039]	rs13389219	free cholesterol measurement
EFO_0008591	96155400	8e-33	0.00408053	0.0486965	[0.041-0.057]	rs13389219	free cholesterol measurement
EFO_0008591	96198496	1e-21	0.00418752	0.0400262	[0.032-0.048]	rs13389219	free cholesterol measurement
EFO_0008591	96145617	2e-21	0.00370385	0.0353216	[0.028-0.043]	rs13389219	free cholesterol measurement
EFO_0008591	96217398	2e-35	0.00406452	0.0504882	[0.043-0.058]	rs13389219	free cholesterol measurement
EFO_0008592	106386176	4e-15	0.0043543	0.0342441	[0.026-0.043]	rs13389219	high density lipoprotein particle size measurement
EFO_0008592	96137781	1e-20	0.00374265	0.0349431	[0.028-0.042]	rs13389219	high density lipoprotein particle size measurement
EFO_0008593	96160513	3e-10	0.00412331	0.0260738	[0.018-0.034]	rs13389219	low density lipoprotein particle size measurement
EFO_0008594	96200139	7e-33	0.00394082	0.0470479	[0.039-0.055]	rs13389219	very low density lipoprotein particle size measurement
EFO_0008595	96139961	2e-13	0.00411464	0.0302109	[0.022-0.038]	rs13389219	intermediate density lipoprotein measurement
EFO_0008596	96219435	1e-32	0.00407714	0.0485377	[0.041-0.057]	rs13389219	chylomicron measurement
EFO_0008596	96218379	5e-36	0.00405776	0.0508694	[0.043-0.059]	rs13389219	chylomicron measurement
EFO_0008596	96217398	2e-35	0.00406452	0.0504882	[0.043-0.058]	rs13389219	chylomicron measurement
EFO_0008596	96216245	4e-35	0.00406867	0.0502993	[0.042-0.058]	rs13389219	chylomicron measurement
EFO_0008596	96216839	1e-33	0.00407822	0.0493322	[0.041-0.057]	rs13389219	chylomicron measurement
EFO_0008596	96217982	8e-35	0.00406764	0.0500596	[0.042-0.058]	rs13389219	chylomicron measurement
EFO_0009792	96197635	8e-18	0.0041127	0.0353512	[0.027-0.043]	rs13389219	valine measurement
EFO_0009946	91781285	7e-127	NA	NA	NA	rs13389219	low density lipoprotein triglyceride measurement
EFO_0010351	96154641	2e-23	0.00416886	0.0416227	[0.033-0.05]	rs13389219	cholesteryl ester measurement
EFO_0010351	96201947	2e-23	0.00378809	0.0378213	[0.03-0.045]	rs13389219	cholesteryl ester measurement
EFO_0010351	106407986	5e-18	0.00440385	0.0381245	[0.029-0.047]	rs13389219	cholesteryl ester measurement
EFO_0010351	96144508	8e-27	0.00373387	0.0400523	[0.033-0.047]	rs13389219	cholesteryl ester measurement
EFO_0010351	96216839	1e-33	0.00407822	0.0493322	[0.041-0.057]	rs13389219	cholesteryl ester measurement
EFO_0010351	106409850	7e-19	0.00435361	0.0386738	[0.03-0.047]	rs13389219	cholesteryl ester measurement
EFO_0010351	96207451	1e-25	0.00415721	0.0435677	[0.035-0.052]	rs13389219	cholesteryl ester measurement
EFO_0020943	96143991	3e-28	0.00397064	0.0437611	[0.036-0.052]	rs13389219	Cholesterol:total lipids ratio
EFO_0020943	96206999	6e-21	0.00404119	0.0379541	[0.03-0.046]	rs13389219	Cholesterol:total lipids ratio
EFO_0020944	96167067	1e-18	0.00420636	0.0371031	[0.029-0.045]	rs13389219	Cholesteryl esters:total lipids ratio
EFO_0020944	96184537	5e-16	0.00422442	0.0342249	[0.026-0.043]	rs13389219	Cholesteryl esters:total lipids ratio
EFO_0020944	96207853	2e-22	0.00404105	0.0393816	[0.031-0.047]	rs13389219	Cholesteryl esters:total lipids ratio
EFO_0020944	96139961	2e-13	0.00411464	0.0302109	[0.022-0.038]	rs13389219	Cholesteryl esters:total lipids ratio
EFO_0020944	96145145	1e-27	0.00402095	0.0437587	[0.036-0.052]	rs13389219	Cholesteryl esters:total lipids ratio
EFO_0020944	96171271	8e-23	0.00395468	0.0389122	[0.031-0.047]	rs13389219	Cholesteryl esters:total lipids ratio
EFO_0020945	96203253	2e-17	0.00374386	0.0317702	[0.024-0.039]	rs13389219	Free cholesterol:total lipids ratio
EFO_0020945	96163117	3e-18	0.0037465	0.0326975	[0.025-0.04]	rs13389219	Free cholesterol:total lipids ratio
EFO_0020945	96167661	6e-34	0.00402599	0.0489245	[0.041-0.057]	rs13389219	Free cholesterol:total lipids ratio
EFO_0020946	96205316	7e-14	0.00388132	0.0290599	[0.021-0.037]	rs13389219	Phospholipids:total lipids ratio
EFO_0020946	106445761	2e-10	0.00447428	0.028363	[0.02-0.037]	rs13389219	Phospholipids:total lipids ratio
EFO_0020946	96164915	1e-28	0.00401145	0.044606	[0.037-0.052]	rs13389219	Phospholipids:total lipids ratio
EFO_0020946	106444936	2e-12	0.00484392	0.0342286	[0.025-0.044]	rs13389219	Phospholipids:total lipids ratio
EFO_0020946	96168969	2e-10	0.0042068	0.0268705	[0.019-0.035]	rs13389219	Phospholipids:total lipids ratio
EFO_0020946	96148407	1e-15	0.00407988	0.0327233	[0.025-0.041]	rs13389219	Phospholipids:total lipids ratio
EFO_0020946	96186664	4e-16	0.00422449	0.0344367	[0.026-0.043]	rs13389219	Phospholipids:total lipids ratio
EFO_0020946	106446676	4e-13	0.00470984	0.0341549	[0.025-0.043]	rs13389219	Phospholipids:total lipids ratio
EFO_0021900	106409543	4e-18	0.00434043	0.0377443	[0.029-0.046]	rs13389219	cholesterol in large HDL measurement
EFO_0022157	106410152	1e-15	0.00431155	0.0344187	[0.026-0.043]	rs13389219	free cholesterol in large HDL measurement
EFO_0022229	106407744	3e-17	0.00442867	0.0374832	[0.029-0.046]	rs13389219	cholesterol in very large HDL measurement
EFO_0022252	106444370	1e-13	0.00482436	0.0357414	[0.026-0.045]	rs13389219	cholesteryl esters to total lipids in medium LDL percentage
EFO_0022255	106445175	5e-12	0.00484564	0.0334707	[0.024-0.043]	rs13389219	cholesteryl esters to total lipids in small LDL percentage
EFO_0022273	106408248	3e-13	0.00455215	0.0332298	[0.024-0.042]	rs13389219	free cholesterol in very large HDL measurement
EFO_0022288	106446217	1e-12	0.00434154	0.0307818	[0.022-0.039]	rs13389219	free cholesterol to total lipids in very large HDL percentage
EFO_0022298	106407517	1e-14	0.00440234	0.0339941	[0.025-0.043]	rs13389219	phospholipids in very large HDL measurement
EFO_0022312	106407290	4e-15	0.0044057	0.0346371	[0.026-0.043]	rs13389219	total lipids in very large HDL measurement
EFO_0803317	102260914	3e-23	0.007	0.073	[0.059-0.087]	rs13389219	gluteofemoral adipose tissue measurement
EFO_0803317	102261994	3e-10	0.01	0.064	[0.044-0.084]	rs13389219	gluteofemoral adipose tissue measurement
EFO_0803317	102262180	2e-21	0.01	0.096	[0.076-0.116]	rs13389219	gluteofemoral adipose tissue measurement
MONDO_0001336	97301018	5e-10	0.0078821	0.0490272	[0.034-0.064]	rs13389219	familial hyperlipidemia
MONDO_0001336	97300666	4e-10	0.011484	0.0717495	[0.049-0.094]	rs13389219	familial hyperlipidemia
MONDO_0005148	96126697	3e-08	0.0177	0.0982	[0.064-0.133]	rs13389219	type 2 diabetes mellitus
MONDO_0005148	61686067	1e-08	NA	NA	NA	rs13389219	type 2 diabetes mellitus
MONDO_0005148	34841579	2e-22	0.0074	0.0722	[0.058-0.087]	rs13389219	type 2 diabetes mellitus
MONDO_0005148	24951958	1e-08	NA	NA	[1.05-1.10]	rs13389219	type 2 diabetes mellitus
MONDO_0005148	62203765	7e-44	0.0047	0.0648	[0.056-0.074]	rs13389219	type 2 diabetes mellitus
EFO_0004305	93536539	5e-15	0.0018	0.0138	[0.01-0.017]	rs1340817	erythrocyte count
EFO_0004305	36508907	4e-22	NA	NA	NA	rs1340817	erythrocyte count
EFO_0004348	64196046	5e-24	0.00231575	0.0234177	[0.019-0.028]	rs1340817	hematocrit
EFO_0004348	62631521	8e-35	0.001938	0.023875	[0.02-0.028]	rs1340817	hematocrit
EFO_0004348	62493882	3e-32	NA	NA	NA	rs1340817	hematocrit
EFO_0004348	93518031	1e-15	0.0017	0.0136	[0.01-0.017]	rs1340817	hematocrit
EFO_0004348	21837365	6e-10	0.00370782	0.0229683	[0.016-0.03]	rs1340817	hematocrit
EFO_0004509	62426806	5e-30	NA	NA	NA	rs1340817	hemoglobin measurement
EFO_0004509	64193506	1e-23	0.00231686	0.0232098	[0.019-0.028]	rs1340817	hemoglobin measurement
EFO_0004509	93510939	2e-14	0.0017	0.0128	[0.0095-0.0161]	rs1340817	hemoglobin measurement
EFO_0004509	62633332	1e-32	0.001932	0.022988	[0.019-0.027]	rs1340817	hemoglobin measurement
EFO_0007978	62742887	9e-29	0.001943	0.021641	[0.018-0.025]	rs1340817	red blood cell density measurement
EFO_0004348	93517166	9e-10	0.002	0.0125	[0.0086-0.0164]	rs13409567	hematocrit
EFO_0004348	64195215	5e-13	0.0034507	0.0248989	[0.018-0.032]	rs1354674	hematocrit
EFO_0004509	64192621	9e-13	0.0034522	0.024693	[0.018-0.031]	rs1354674	hemoglobin measurement
EFO_0004509	62632980	7e-15	0.002342	0.018239	[0.014-0.023]	rs1375647	hemoglobin measurement
EFO_0004348	19317440	1e-08	NA	NA	NA	rs1408272	hematocrit
EFO_0004460	16965	9e-09	NA	0.038	[0.03-0.05]	rs1408272	soluble transferrin receptor measurement
EFO_0004461	16965	9e-09	NA	0.038	[0.03-0.05]	rs1408272	iron biomarker measurement
EFO_0004527	47657813	1e-11	NA	0.32	[0.22-0.42]	rs1408272	mean corpuscular hemoglobin
EFO_0004527	13947	4e-39	NA	0.02	[0.01-0.02]	rs1408272	mean corpuscular hemoglobin
EFO_0004527	19318464	3e-31	NA	NA	NA	rs1408272	mean corpuscular hemoglobin
EFO_0004527	26484	5e-67	0.009	0.033	[0.015-0.051]	rs1408272	mean corpuscular hemoglobin
EFO_0007901	19262468	3e-14	0.0405	0.307	[0.23-0.39]	rs1408272	hepcidin:ferritin ratio
EFO_0008006	64577340	4e-32	NA	NA	NA	rs1438898	skin aging measurement
EFO_0008579	101397309	6e-10	NA	NA	NA	rs1438898	risk-taking behaviour
EFO_0004509	93510459	7e-09	0.0082	0.0477	[0.032-0.064]	rs144917451	hemoglobin measurement
EFO_0004305	36507187	1e-11	NA	NA	NA	rs1479559	erythrocyte count
EFO_0004305	93535804	1e-14	0.0025	0.0193	[0.014-0.024]	rs1479559	erythrocyte count
EFO_0004305	101445669	5e-14	0.00330258	0.0248459	[0.018-0.031]	rs1479559	erythrocyte count
EFO_0004348	93517461	9e-17	0.0024	0.0202	[0.015-0.025]	rs1479559	hematocrit
EFO_0004348	62493298	2e-19	NA	NA	NA	rs1479559	hematocrit
EFO_0004509	62426192	1e-19	NA	NA	NA	rs1479559	hemoglobin measurement
EFO_0007978	62502921	5e-15	NA	NA	NA	rs1479559	red blood cell density measurement
EFO_0007978	62503140	2e-22	NA	NA	NA	rs148083940	red blood cell density measurement
EFO_0004305	36509177	1e-12	NA	NA	NA	rs150844304	erythrocyte count
EFO_0004329	47141986	8e-33	NA	NA	NA	rs150844304	alcohol drinking
EFO_0004329	47142950	5e-30	NA	NA	NA	rs150844304	alcohol drinking
EFO_0004329	47142606	3e-35	NA	NA	NA	rs150844304	alcohol drinking
EFO_0004329	47143363	2e-31	NA	NA	NA	rs150844304	alcohol drinking
EFO_0004348	64196146	6e-34	0.0070399	0.0855251	[0.072-0.099]	rs150844304	hematocrit
EFO_0004348	93518116	1e-24	0.0063	0.0646	[0.052-0.077]	rs150844304	hematocrit
EFO_0004458	93501811	8e-27	0.0078	0.0834	[0.068-0.099]	rs150844304	c-reactive protein measurement
EFO_0004458	61999580	4e-32	0.00652056	0.0769327	[0.064-0.09]	rs150844304	c-reactive protein measurement
EFO_0004509	93511039	9e-32	0.0061	0.0718	[0.06-0.084]	rs150844304	hemoglobin measurement
EFO_0004509	64193639	2e-35	0.007133	0.0886088	[0.075-0.103]	rs150844304	hemoglobin measurement
EFO_0004526	64092242	6e-15	0.00658017	0.0591753	[0.046-0.072]	rs150844304	mean corpuscular volume
EFO_0004529	96190522	3e-24	0.0128843	0.130832	[0.11-0.16]	rs150844304	lipid measurement
EFO_0004529	96209344	2e-25	0.0125599	0.130748	[0.11-0.16]	rs150844304	lipid measurement
EFO_0004529	96199153	2e-22	0.0127857	0.12482	[0.1-0.15]	rs150844304	lipid measurement
EFO_0004529	96172712	2e-13	0.0129634	0.0951216	[0.07-0.121]	rs150844304	lipid measurement
EFO_0004529	96156409	1e-23	0.0126117	0.126321	[0.1-0.15]	rs150844304	lipid measurement
EFO_0004530	96158222	1e-21	0.0125576	0.11978	[0.095-0.144]	rs150844304	triglyceride measurement
EFO_0004530	47145173	1e-31	NA	NA	NA	rs150844304	triglyceride measurement
EFO_0004530	17480873	1e-15	0.008	0.066	[0.05-0.082]	rs150844304	triglyceride measurement
EFO_0004530	96205928	2e-19	0.0126785	0.114303	[0.089-0.139]	rs150844304	triglyceride measurement
EFO_0004530	96174235	2e-25	0.0126712	0.132224	[0.11-0.16]	rs150844304	triglyceride measurement
EFO_0004530	96169511	5e-34	0.0127301	0.15475	[0.13-0.18]	rs150844304	triglyceride measurement
EFO_0004530	47143363	2e-31	NA	NA	NA	rs150844304	triglyceride measurement
EFO_0004530	47145578	3e-33	NA	NA	NA	rs150844304	triglyceride measurement
EFO_0004530	96200941	3e-28	0.0125511	0.138418	[0.11-0.16]	rs150844304	triglyceride measurement
EFO_0004530	96160985	2e-34	0.0127521	0.156307	[0.13-0.18]	rs150844304	triglyceride measurement
EFO_0004530	96138563	1e-28	0.012744	0.141725	[0.12-0.17]	rs150844304	triglyceride measurement
EFO_0004530	47295056	8e-17	NA	0.09	NA	rs150844304	triglyceride measurement
EFO_0004530	96182977	2e-37	0.0126135	0.161533	[0.14-0.19]	rs150844304	triglyceride measurement
EFO_0004530	96153283	1e-33	0.0127525	0.154027	[0.13-0.18]	rs150844304	triglyceride measurement
EFO_0004530	47142950	5e-30	NA	NA	NA	rs150844304	triglyceride measurement
EFO_0004530	96187281	8e-34	0.0126623	0.153493	[0.13-0.18]	rs150844304	triglyceride measurement
EFO_0004530	106380879	4e-26	0.0145657	0.154114	[0.13-0.18]	rs150844304	triglyceride measurement
EFO_0004530	35847598	2e-36	NA	0.155	NA	rs150844304	triglyceride measurement
EFO_0004530	47296520	3e-27	NA	0.093	NA	rs150844304	triglyceride measurement
EFO_0004530	47296844	8e-29	NA	0.09	NA	rs150844304	triglyceride measurement
EFO_0004530	96195077	7e-31	0.0121175	0.140058	[0.12-0.16]	rs150844304	triglyceride measurement
EFO_0004530	96142595	2e-39	0.0126972	0.166907	[0.14-0.19]	rs150844304	triglyceride measurement
EFO_0004530	47294833	4e-16	NA	0.101	NA	rs150844304	triglyceride measurement
EFO_0004530	96197079	4e-31	0.0126008	0.146144	[0.12-0.17]	rs150844304	triglyceride measurement
EFO_0004530	96210992	5e-27	0.0124824	0.134476	[0.11-0.16]	rs150844304	triglyceride measurement
EFO_0004530	96193227	9e-42	0.0125998	0.170655	[0.15-0.2]	rs150844304	triglyceride measurement
EFO_0004530	35847608	5e-43	NA	0.16	NA	rs150844304	triglyceride measurement
EFO_0004530	96215576	6e-47	0.0126811	0.182455	[0.16-0.21]	rs150844304	triglyceride measurement
EFO_0004530	96165657	3e-28	0.0127908	0.140858	[0.12-0.17]	rs150844304	triglyceride measurement
EFO_0004533	80733771	3e-33	0.000734611	0.00857458	[0.0071-0.01]	rs150844304	alkaline phosphatase measurement
EFO_0004533	93489399	8e-19	0.0075	0.0666	[0.052-0.081]	rs150844304	alkaline phosphatase measurement
EFO_0004555	96223162	2e-08	0.0129218	0.0731027	[0.048-0.098]	rs150844304	glycoprotein measurement
EFO_0004574	96154167	1e-21	0.0127623	0.122232	[0.097-0.147]	rs150844304	total cholesterol measurement
EFO_0004574	96206847	3e-20	0.0127518	0.11746	[0.092-0.142]	rs150844304	total cholesterol measurement
EFO_0004611	96153283	1e-33	0.0127525	0.154027	[0.13-0.18]	rs150844304	low density lipoprotein cholesterol measurement
EFO_0004611	96185461	3e-39	0.0125802	0.164793	[0.14-0.19]	rs150844304	low density lipoprotein cholesterol measurement
EFO_0004611	96152916	4e-14	0.0130174	0.098584	[0.073-0.124]	rs150844304	low density lipoprotein cholesterol measurement
EFO_0004611	96160985	2e-34	0.0127521	0.156307	[0.13-0.18]	rs150844304	low density lipoprotein cholesterol measurement
EFO_0004611	96167981	7e-46	0.0124524	0.177029	[0.15-0.2]	rs150844304	low density lipoprotein cholesterol measurement
EFO_0004611	96184098	6e-16	0.0130971	0.106	[0.08-0.132]	rs150844304	low density lipoprotein cholesterol measurement
EFO_0004611	96187718	1e-40	0.0125637	0.167598	[0.14-0.19]	rs150844304	low density lipoprotein cholesterol measurement
EFO_0004611	96169511	5e-34	0.0127301	0.15475	[0.13-0.18]	rs150844304	low density lipoprotein cholesterol measurement
EFO_0004611	96187281	8e-34	0.0126623	0.153493	[0.13-0.18]	rs150844304	low density lipoprotein cholesterol measurement
EFO_0004611	96151633	1e-60	0.0124022	0.203739	[0.18-0.23]	rs150844304	low density lipoprotein cholesterol measurement
EFO_0004612	96182977	2e-37	0.0126135	0.161533	[0.14-0.19]	rs150844304	high density lipoprotein cholesterol measurement
EFO_0004612	96144306	4e-29	0.0122811	0.137692	[0.11-0.16]	rs150844304	high density lipoprotein cholesterol measurement
EFO_0004612	56278855	2e-51	0.00599273	0.0904093	[0.079-0.102]	rs150844304	high density lipoprotein cholesterol measurement
EFO_0004612	35842893	5e-21	NA	0.104	NA	rs150844304	high density lipoprotein cholesterol measurement
EFO_0004612	96138563	1e-28	0.012744	0.141725	[0.12-0.17]	rs150844304	high density lipoprotein cholesterol measurement
EFO_0004612	47144841	3e-33	NA	NA	NA	rs150844304	high density lipoprotein cholesterol measurement
EFO_0004612	47296220	2e-20	NA	0.033	NA	rs150844304	high density lipoprotein cholesterol measurement
EFO_0004612	47295737	7e-19	NA	0.034	NA	rs150844304	high density lipoprotein cholesterol measurement
EFO_0004612	47141986	8e-33	NA	NA	NA	rs150844304	high density lipoprotein cholesterol measurement
EFO_0004612	101956267	1e-37	0.008481	0.108676	[0.092-0.125]	rs150844304	high density lipoprotein cholesterol measurement
EFO_0004612	96179827	2e-34	0.0128146	0.156738	[0.13-0.18]	rs150844304	high density lipoprotein cholesterol measurement
EFO_0004612	96145420	2e-30	0.0124306	0.142751	[0.12-0.17]	rs150844304	high density lipoprotein cholesterol measurement
EFO_0004612	96166119	2e-33	0.0124806	0.150228	[0.13-0.17]	rs150844304	high density lipoprotein cholesterol measurement
EFO_0004612	96183514	6e-39	0.0123765	0.1615	[0.14-0.19]	rs150844304	high density lipoprotein cholesterol measurement
EFO_0004612	35842898	1e-24	NA	0.108	NA	rs150844304	high density lipoprotein cholesterol measurement
EFO_0004612	96205928	2e-19	0.0126785	0.114303	[0.089-0.139]	rs150844304	high density lipoprotein cholesterol measurement
EFO_0004612	47294243	4e-11	NA	0.03565	NA	rs150844304	high density lipoprotein cholesterol measurement
EFO_0004612	96206425	2e-26	0.0122752	0.130783	[0.11-0.15]	rs150844304	high density lipoprotein cholesterol measurement
EFO_0004612	47294627	1e-11	NA	0.03194	NA	rs150844304	high density lipoprotein cholesterol measurement
EFO_0004612	47144267	7e-33	NA	NA	NA	rs150844304	high density lipoprotein cholesterol measurement
EFO_0004612	96149476	5e-25	0.0122891	0.126973	[0.1-0.15]	rs150844304	high density lipoprotein cholesterol measurement
EFO_0004612	47142606	3e-35	NA	NA	NA	rs150844304	high density lipoprotein cholesterol measurement
EFO_0004612	96161517	6e-37	0.012418	0.157633	[0.13-0.18]	rs150844304	high density lipoprotein cholesterol measurement
EFO_0004612	96202629	9e-17	0.0129783	0.107959	[0.083-0.133]	rs150844304	high density lipoprotein cholesterol measurement
EFO_0004612	96162453	5e-37	0.0126035	0.1602	[0.14-0.18]	rs150844304	high density lipoprotein cholesterol measurement
EFO_0004612	93509375	8e-37	0.0073	0.0931	[0.079-0.107]	rs150844304	high density lipoprotein cholesterol measurement
EFO_0004612	96180471	2e-31	0.0127233	0.148192	[0.12-0.17]	rs150844304	high density lipoprotein cholesterol measurement
EFO_0004612	96165270	1e-34	0.0123975	0.152429	[0.13-0.18]	rs150844304	high density lipoprotein cholesterol measurement
EFO_0004612	96165657	3e-28	0.0127908	0.140858	[0.12-0.17]	rs150844304	high density lipoprotein cholesterol measurement
EFO_0004614	56271874	3e-34	0.00615892	0.075233	[0.063-0.087]	rs150844304	apolipoprotein a 1 measurement
EFO_0004639	96157333	3e-27	0.0125943	0.136405	[0.11-0.16]	rs150844304	phospholipid measurement
EFO_0004639	96191346	2e-12	0.0130125	0.0913605	[0.066-0.117]	rs150844304	phospholipid measurement
EFO_0004639	96199972	2e-20	0.0128794	0.119193	[0.094-0.144]	rs150844304	phospholipid measurement
EFO_0004639	96210218	1e-24	0.0125939	0.12922	[0.1-0.15]	rs150844304	phospholipid measurement
EFO_0004639	96195077	7e-31	0.0121175	0.140058	[0.12-0.16]	rs150844304	phospholipid measurement
EFO_0004696	106374419	6e-86	0.0102985	0.202316	[0.18-0.22]	rs150844304	sex hormone-binding globulin measurement
EFO_0005110	96175164	9e-22	0.0128702	0.123444	[0.098-0.149]	rs150844304	fatty acid measurement
EFO_0005110	96175646	9e-24	0.0125196	0.125859	[0.1-0.15]	rs150844304	fatty acid measurement
EFO_0005110	96178574	8e-22	0.0125136	0.120063	[0.096-0.145]	rs150844304	fatty acid measurement
EFO_0005110	106388244	1e-13	0.0148493	0.110059	[0.081-0.139]	rs150844304	fatty acid measurement
EFO_0007878	47145578	3e-33	NA	NA	NA	rs150844304	alcohol consumption measurement
EFO_0007878	47144267	7e-33	NA	NA	NA	rs150844304	alcohol consumption measurement
EFO_0007878	47145173	1e-31	NA	NA	NA	rs150844304	alcohol consumption measurement
EFO_0007878	47144841	3e-33	NA	NA	NA	rs150844304	alcohol consumption measurement
EFO_0008317	96154167	1e-21	0.0127623	0.122232	[0.097-0.147]	rs150844304	very low density lipoprotein cholesterol measurement
EFO_0008317	96208123	2e-22	0.0124807	0.121387	[0.097-0.146]	rs150844304	very low density lipoprotein cholesterol measurement
EFO_0008317	96215139	3e-30	0.0127313	0.145502	[0.12-0.17]	rs150844304	very low density lipoprotein cholesterol measurement
EFO_0008317	106394207	5e-22	0.0145039	0.140065	[0.11-0.17]	rs150844304	very low density lipoprotein cholesterol measurement
EFO_0008317	96157740	7e-28	0.0126609	0.138541	[0.11-0.16]	rs150844304	very low density lipoprotein cholesterol measurement
EFO_0008317	96172712	2e-13	0.0129634	0.0951216	[0.07-0.121]	rs150844304	very low density lipoprotein cholesterol measurement
EFO_0008317	96188874	3e-12	0.0130184	0.0910526	[0.066-0.117]	rs150844304	very low density lipoprotein cholesterol measurement
EFO_0008317	96193227	9e-42	0.0125998	0.170655	[0.15-0.2]	rs150844304	very low density lipoprotein cholesterol measurement
EFO_0008317	96199972	2e-20	0.0128794	0.119193	[0.094-0.144]	rs150844304	very low density lipoprotein cholesterol measurement
EFO_0008317	106398839	1e-21	0.0148367	0.141919	[0.11-0.17]	rs150844304	very low density lipoprotein cholesterol measurement
EFO_0008317	96171561	7e-28	0.0122295	0.133936	[0.11-0.16]	rs150844304	very low density lipoprotein cholesterol measurement
EFO_0008317	96155233	1e-08	0.0124904	0.0710475	[0.047-0.096]	rs150844304	very low density lipoprotein cholesterol measurement
EFO_0008317	96157333	3e-27	0.0125943	0.136405	[0.11-0.16]	rs150844304	very low density lipoprotein cholesterol measurement
EFO_0008317	96155695	6e-24	0.0126226	0.1275	[0.1-0.15]	rs150844304	very low density lipoprotein cholesterol measurement
EFO_0008317	96206847	3e-20	0.0127518	0.11746	[0.092-0.142]	rs150844304	very low density lipoprotein cholesterol measurement
EFO_0008317	96210992	5e-27	0.0124824	0.134476	[0.11-0.16]	rs150844304	very low density lipoprotein cholesterol measurement
EFO_0008317	96199153	2e-22	0.0127857	0.12482	[0.1-0.15]	rs150844304	very low density lipoprotein cholesterol measurement
EFO_0008317	96200941	3e-28	0.0125511	0.138418	[0.11-0.16]	rs150844304	very low density lipoprotein cholesterol measurement
EFO_0008317	96211349	2e-14	0.0126299	0.0964478	[0.072-0.121]	rs150844304	very low density lipoprotein cholesterol measurement
EFO_0008317	96215576	6e-47	0.0126811	0.182455	[0.16-0.21]	rs150844304	very low density lipoprotein cholesterol measurement
EFO_0008317	96209344	2e-25	0.0125599	0.130748	[0.11-0.16]	rs150844304	very low density lipoprotein cholesterol measurement
EFO_0008317	96156409	1e-23	0.0126117	0.126321	[0.1-0.15]	rs150844304	very low density lipoprotein cholesterol measurement
EFO_0008317	96191346	2e-12	0.0130125	0.0913605	[0.066-0.117]	rs150844304	very low density lipoprotein cholesterol measurement
EFO_0008317	96209786	2e-26	0.0125404	0.133501	[0.11-0.16]	rs150844304	very low density lipoprotein cholesterol measurement
EFO_0008317	96189271	1e-11	0.0128727	0.0869756	[0.062-0.112]	rs150844304	very low density lipoprotein cholesterol measurement
EFO_0008317	96210218	1e-24	0.0125939	0.12922	[0.1-0.15]	rs150844304	very low density lipoprotein cholesterol measurement
EFO_0008317	96156876	3e-25	0.0125972	0.130683	[0.11-0.16]	rs150844304	very low density lipoprotein cholesterol measurement
EFO_0008317	96207279	1e-20	0.0124797	0.116023	[0.092-0.14]	rs150844304	very low density lipoprotein cholesterol measurement
EFO_0008317	96158222	1e-21	0.0125576	0.11978	[0.095-0.144]	rs150844304	very low density lipoprotein cholesterol measurement
EFO_0008317	96207691	5e-16	0.0128541	0.104248	[0.079-0.129]	rs150844304	very low density lipoprotein cholesterol measurement
EFO_0008317	96190969	7e-26	0.0128431	0.135191	[0.11-0.16]	rs150844304	very low density lipoprotein cholesterol measurement
EFO_0008317	96190522	3e-24	0.0128843	0.130832	[0.11-0.16]	rs150844304	very low density lipoprotein cholesterol measurement
EFO_0008317	106385351	2e-14	0.0149391	0.114399	[0.085-0.144]	rs150844304	very low density lipoprotein cholesterol measurement
EFO_0008317	106395851	4e-21	0.0145616	0.137403	[0.11-0.17]	rs150844304	very low density lipoprotein cholesterol measurement
EFO_0008317	96174235	2e-25	0.0126712	0.132224	[0.11-0.16]	rs150844304	very low density lipoprotein cholesterol measurement
EFO_0008591	96155695	6e-24	0.0126226	0.1275	[0.1-0.15]	rs150844304	free cholesterol measurement
EFO_0008594	96200439	2e-17	0.0121743	0.103572	[0.08-0.127]	rs150844304	very low density lipoprotein particle size measurement
EFO_0008594	106385967	5e-15	0.0141208	0.11063	[0.083-0.138]	rs150844304	very low density lipoprotein particle size measurement
EFO_0008595	96142198	3e-26	0.0130947	0.138679	[0.11-0.16]	rs150844304	intermediate density lipoprotein measurement
EFO_0008595	96142595	2e-39	0.0126972	0.166907	[0.14-0.19]	rs150844304	intermediate density lipoprotein measurement
EFO_0009769	106391326	4e-12	0.0149828	0.104013	[0.075-0.133]	rs150844304	histidine measurement
EFO_0010351	106395145	2e-13	0.0148363	0.109522	[0.08-0.139]	rs150844304	cholesteryl ester measurement
EFO_0010351	106393540	2e-20	0.0145819	0.135016	[0.11-0.16]	rs150844304	cholesteryl ester measurement
EFO_0010351	96188874	3e-12	0.0130184	0.0910526	[0.066-0.117]	rs150844304	cholesteryl ester measurement
EFO_0010351	106399722	3e-10	0.0150278	0.094601	[0.065-0.124]	rs150844304	cholesteryl ester measurement
EFO_0010351	96207691	5e-16	0.0128541	0.104248	[0.079-0.129]	rs150844304	cholesteryl ester measurement
EFO_0010351	106396814	3e-15	0.0148733	0.117572	[0.088-0.147]	rs150844304	cholesteryl ester measurement
EFO_0010614	63373995	2e-16	NA	0.2196	NA	rs150844304	follistatin measurement
EFO_0020943	96179827	2e-34	0.0128146	0.156738	[0.13-0.18]	rs150844304	Cholesterol:total lipids ratio
EFO_0020943	96207279	1e-20	0.0124797	0.116023	[0.092-0.14]	rs150844304	Cholesterol:total lipids ratio
EFO_0020943	96184098	6e-16	0.0130971	0.106	[0.08-0.132]	rs150844304	Cholesterol:total lipids ratio
EFO_0020943	96161517	6e-37	0.012418	0.157633	[0.13-0.18]	rs150844304	Cholesterol:total lipids ratio
EFO_0020943	96144306	4e-29	0.0122811	0.137692	[0.11-0.16]	rs150844304	Cholesterol:total lipids ratio
EFO_0020944	96155233	1e-08	0.0124904	0.0710475	[0.047-0.096]	rs150844304	Cholesteryl esters:total lipids ratio
EFO_0020944	96202629	9e-17	0.0129783	0.107959	[0.083-0.133]	rs150844304	Cholesteryl esters:total lipids ratio
EFO_0020944	96208123	2e-22	0.0124807	0.121387	[0.097-0.146]	rs150844304	Cholesteryl esters:total lipids ratio
EFO_0020944	96171561	7e-28	0.0122295	0.133936	[0.11-0.16]	rs150844304	Cholesteryl esters:total lipids ratio
EFO_0020944	96145420	2e-30	0.0124306	0.142751	[0.12-0.17]	rs150844304	Cholesteryl esters:total lipids ratio
EFO_0020944	96180471	2e-31	0.0127233	0.148192	[0.12-0.17]	rs150844304	Cholesteryl esters:total lipids ratio
EFO_0020944	96162453	5e-37	0.0126035	0.1602	[0.14-0.18]	rs150844304	Cholesteryl esters:total lipids ratio
EFO_0020944	96189271	1e-11	0.0128727	0.0869756	[0.062-0.112]	rs150844304	Cholesteryl esters:total lipids ratio
EFO_0020945	96185461	3e-39	0.0125802	0.164793	[0.14-0.19]	rs150844304	Free cholesterol:total lipids ratio
EFO_0020945	96151633	1e-60	0.0124022	0.203739	[0.18-0.23]	rs150844304	Free cholesterol:total lipids ratio
EFO_0020945	96167981	7e-46	0.0124524	0.177029	[0.15-0.2]	rs150844304	Free cholesterol:total lipids ratio
EFO_0020946	106443291	5e-12	0.0149506	0.103117	[0.074-0.132]	rs150844304	Phospholipids:total lipids ratio
EFO_0020946	106417643	1e-21	0.0146356	0.139846	[0.11-0.17]	rs150844304	Phospholipids:total lipids ratio
EFO_0020946	96157740	7e-28	0.0126609	0.138541	[0.11-0.16]	rs150844304	Phospholipids:total lipids ratio
EFO_0020946	96215139	3e-30	0.0127313	0.145502	[0.12-0.17]	rs150844304	Phospholipids:total lipids ratio
EFO_0020946	96142198	3e-26	0.0130947	0.138679	[0.11-0.16]	rs150844304	Phospholipids:total lipids ratio
EFO_0020946	96165270	1e-34	0.0123975	0.152429	[0.13-0.18]	rs150844304	Phospholipids:total lipids ratio
EFO_0020946	106447911	9e-26	0.0143775	0.150928	[0.12-0.18]	rs150844304	Phospholipids:total lipids ratio
EFO_0020946	96152916	4e-14	0.0130174	0.098584	[0.073-0.124]	rs150844304	Phospholipids:total lipids ratio
EFO_0020946	106431999	4e-24	0.0146554	0.148542	[0.12-0.18]	rs150844304	Phospholipids:total lipids ratio
EFO_0020947	96187718	1e-40	0.0125637	0.167598	[0.14-0.19]	rs150844304	Triglycerides:total lipids ratio
EFO_0020947	96211349	2e-14	0.0126299	0.0964478	[0.072-0.121]	rs150844304	Triglycerides:total lipids ratio
EFO_0020947	96183514	6e-39	0.0123765	0.1615	[0.14-0.19]	rs150844304	Triglycerides:total lipids ratio
EFO_0020947	96166119	2e-33	0.0124806	0.150228	[0.13-0.17]	rs150844304	Triglycerides:total lipids ratio
EFO_0020947	96206425	2e-26	0.0122752	0.130783	[0.11-0.15]	rs150844304	Triglycerides:total lipids ratio
EFO_0020947	96149476	5e-25	0.0122891	0.126973	[0.1-0.15]	rs150844304	Triglycerides:total lipids ratio
EFO_0021796	106260010	2e-08	NA	NA	NA	rs150844304	sexual dimorphism measurement
EFO_0021898	106393328	3e-22	0.0145546	0.141002	[0.11-0.17]	rs150844304	cholesterol in chylomicrons and extremely large VLDL measurement
EFO_0021902	106396592	5e-18	0.0147376	0.127528	[0.099-0.156]	rs150844304	cholesterol in large VLDL measurement
EFO_0022144	106401570	2e-38	0.0147144	0.19113	[0.16-0.22]	rs150844304	triglycerides in very small VLDL measurement
EFO_0022145	106400161	3e-35	0.014591	0.180678	[0.15-0.21]	rs150844304	triglycerides in small VLDL measurement
EFO_0022146	106399298	1e-10	0.0150118	0.0969714	[0.068-0.126]	rs150844304	phospholipids in small VLDL measurement
EFO_0022148	106399071	2e-20	0.0148773	0.137773	[0.11-0.17]	rs150844304	total lipids in small VLDL
EFO_0022149	106403039	1e-32	0.0147306	0.175471	[0.15-0.2]	rs150844304	triglycerides in IDL measurement
EFO_0022153	106397677	1e-11	0.0149404	0.10132	[0.072-0.131]	rs150844304	total lipids in medium VLDL
EFO_0022155	106398632	1e-21	0.0146341	0.140162	[0.11-0.17]	rs150844304	triglycerides in medium VLDL measurement
EFO_0022158	106413052	5e-30	0.0146162	0.166387	[0.14-0.2]	rs150844304	triglycerides in small HDL measurement
EFO_0022169	106396350	1e-22	0.0145592	0.142723	[0.11-0.17]	rs150844304	phospholipids in large VLDL measurement
EFO_0022175	106396093	8e-20	0.014573	0.132847	[0.1-0.16]	rs150844304	total lipids in large VLDL
EFO_0022178	106397283	3e-18	0.0145057	0.126641	[0.098-0.155]	rs150844304	triglycerides in large VLDL measurement
EFO_0022187	106389119	3e-19	0.0148516	0.133413	[0.1-0.16]	rs150844304	monounsaturated fatty acids; 16:1, 18:1 measurement
EFO_0022187	106390293	6e-21	0.0145141	0.136318	[0.11-0.16]	rs150844304	monounsaturated fatty acids; 16:1, 18:1 measurement
EFO_0022230	106394928	8e-17	0.0147229	0.122767	[0.094-0.152]	rs150844304	cholesterol in very large VLDL measurement
EFO_0022234	106447008	9e-22	0.0142824	0.136898	[0.11-0.16]	rs150844304	cholesterol to total lipids in large HDL percentage
EFO_0022237	106448153	1e-27	0.014413	0.157071	[0.13-0.19]	rs150844304	cholesterol to total lipids in medium HDL percentage
EFO_0022248	106447215	1e-22	0.01443	0.141144	[0.11-0.17]	rs150844304	cholesteryl esters to total lipids in large HDL percentage
EFO_0022251	106448370	5e-28	0.0146062	0.160312	[0.13-0.19]	rs150844304	cholesteryl esters to total lipids in medium HDL percentage
EFO_0022265	106397061	6e-20	0.0145906	0.133429	[0.1-0.16]	rs150844304	free cholesterol in large VLDL measurement
EFO_0022274	106395382	8e-20	0.0145999	0.133075	[0.1-0.16]	rs150844304	free cholesterol in very large VLDL measurement
EFO_0022276	106383645	4e-13	0.0149231	0.10818	[0.079-0.137]	rs150844304	free cholesterol in VLDL measurement
EFO_0022280	106443872	1e-48	0.014392	0.211163	[0.18-0.24]	rs150844304	free cholesterol to total lipids in large LDL percentage
EFO_0022283	106444662	2e-37	0.0144445	0.184595	[0.16-0.21]	rs150844304	free cholesterol to total lipids in medium LDL percentage
EFO_0022292	106393116	7e-23	0.0144731	0.142568	[0.11-0.17]	rs150844304	phospholipids in chylomicrons and extremely large VLDL measurement
EFO_0022299	106394691	2e-20	0.0145489	0.134756	[0.11-0.16]	rs150844304	phospholipids in very large VLDL measurement
EFO_0022300	106400737	3e-12	0.0147701	0.103298	[0.074-0.132]	rs150844304	phospholipids in very small VLDL measurement
EFO_0022301	106381944	4e-17	0.0148561	0.124815	[0.096-0.154]	rs150844304	phospholipids in VLDL measurement
EFO_0022302	106390741	5e-19	0.0144858	0.129054	[0.1-0.16]	rs150844304	polyunsaturated fatty acids to monounsaturated fatty acids ratio
EFO_0022304	106389286	6e-12	0.0148175	0.102025	[0.073-0.131]	rs150844304	saturated fatty acids measurement
EFO_0022313	106394449	5e-21	0.014519	0.136806	[0.11-0.17]	rs150844304	total lipids in very large VLDL measurement
EFO_0022314	106384483	6e-19	0.0147537	0.131245	[0.1-0.16]	rs150844304	total lipids in VLDL measurement
EFO_0022317	106381525	4e-23	0.014768	0.146377	[0.12-0.18]	rs150844304	triglycerides in HDL measurement
EFO_0022319	106404313	2e-28	0.0147703	0.163599	[0.13-0.19]	rs150844304	triglycerides in large LDL measurement
EFO_0022320	106381323	3e-29	0.0147578	0.165965	[0.14-0.19]	rs150844304	triglycerides in LDL measurement
EFO_0022321	106412033	2e-22	0.0148098	0.144574	[0.12-0.17]	rs150844304	triglycerides in medium HDL measurement
EFO_0022322	106405617	5e-29	0.0147223	0.164773	[0.14-0.19]	rs150844304	triglycerides in medium LDL measurement
EFO_0022323	106406976	1e-28	0.0146363	0.162874	[0.13-0.19]	rs150844304	triglycerides in small LDL measurement
EFO_0022324	106408550	1e-16	0.0146993	0.121512	[0.093-0.15]	rs150844304	triglycerides in very large HDL measurement
EFO_0022325	106395599	2e-22	0.0144359	0.140413	[0.11-0.17]	rs150844304	triglycerides in very large VLDL measurement
EFO_0022326	106381116	8e-24	0.0145099	0.146073	[0.12-0.17]	rs150844304	triglycerides in VLDL measurement
EFO_0022327	106386795	6e-25	0.0140599	0.145002	[0.12-0.17]	rs150844304	triglycerides to phosphoglycerides ratio
EFO_0022330	106447649	1e-18	0.0142671	0.125442	[0.097-0.153]	rs150844304	triglycerides to total lipids in large HDL percentage
EFO_0022331	106444064	9e-37	0.0146666	0.185812	[0.16-0.21]	rs150844304	triglycerides to total lipids in large LDL percentage
EFO_0022333	106448820	3e-25	0.0144955	0.150539	[0.12-0.18]	rs150844304	triglycerides to total lipids in medium HDL percentage
EFO_0022334	106444844	4e-31	0.0147746	0.171643	[0.14-0.2]	rs150844304	triglycerides to total lipids in medium LDL percentage
EFO_0022336	106449810	4e-30	0.0143696	0.163942	[0.14-0.19]	rs150844304	triglycerides to total lipids in small HDL percentage
EFO_0022337	106445669	7e-33	0.0145905	0.174336	[0.15-0.2]	rs150844304	triglycerides to total lipids in small LDL percentage
EFO_0022339	106446559	3e-21	0.0142157	0.134545	[0.11-0.16]	rs150844304	triglycerides to total lipids in very large HDL percentage
EFO_0004509	104326658	3e-08	NA	0.02065	NA	rs1658457	hemoglobin measurement
EFO_0004348	64195233	1e-10	0.00261236	0.0168774	[0.012-0.022]	rs165944	hematocrit
EFO_0004348	62630901	9e-14	0.002175	0.016226	[0.012-0.02]	rs165944	hematocrit
EFO_0004348	62493302	2e-13	NA	NA	NA	rs165944	hematocrit
EFO_0004348	93517466	9e-14	0.0021	0.0155	[0.011-0.02]	rs165944	hematocrit
EFO_0004509	64192643	2e-10	0.00261341	0.0165474	[0.011-0.022]	rs165944	hemoglobin measurement
EFO_0004509	62426197	1e-12	NA	NA	NA	rs165944	hemoglobin measurement
EFO_0004509	62632717	8e-14	0.002174	0.016268	[0.012-0.021]	rs165944	hemoglobin measurement
EFO_0004509	93510339	5e-13	0.002	0.0146	[0.011-0.019]	rs165944	hemoglobin measurement
EFO_0005091	93527913	5e-10	0.0025	0.0158	[0.011-0.021]	rs165944	monocyte count
EFO_0004305	93535864	6e-13	0.0019	0.0137	[0.01-0.0174]	rs17087971	erythrocyte count
EFO_0004305	101446009	1e-10	0.00243111	0.0156998	[0.011-0.02]	rs17087971	erythrocyte count
EFO_0004348	93517521	3e-09	0.0018	0.011	[0.0075-0.0145]	rs17087971	hematocrit
EFO_0004305	93536169	2e-28	0.0021	0.0231	[0.019-0.027]	rs17278406	erythrocyte count
EFO_0004305	36508115	7e-40	NA	NA	NA	rs17278406	erythrocyte count
EFO_0004305	101446293	2e-34	0.00241421	0.0295624	[0.025-0.034]	rs17278406	erythrocyte count
EFO_0004348	62493573	1e-64	NA	NA	NA	rs17278406	hematocrit
EFO_0004348	93517736	5e-32	0.002	0.0236	[0.02-0.028]	rs17278406	hematocrit
EFO_0004348	62631194	3e-67	0.00202	0.034994	[0.031-0.039]	rs17278406	hematocrit
EFO_0004348	64195674	1e-49	0.00241939	0.0358296	[0.031-0.041]	rs17278406	hematocrit
EFO_0004509	62633016	5e-63	0.002013	0.033745	[0.03-0.038]	rs17278406	hemoglobin measurement
EFO_0004509	62426506	3e-60	NA	NA	NA	rs17278406	hemoglobin measurement
EFO_0004509	64193108	2e-45	0.00241998	0.0342314	[0.029-0.039]	rs17278406	hemoglobin measurement
EFO_0007978	62503284	5e-48	NA	NA	NA	rs17278406	red blood cell density measurement
EFO_0007978	62742458	2e-50	0.002025	0.030244	[0.026-0.034]	rs17278406	red blood cell density measurement
EFO_0004530	96650982	1e-09	NA	0.33393	NA	rs174584	triglyceride measurement
EFO_0004612	96145335	3e-34	0.00410182	0.050028	[0.042-0.058]	rs174584	high density lipoprotein cholesterol measurement
EFO_0004639	95227689	4e-08	0.0232026	0.127334	[0.082-0.173]	rs174584	phospholipid measurement
EFO_0008595	95227689	4e-08	0.0232026	0.127334	[0.082-0.173]	rs174584	intermediate density lipoprotein measurement
EFO_0010118	97858937	4e-11	0.023	0.152	[0.11-0.2]	rs174584	sphingomyelin measurement
EFO_0010118	97873843	4e-16	0.023	0.188	[0.14-0.23]	rs174584	sphingomyelin measurement
EFO_0010225	47793265	3e-15	0.032	0.2526	[0.19-0.32]	rs174584	lysophosphatidylethanolamine measurement
EFO_0010226	97871424	9e-50	0.023	0.34	[0.29-0.39]	rs174584	phosphatidylcholine measurement
EFO_0010226	97853710	6e-46	0.023	0.326	[0.28-0.37]	rs174584	phosphatidylcholine measurement
EFO_0010226	97851862	2e-10	0.023	0.146	[0.1-0.19]	rs174584	phosphatidylcholine measurement
EFO_0010228	97856758	1e-08	0.023	0.131	[0.086-0.176]	rs174584	phosphatidylethanolamine measurement
EFO_0010228	97872725	2e-12	0.023	0.162	[0.12-0.21]	rs174584	phosphatidylethanolamine measurement
EFO_0010346	97866638	4e-22	0.023	0.222	[0.18-0.27]	rs174584	cholesteryl ester 18:3 measurement
EFO_0010346	97843007	1e-15	0.023	0.184	[0.14-0.23]	rs174584	cholesteryl ester 18:3 measurement
EFO_0010351	97874546	5e-09	0.023	0.136	[0.091-0.181]	rs174584	cholesteryl ester measurement
EFO_0010425	118835387	5e-13	0.0174167	0.126039	[0.092-0.16]	rs174584	triacylglycerol 54:7 measurement
EFO_0020944	96145335	3e-34	0.00410182	0.050028	[0.042-0.058]	rs174584	Cholesteryl esters:total lipids ratio
EFO_0021468	97852013	9e-10	0.023	0.141	[0.096-0.186]	rs174584	phosphatidylcholine 33:0 measurement
EFO_0022144	106401545	9e-11	0.00484695	0.0314056	[0.022-0.041]	rs174584	triglycerides in very small VLDL measurement
EFO_0022145	106400141	7e-15	0.00480539	0.0374103	[0.028-0.047]	rs174584	triglycerides in small VLDL measurement
EFO_0022158	106413027	1e-44	0.00480933	0.0674734	[0.058-0.077]	rs174584	triglycerides in small HDL measurement
EFO_0022234	106446983	1e-48	0.00469802	0.068839	[0.06-0.078]	rs174584	cholesterol to total lipids in large HDL percentage
EFO_0022248	106447180	5e-26	0.00474946	0.0501706	[0.041-0.059]	rs174584	cholesteryl esters to total lipids in large HDL percentage
EFO_0022317	106381500	5e-20	0.00486151	0.0446128	[0.035-0.054]	rs174584	triglycerides in HDL measurement
EFO_0022321	106412008	2e-23	0.00487476	0.048704	[0.039-0.058]	rs174584	triglycerides in medium HDL measurement
EFO_0800536	101166585	5e-37	NA	0.24	NA	rs174584	nisinate (24:6n3) measurement
EFO_1002011	55736210	2e-20	NA	NA	NA	rs174584	adult onset asthma
EFO_1002011	55712366	4e-16	NA	NA	NA	rs174584	adult onset asthma
MONDO_0004979	55736194	4e-11	NA	NA	NA	rs174584	asthma
MONDO_0005148	55736210	2e-20	NA	NA	NA	rs174584	type 2 diabetes mellitus
MONDO_0005148	55736194	4e-11	NA	NA	NA	rs174584	type 2 diabetes mellitus
OBA_2020007	106257728	2e-30	0.0221	0.2557	[0.21-0.3]	rs174584	level of triacylglycerol (56:6) in blood serum
OBA_2045100	106250747	2e-45	0.0275954	0.397752	[0.34-0.45]	rs174584	level of Phosphatidylcholine (18:1_18:2) in blood serum
OBA_2045106	106250832	1e-16	0.0283025	0.236318	[0.18-0.29]	rs174584	level of Phosphatidylcholine (18:2_18:2) in blood serum
OBA_2045140	106255483	5e-18	0.0222	0.1933	[0.15-0.24]	rs174584	level of Phosphatidylethanolamine (18:0_20:4) in blood serum
OBA_2045193	118831942	4e-27	0.0169196	0.183231	[0.15-0.22]	rs174584	level of Sterol ester (27:1/18:3) in blood serum
OBA_2045193	106252813	5e-17	0.0222	0.1873	[0.14-0.23]	rs174584	level of Sterol ester (27:1/18:3) in blood serum
EFO_0004305	93536284	2e-87	0.0033	0.0646	[0.058-0.071]	rs17476364	erythrocyte count
EFO_0004305	101446443	1e-115	0.00354466	0.081053	[0.074-0.088]	rs17476364	erythrocyte count
EFO_0004305	22076165	2e-48	0.00569297	0.0833013	[0.072-0.094]	rs17476364	erythrocyte count
EFO_0004305	36508340	5e-125	NA	NA	NA	rs17476364	erythrocyte count
EFO_0004309	62746895	5e-11	0.002977	0.019617	[0.014-0.025]	rs17476364	platelet count
EFO_0004348	21837306	8e-159	0.00565206	0.151778	[0.14-0.16]	rs17476364	hematocrit
EFO_0004348	64195792	0	0.00356317	0.147147	[0.14-0.15]	rs17476364	hematocrit
EFO_0004348	93517826	1e-282	0.0031	0.1115	[0.11-0.12]	rs17476364	hematocrit
EFO_0004348	66759135	1e-17	0.0422	0.361	[0.28-0.44]	rs17476364	hematocrit
EFO_0004348	66759676	7e-09	0.0658	0.3816	[0.25-0.51]	rs17476364	hematocrit
EFO_0004348	66758410	4e-26	0.0351	0.3706	[0.3-0.44]	rs17476364	hematocrit
EFO_0004459	69089248	4e-14	NA	0.043	[0.032-0.054]	rs17476364	ferritin measurement
EFO_0004509	93510719	3e-289	0.003	0.1098	[0.1-0.12]	rs17476364	hemoglobin measurement
EFO_0004509	64193236	0	0.00356496	0.146551	[0.14-0.15]	rs17476364	hemoglobin measurement
EFO_0004509	21838813	1e-156	0.00567771	0.151392	[0.14-0.16]	rs17476364	hemoglobin measurement
EFO_0004509	118328970	1e-15	0.0128289	0.102611	[0.077-0.128]	rs17476364	hemoglobin measurement
EFO_0004526	62434561	1e-210	NA	NA	NA	rs17476364	mean corpuscular volume
EFO_0004526	64409195	3e-159	0.00360875	0.097074	[0.09-0.104]	rs17476364	mean corpuscular volume
EFO_0004526	93062468	2e-92	NA	0.36	[-0.39--0.32]	rs17476364	mean corpuscular volume
EFO_0004526	22007615	7e-55	0.00564848	0.0881144	[0.077-0.099]	rs17476364	mean corpuscular volume
EFO_0004526	64091680	1e-142	0.00330647	0.0940374	[0.088-0.101]	rs17476364	mean corpuscular volume
EFO_0004526	62656402	1e-211	0.002943	0.091405	[0.086-0.097]	rs17476364	mean corpuscular volume
EFO_0004526	93526329	1e-98	0.0038	0.0798	[0.072-0.087]	rs17476364	mean corpuscular volume
EFO_0004527	64075655	6e-110	0.00356332	0.0794043	[0.072-0.086]	rs17476364	mean corpuscular hemoglobin
EFO_0004527	93523676	3e-78	0.0038	0.0707	[0.063-0.078]	rs17476364	mean corpuscular hemoglobin
EFO_0004527	36480151	5e-128	NA	NA	NA	rs17476364	mean corpuscular hemoglobin
EFO_0004527	22074897	4e-44	0.00566677	0.0789824	[0.068-0.09]	rs17476364	mean corpuscular hemoglobin
EFO_0004528	62653385	7e-148	0.003099	0.080275	[0.074-0.086]	rs17476364	mean corpuscular hemoglobin concentration
EFO_0004528	66760254	1e-27	0.012	0.1301	[0.11-0.15]	rs17476364	mean corpuscular hemoglobin concentration
EFO_0004528	66762394	6e-10	0.0227	0.14	[0.096-0.184]	rs17476364	mean corpuscular hemoglobin concentration
EFO_0004528	66761907	9e-19	0.0142	0.126	[0.098-0.154]	rs17476364	mean corpuscular hemoglobin concentration
EFO_0004528	62489705	1e-144	NA	NA	NA	rs17476364	mean corpuscular hemoglobin concentration
EFO_0004541	80757369	9.99999999963881e-315	0.0023	0.0858	[0.081-0.09]	rs17476364	HbA1c measurement
EFO_0004570	93539132	2e-112	0.0037	0.0828	[0.076-0.09]	rs17476364	bilirubin measurement
EFO_0004574	101348854	2e-29	0.00224381	0.0303305	[0.026-0.035]	rs17476364	total cholesterol measurement
EFO_0004574	101342605	4e-36	NA	NA	NA	rs17476364	total cholesterol measurement
EFO_0004611	101327470	1e-26	NA	NA	NA	rs17476364	low density lipoprotein cholesterol measurement
EFO_0004611	56274383	9e-11	0.00336083	0.0217849	[0.015-0.028]	rs17476364	low density lipoprotein cholesterol measurement
EFO_0004611	101330252	3e-23	0.00233191	0.0268457	[0.022-0.031]	rs17476364	low density lipoprotein cholesterol measurement
EFO_0004615	56278020	3e-10	0.00334947	0.0211293	[0.015-0.028]	rs17476364	apolipoprotein B measurement
EFO_0005047	118326636	8e-18	0.0114768	0.0987376	[0.076-0.121]	rs17476364	erythrocyte measurement
EFO_0005047	118325821	3e-40	0.0125125	0.166211	[0.14-0.19]	rs17476364	erythrocyte measurement
EFO_0005047	118329032	4e-44	0.0110757	0.154329	[0.13-0.18]	rs17476364	erythrocyte measurement
EFO_0005047	118326300	3e-18	0.0126676	0.110217	[0.085-0.135]	rs17476364	erythrocyte measurement
EFO_0005192	36458319	2e-25	NA	NA	NA	rs17476364	red blood cell distribution width
EFO_0005192	64334040	3e-23	0.00356389	0.0354478	[0.028-0.042]	rs17476364	red blood cell distribution width
EFO_0005192	62505217	1e-32	NA	NA	NA	rs17476364	red blood cell distribution width
EFO_0005192	21891856	2e-11	0.00566466	0.0379796	[0.027-0.049]	rs17476364	red blood cell distribution width
EFO_0005192	62740452	6e-36	0.003049	0.038198	[0.032-0.044]	rs17476364	red blood cell distribution width
EFO_0005689	101340156	2e-15	0.00271897	0.0253603	[0.02-0.031]	rs17476364	non-high density lipoprotein cholesterol measurement
EFO_0005689	101337763	1e-17	NA	NA	NA	rs17476364	non-high density lipoprotein cholesterol measurement
EFO_0007629	93512478	0	0.0036	0.3256	[0.32-0.33]	rs17476364	hemoglobin A1 measurement
EFO_0007817	93892630	2e-08	0.201	1.129	[0.74-1.52]	rs17476364	sleep apnea measurement
EFO_0007978	62742587	8e-146	0.002998	0.077124	[0.071-0.083]	rs17476364	red blood cell density measurement
EFO_0007978	62503385	1e-141	NA	NA	NA	rs17476364	red blood cell density measurement
EFO_0007985	64400384	1e-09	0.0036281	0.0219638	[0.015-0.029]	rs17476364	platelet crit
EFO_0007986	22488453	3e-72	0.00574347	0.1033	[0.092-0.115]	rs17476364	reticulocyte count
EFO_0007986	64190399	6e-195	0.0035759	0.106568	[0.1-0.114]	rs17476364	reticulocyte count
EFO_0007986	63948128	8e-225	0.00359505	0.115151	[0.11-0.12]	rs17476364	reticulocyte count
EFO_0007986	21894255	3e-69	0.00573498	0.100903	[0.09-0.112]	rs17476364	reticulocyte count
EFO_0007986	130276837	3e-53	0.00573498	0.0880505	[0.077-0.099]	rs17476364	reticulocyte count
EFO_0007986	22072575	2e-96	0.00574672	0.119759	[0.11-0.13]	rs17476364	reticulocyte count
EFO_0010548	119778048	3e-11	0.0162311	0.107763	[0.076-0.14]	rs17476364	xanthine measurement
EFO_0010700	64186920	2e-152	0.00357565	0.0940879	[0.087-0.101]	rs17476364	reticulocyte measurement
EFO_0010700	64184168	6e-40	0.00360145	0.0476583	[0.041-0.055]	rs17476364	reticulocyte measurement
EFO_0010700	63945098	7e-169	0.00359483	0.0996268	[0.093-0.107]	rs17476364	reticulocyte measurement
EFO_0010701	64412888	1e-59	0.00361316	0.0588458	[0.052-0.066]	rs17476364	mean reticulocyte volume
EFO_0004305	101445090	6e-21	0.00306553	0.0288066	[0.023-0.035]	rs17654742	erythrocyte count
EFO_0004348	64194752	9e-25	0.00307493	0.0315985	[0.026-0.038]	rs17654742	hematocrit
EFO_0004509	64192150	2e-23	0.00307603	0.0306237	[0.025-0.037]	rs17654742	hemoglobin measurement
EFO_0004305	101445189	3e-17	0.00222011	0.0187797	[0.014-0.023]	rs17773190	erythrocyte count
EFO_0004305	36506367	3e-16	NA	NA	NA	rs17773190	erythrocyte count
EFO_0004339	103233280	6e-108	0.0007	0.015	[0.014-0.016]	rs17773190	body height
EFO_0004348	21836989	6e-11	0.00358223	0.0234778	[0.016-0.03]	rs17773190	hematocrit
EFO_0004348	64194880	3e-23	0.00222588	0.0220986	[0.018-0.026]	rs17773190	hematocrit
EFO_0004509	64192275	2e-21	0.00222596	0.0211495	[0.017-0.026]	rs17773190	hemoglobin measurement
EFO_0004509	21838525	4e-11	0.00359808	0.0237063	[0.017-0.031]	rs17773190	hemoglobin measurement
EFO_0004509	61936060	2e-20	NA	0.02	NA	rs17773190	hemoglobin measurement
EFO_0000195	55654925	1e-14	0.0180355	0.138848	[0.1-0.17]	rs1800961	metabolic syndrome
EFO_0000400	104957736	2e-09	0.0016076	0.009677	[0.0065-0.0128]	rs1800961	diabetes mellitus
EFO_0001645	98279437	4e-10	NA	NA	NA	rs1800961	coronary artery disease
EFO_0003940	38496947	6e-36	NA	NA	NA	rs1800961	physical activity
EFO_0004210	35920016	6e-26	NA	NA	[1.23-1.35]	rs1800961	gallstones
EFO_0004210	105023661	4e-50	NA	NA	[1.31-1.36]	rs1800961	gallstones
EFO_0004286	98277019	2e-11	NA	NA	NA	rs1800961	venous thromboembolism
EFO_0004305	36510161	6e-22	NA	NA	NA	rs1800961	erythrocyte count
EFO_0004305	93537059	1e-15	0.0055	0.0439	[0.033-0.055]	rs1800961	erythrocyte count
EFO_0004305	101447607	4e-20	0.00635538	0.0583865	[0.046-0.071]	rs1800961	erythrocyte count
EFO_0004308	36467872	5e-10	NA	NA	NA	rs1800961	leukocyte count
EFO_0004308	63942835	8e-10	0.00636772	0.0391566	[0.027-0.052]	rs1800961	leukocyte count
EFO_0004329	47142494	4e-17	NA	NA	NA	rs1800961	alcohol drinking
EFO_0004329	47141946	2e-50	NA	NA	NA	rs1800961	alcohol drinking
EFO_0004329	47142547	1e-71	NA	NA	NA	rs1800961	alcohol drinking
EFO_0004329	47141400	1e-08	NA	NA	NA	rs1800961	alcohol drinking
EFO_0004329	47141765	2e-12	NA	NA	NA	rs1800961	alcohol drinking
EFO_0004348	64196616	3e-27	0.00640045	0.0693053	[0.057-0.082]	rs1800961	hematocrit
EFO_0004348	62631934	2e-46	0.005328	0.076235	[0.066-0.087]	rs1800961	hematocrit
EFO_0004348	62494233	2e-46	NA	NA	NA	rs1800961	hematocrit
EFO_0004348	93518401	3e-21	0.0052	0.0497	[0.04-0.06]	rs1800961	hematocrit
EFO_0004348	21837514	6e-10	0.0101583	0.062804	[0.043-0.083]	rs1800961	hematocrit
EFO_0004458	17460664	4e-14	NA	NA	NA	rs1800961	c-reactive protein measurement
EFO_0004458	93502021	4e-52	0.0066	0.1005	[0.088-0.113]	rs1800961	c-reactive protein measurement
EFO_0004458	17462608	4e-28	NA	NA	NA	rs1800961	c-reactive protein measurement
EFO_0004458	17586	2e-09	NA	0.088	[0.06-0.12]	rs1800961	c-reactive protein measurement
EFO_0004458	41430619	6e-19	0.012	0.104	[0.08-0.128]	rs1800961	c-reactive protein measurement
EFO_0004458	17458531	1e-20	NA	NA	NA	rs1800961	c-reactive protein measurement
EFO_0004458	101951177	2e-55	0.005852	0.09182	[0.08-0.103]	rs1800961	c-reactive protein measurement
EFO_0004458	62000076	8e-75	0.0058619	0.107274	[0.096-0.119]	rs1800961	c-reactive protein measurement
EFO_0004458	41430300	5e-23	0.011	0.112	[0.09-0.134]	rs1800961	c-reactive protein measurement
EFO_0004458	87302848	7e-54	0.0069	0.1066	[0.093-0.12]	rs1800961	c-reactive protein measurement
EFO_0004458	96766990	7e-74	0.006	0.107	[0.095-0.119]	rs1800961	c-reactive protein measurement
EFO_0004509	62427214	5e-44	NA	NA	NA	rs1800961	hemoglobin measurement
EFO_0004509	93511324	5e-22	0.0051	0.0493	[0.039-0.059]	rs1800961	hemoglobin measurement
EFO_0004509	62633776	3e-44	0.005326	0.074343	[0.064-0.085]	rs1800961	hemoglobin measurement
EFO_0004509	64194179	9e-31	0.00637124	0.0735125	[0.061-0.086]	rs1800961	hemoglobin measurement
EFO_0004509	61936080	6e-24	NA	0.059	NA	rs1800961	hemoglobin measurement
EFO_0004529	96181612	2e-12	0.0120084	0.0842253	[0.061-0.108]	rs1800961	lipid measurement
EFO_0004529	96136870	2e-26	0.0108208	0.114978	[0.094-0.136]	rs1800961	lipid measurement
EFO_0004529	96196038	5e-09	0.0118478	0.0691488	[0.046-0.092]	rs1800961	lipid measurement
EFO_0004529	96147136	9e-19	0.0105731	0.0935851	[0.073-0.114]	rs1800961	lipid measurement
EFO_0004529	96163999	7e-24	0.0111827	0.112737	[0.091-0.135]	rs1800961	lipid measurement
EFO_0004531	64652216	2e-21	0.00544	0.0513	[0.041-0.062]	rs1800961	urate measurement
EFO_0004531	47885084	2e-10	0.0118559	0.075792	[0.053-0.099]	rs1800961	urate measurement
EFO_0004531	87265660	6e-19	0.0069	0.0613	[0.048-0.075]	rs1800961	urate measurement
EFO_0004532	93507577	1e-19	0.006	0.0542	[0.042-0.066]	rs1800961	serum gamma-glutamyl transferase measurement
EFO_0004532	87291187	5e-17	0.0069	0.0578	[0.044-0.071]	rs1800961	serum gamma-glutamyl transferase measurement
EFO_0004532	80735875	2e-23	0.00148615	0.014741	[0.012-0.018]	rs1800961	serum gamma-glutamyl transferase measurement
EFO_0004533	93489724	4e-09	0.0063	0.0371	[0.025-0.049]	rs1800961	alkaline phosphatase measurement
EFO_0004570	87294832	1e-20	0.0074	0.0688	[0.054-0.083]	rs1800961	bilirubin measurement
EFO_0004570	93539412	3e-23	0.0062	0.0618	[0.05-0.074]	rs1800961	bilirubin measurement
EFO_0004570	87271056	3e-22	0.0069	0.067	[0.053-0.081]	rs1800961	bilirubin measurement
EFO_0004574	64700226	1e-13	0.0121	0.0901	[0.066-0.114]	rs1800961	total cholesterol measurement
EFO_0004574	93540321	1e-50	0.0062	0.0933	[0.081-0.105]	rs1800961	total cholesterol measurement
EFO_0004574	101353485	1e-84	0.00371499	0.0868314	[0.08-0.094]	rs1800961	total cholesterol measurement
EFO_0004574	96226296	5e-12	0.0116759	0.0805991	[0.058-0.103]	rs1800961	total cholesterol measurement
EFO_0004574	87299100	8e-63	0.0069	0.1153	[0.1-0.13]	rs1800961	total cholesterol measurement
EFO_0004574	96143884	7e-19	0.0106221	0.0942711	[0.073-0.115]	rs1800961	total cholesterol measurement
EFO_0004574	35853449	5e-10	NA	0.076	NA	rs1800961	total cholesterol measurement
EFO_0004574	96179565	2e-17	0.0120439	0.102232	[0.079-0.126]	rs1800961	total cholesterol measurement
EFO_0004574	96201573	4e-09	0.0108796	0.0641943	[0.043-0.086]	rs1800961	total cholesterol measurement
EFO_0004574	101343727	2e-111	NA	NA	NA	rs1800961	total cholesterol measurement
EFO_0004574	17458531	1e-20	NA	NA	NA	rs1800961	total cholesterol measurement
EFO_0004574	19865	6e-13	0.66	4.73	[3.44-6.02]	rs1800961	total cholesterol measurement
EFO_0004574	39942	1e-24	NA	0.106	NA	rs1800961	total cholesterol measurement
EFO_0004574	96149923	2e-08	0.0119266	0.0667597	[0.043-0.09]	rs1800961	total cholesterol measurement
EFO_0004574	119210837	6e-09	NA	NA	NA	rs1800961	total cholesterol measurement
EFO_0004574	96225298	3e-28	0.0110965	0.122365	[0.1-0.14]	rs1800961	total cholesterol measurement
EFO_0004611	56274039	4e-23	0.006026	0.0596747	[0.048-0.071]	rs1800961	low density lipoprotein cholesterol measurement
EFO_0004611	47144116	3e-12	NA	NA	NA	rs1800961	low density lipoprotein cholesterol measurement
EFO_0004611	47141765	2e-12	NA	NA	NA	rs1800961	low density lipoprotein cholesterol measurement
EFO_0004611	96150864	5e-13	0.0120823	0.087175	[0.063-0.111]	rs1800961	low density lipoprotein cholesterol measurement
EFO_0004611	47143776	1e-09	NA	NA	NA	rs1800961	low density lipoprotein cholesterol measurement
EFO_0004611	17460664	4e-14	NA	NA	NA	rs1800961	low density lipoprotein cholesterol measurement
EFO_0004611	96150622	4e-08	0.011953	0.065569	[0.042-0.089]	rs1800961	low density lipoprotein cholesterol measurement
EFO_0004611	96150305	5e-19	0.0117022	0.104213	[0.081-0.127]	rs1800961	low density lipoprotein cholesterol measurement
EFO_0004611	96166758	5e-09	0.0120678	0.0705739	[0.047-0.094]	rs1800961	low density lipoprotein cholesterol measurement
EFO_0004611	96153845	2e-10	0.0117177	0.0747294	[0.052-0.098]	rs1800961	low density lipoprotein cholesterol measurement
EFO_0004611	101328439	3e-41	NA	NA	NA	rs1800961	low density lipoprotein cholesterol measurement
EFO_0004611	93375673	4e-29	0.0069	0.0773	[0.064-0.091]	rs1800961	low density lipoprotein cholesterol measurement
EFO_0004611	101331118	6e-35	0.00385026	0.0549493	[0.047-0.062]	rs1800961	low density lipoprotein cholesterol measurement
EFO_0004611	104956606	7e-14	0.006742	0.050505	[0.037-0.064]	rs1800961	low density lipoprotein cholesterol measurement
EFO_0004611	56269075	5e-28	0.0066	0.0807	[0.068-0.094]	rs1800961	low density lipoprotein cholesterol measurement
EFO_0004611	93519345	2e-22	0.0065	0.0634	[0.051-0.076]	rs1800961	low density lipoprotein cholesterol measurement
EFO_0004611	96151236	8e-09	0.0118478	0.0682823	[0.045-0.092]	rs1800961	low density lipoprotein cholesterol measurement
EFO_0004611	47141400	1e-08	NA	NA	NA	rs1800961	low density lipoprotein cholesterol measurement
EFO_0004611	96149923	2e-08	0.0119266	0.0667597	[0.043-0.09]	rs1800961	low density lipoprotein cholesterol measurement
EFO_0004611	101961027	4e-98	0.00398	0.08369	[0.076-0.091]	rs1800961	low density lipoprotein cholesterol measurement
EFO_0004612	47294251	7e-11	NA	0.03209	NA	rs1800961	high density lipoprotein cholesterol measurement
EFO_0004612	96148285	3e-18	0.0105971	0.0922268	[0.071-0.113]	rs1800961	high density lipoprotein cholesterol measurement
EFO_0004612	17462608	4e-28	NA	NA	NA	rs1800961	high density lipoprotein cholesterol measurement
EFO_0004612	96147753	2e-20	0.0105593	0.0977985	[0.077-0.118]	rs1800961	high density lipoprotein cholesterol measurement
EFO_0004612	96147136	9e-19	0.0105731	0.0935851	[0.073-0.114]	rs1800961	high density lipoprotein cholesterol measurement
EFO_0004612	98150689	5e-20	0.016	0.149	[0.12-0.18]	rs1800961	high density lipoprotein cholesterol measurement
EFO_0004612	96202457	6e-11	0.0108061	0.0707163	[0.05-0.092]	rs1800961	high density lipoprotein cholesterol measurement
EFO_0004612	47296171	4e-34	NA	0.033	NA	rs1800961	high density lipoprotein cholesterol measurement
EFO_0004612	35844238	6e-36	NA	0.126	NA	rs1800961	high density lipoprotein cholesterol measurement
EFO_0004612	96136870	2e-26	0.0108208	0.114978	[0.094-0.136]	rs1800961	high density lipoprotein cholesterol measurement
EFO_0004612	101323232	1e-268	NA	NA	NA	rs1800961	high density lipoprotein cholesterol measurement
EFO_0004612	96164436	1e-26	0.0111002	0.118685	[0.097-0.14]	rs1800961	high density lipoprotein cholesterol measurement
EFO_0004612	47296130	2e-12	NA	0.052	NA	rs1800961	high density lipoprotein cholesterol measurement
EFO_0004612	96202729	4e-12	0.0119958	0.083131	[0.06-0.107]	rs1800961	high density lipoprotein cholesterol measurement
EFO_0004612	106385800	7e-25	0.0129268	0.133217	[0.11-0.16]	rs1800961	high density lipoprotein cholesterol measurement
EFO_0004612	96146122	1e-16	0.0105646	0.0873022	[0.067-0.108]	rs1800961	high density lipoprotein cholesterol measurement
EFO_0004612	96166239	3e-10	0.0115322	0.072838	[0.05-0.095]	rs1800961	high density lipoprotein cholesterol measurement
EFO_0004612	19737	1e-15	0.24	1.88	[1.41-2.35]	rs1800961	high density lipoprotein cholesterol measurement
EFO_0004612	101326139	4e-08	0.0217518	0.123342	[0.081-0.166]	rs1800961	high density lipoprotein cholesterol measurement
EFO_0004612	96201573	4e-09	0.0108796	0.0641943	[0.043-0.086]	rs1800961	high density lipoprotein cholesterol measurement
EFO_0004612	96137247	4e-31	0.0113227	0.131332	[0.11-0.15]	rs1800961	high density lipoprotein cholesterol measurement
EFO_0004612	80058039	2e-65	0.0082	0.1408	[0.12-0.16]	rs1800961	high density lipoprotein cholesterol measurement
EFO_0004612	47728168	2e-17	0.004	0.0339	[0.026-0.042]	rs1800961	high density lipoprotein cholesterol measurement
EFO_0004612	96183634	1e-10	0.0114346	0.0733759	[0.051-0.096]	rs1800961	high density lipoprotein cholesterol measurement
EFO_0004612	101323927	6e-09	0.0213169	0.130857	[0.089-0.173]	rs1800961	high density lipoprotein cholesterol measurement
EFO_0004612	12287	8e-10	NA	0.19	[0.09-0.29]	rs1800961	high density lipoprotein cholesterol measurement
EFO_0004612	47141946	2e-50	NA	NA	NA	rs1800961	high density lipoprotein cholesterol measurement
EFO_0004612	56278712	1e-140	0.00550864	0.139041	[0.13-0.15]	rs1800961	high density lipoprotein cholesterol measurement
EFO_0004612	35844228	9e-29	NA	0.121	NA	rs1800961	high density lipoprotein cholesterol measurement
EFO_0004612	47142494	4e-17	NA	NA	NA	rs1800961	high density lipoprotein cholesterol measurement
EFO_0004612	64699411	3e-17	0.0133	0.1125	[0.086-0.139]	rs1800961	high density lipoprotein cholesterol measurement
EFO_0004612	96137694	3e-23	0.0108845	0.108046	[0.087-0.129]	rs1800961	high density lipoprotein cholesterol measurement
EFO_0004612	47294553	3e-20	NA	0.03052	NA	rs1800961	high density lipoprotein cholesterol measurement
EFO_0004612	96162081	4e-28	0.0111394	0.122445	[0.1-0.14]	rs1800961	high density lipoprotein cholesterol measurement
EFO_0004612	96223789	1e-29	0.0107775	0.122053	[0.1-0.14]	rs1800961	high density lipoprotein cholesterol measurement
EFO_0004612	96145535	2e-10	0.0114733	0.0726624	[0.05-0.095]	rs1800961	high density lipoprotein cholesterol measurement
EFO_0004612	96203693	2e-13	0.0106735	0.0787598	[0.058-0.1]	rs1800961	high density lipoprotein cholesterol measurement
EFO_0004612	96180898	2e-18	0.0118095	0.103686	[0.081-0.127]	rs1800961	high density lipoprotein cholesterol measurement
EFO_0004612	96163025	2e-27	0.0109634	0.118948	[0.097-0.14]	rs1800961	high density lipoprotein cholesterol measurement
EFO_0004612	39806	2e-34	NA	0.127	NA	rs1800961	high density lipoprotein cholesterol measurement
EFO_0004612	47144738	9e-17	NA	NA	NA	rs1800961	high density lipoprotein cholesterol measurement
EFO_0004612	47144791	5e-64	NA	NA	NA	rs1800961	high density lipoprotein cholesterol measurement
EFO_0004612	96145068	2e-19	0.0106525	0.09593	[0.075-0.117]	rs1800961	high density lipoprotein cholesterol measurement
EFO_0004612	96164833	3e-20	0.0112568	0.104	[0.082-0.126]	rs1800961	high density lipoprotein cholesterol measurement
EFO_0004612	96180244	1e-15	0.012083	0.0965922	[0.073-0.12]	rs1800961	high density lipoprotein cholesterol measurement
EFO_0004612	96182246	9e-12	0.0119399	0.0814208	[0.058-0.105]	rs1800961	high density lipoprotein cholesterol measurement
EFO_0004612	47263833	9e-12	0.326146	2.22734	[1.59-2.87]	rs1800961	high density lipoprotein cholesterol measurement
EFO_0004612	101367886	1e-08	NA	1.43587	NA	rs1800961	high density lipoprotein cholesterol measurement
EFO_0004612	101326043	1e-14	0.0191216	0.151209	[0.11-0.19]	rs1800961	high density lipoprotein cholesterol measurement
EFO_0004612	87284654	2e-96	0.0072	0.1502	[0.14-0.16]	rs1800961	high density lipoprotein cholesterol measurement
EFO_0004612	96149586	4e-08	0.0113452	0.0621872	[0.04-0.084]	rs1800961	high density lipoprotein cholesterol measurement
EFO_0004612	96165365	2e-24	0.0114454	0.116829	[0.094-0.139]	rs1800961	high density lipoprotein cholesterol measurement
EFO_0004612	106410666	6e-23	0.0127078	0.125338	[0.1-0.15]	rs1800961	high density lipoprotein cholesterol measurement
EFO_0004612	96181612	2e-12	0.0120084	0.0842253	[0.061-0.108]	rs1800961	high density lipoprotein cholesterol measurement
EFO_0004612	96204727	3e-10	0.0108524	0.0683219	[0.047-0.09]	rs1800961	high density lipoprotein cholesterol measurement
EFO_0004612	96181914	3e-15	0.0120634	0.095431	[0.072-0.119]	rs1800961	high density lipoprotein cholesterol measurement
EFO_0004612	96163999	7e-24	0.0111827	0.112737	[0.091-0.135]	rs1800961	high density lipoprotein cholesterol measurement
EFO_0004612	96135936	5e-30	0.0108333	0.12341	[0.1-0.14]	rs1800961	high density lipoprotein cholesterol measurement
EFO_0004612	96144431	6e-10	0.0113309	0.0701112	[0.048-0.092]	rs1800961	high density lipoprotein cholesterol measurement
EFO_0004612	102682364	1e-18	0.290024	2.56058	[1.99-3.13]	rs1800961	high density lipoprotein cholesterol measurement
EFO_0004612	47142547	1e-71	NA	NA	NA	rs1800961	high density lipoprotein cholesterol measurement
EFO_0004612	96162583	3e-11	0.0116468	0.0777018	[0.055-0.101]	rs1800961	high density lipoprotein cholesterol measurement
EFO_0004612	96179565	2e-17	0.0120439	0.102232	[0.079-0.126]	rs1800961	high density lipoprotein cholesterol measurement
EFO_0004612	93509600	2e-99	0.0063	0.133	[0.12-0.15]	rs1800961	high density lipoprotein cholesterol measurement
EFO_0004612	47144239	4e-47	NA	NA	NA	rs1800961	high density lipoprotein cholesterol measurement
EFO_0004612	47295720	5e-23	NA	0.033	NA	rs1800961	high density lipoprotein cholesterol measurement
EFO_0004612	119207040	3e-13	NA	NA	NA	rs1800961	high density lipoprotein cholesterol measurement
EFO_0004612	96143884	7e-19	0.0106221	0.0942711	[0.073-0.115]	rs1800961	high density lipoprotein cholesterol measurement
EFO_0004612	96163597	3e-26	0.0106886	0.11321	[0.092-0.134]	rs1800961	high density lipoprotein cholesterol measurement
EFO_0004612	96225298	3e-28	0.0110965	0.122365	[0.1-0.14]	rs1800961	high density lipoprotein cholesterol measurement
EFO_0004612	101325844	3e-157	0.00381998	0.133595	[0.13-0.14]	rs1800961	high density lipoprotein cholesterol measurement
EFO_0004612	96161627	2e-16	0.0114673	0.0947155	[0.072-0.117]	rs1800961	high density lipoprotein cholesterol measurement
EFO_0004612	101957646	4e-37	0.007467	0.09509	[0.08-0.11]	rs1800961	high density lipoprotein cholesterol measurement
EFO_0004612	96136393	6e-26	0.0106787	0.112565	[0.092-0.133]	rs1800961	high density lipoprotein cholesterol measurement
EFO_0004614	106387890	3e-24	0.0126349	0.128631	[0.1-0.15]	rs1800961	apolipoprotein a 1 measurement
EFO_0004614	96134483	1e-28	0.0110277	0.122528	[0.1-0.14]	rs1800961	apolipoprotein a 1 measurement
EFO_0004614	87309647	5e-108	0.0072	0.1594	[0.15-0.17]	rs1800961	apolipoprotein a 1 measurement
EFO_0004614	56271640	2e-152	0.00566487	0.148995	[0.14-0.16]	rs1800961	apolipoprotein a 1 measurement
EFO_0004615	56277890	1e-11	0.00600796	0.0408629	[0.029-0.053]	rs1800961	apolipoprotein B measurement
EFO_0004615	87308363	6e-14	0.0069	0.0518	[0.038-0.065]	rs1800961	apolipoprotein B measurement
EFO_0004619	98280906	6e-15	NA	NA	NA	rs1800961	factor VII measurement
EFO_0004619	98281389	2e-13	NA	NA	NA	rs1800961	factor VII measurement
EFO_0004623	98281085	1e-10	NA	NA	NA	rs1800961	fibrinogen measurement
EFO_0004623	98277019	2e-11	NA	NA	NA	rs1800961	fibrinogen measurement
EFO_0004623	19691312	7e-09	NA	0.0183	NA	rs1800961	fibrinogen measurement
EFO_0004623	98280906	6e-15	NA	NA	NA	rs1800961	fibrinogen measurement
EFO_0004623	19691526	2e-09	NA	0.0178	NA	rs1800961	fibrinogen measurement
EFO_0004623	98279437	4e-10	NA	NA	NA	rs1800961	fibrinogen measurement
EFO_0004623	98281257	1e-10	NA	NA	NA	rs1800961	fibrinogen measurement
EFO_0004623	98280490	1e-10	NA	NA	NA	rs1800961	fibrinogen measurement
EFO_0004623	15819029	1e-10	NA	0.017	NA	rs1800961	fibrinogen measurement
EFO_0004623	98281389	2e-13	NA	NA	NA	rs1800961	fibrinogen measurement
EFO_0004639	96177910	3e-16	0.0112715	0.0921772	[0.07-0.114]	rs1800961	phospholipid measurement
EFO_0004639	96182246	9e-12	0.0119399	0.0814208	[0.058-0.105]	rs1800961	phospholipid measurement
EFO_0004639	96148285	3e-18	0.0105971	0.0922268	[0.071-0.113]	rs1800961	phospholipid measurement
EFO_0004639	96137694	3e-23	0.0108845	0.108046	[0.087-0.129]	rs1800961	phospholipid measurement
EFO_0004639	96196732	1e-14	0.011464	0.0887192	[0.066-0.111]	rs1800961	phospholipid measurement
EFO_0004639	96164833	3e-20	0.0112568	0.104	[0.082-0.126]	rs1800961	phospholipid measurement
EFO_0004639	96178262	6e-16	0.0113857	0.0920164	[0.07-0.114]	rs1800961	phospholipid measurement
EFO_0004694	98281389	2e-13	NA	NA	NA	rs1800961	factor XI measurement
EFO_0004732	96196038	5e-09	0.0118478	0.0691488	[0.046-0.092]	rs1800961	lipoprotein measurement
EFO_0004732	106385184	1e-23	0.0129542	0.129756	[0.1-0.16]	rs1800961	lipoprotein measurement
EFO_0004732	96196380	7e-30	0.0113475	0.128916	[0.11-0.15]	rs1800961	lipoprotein measurement
EFO_0004732	96196732	1e-14	0.011464	0.0887192	[0.066-0.111]	rs1800961	lipoprotein measurement
EFO_0004747	63372357	4e-10	NA	0.2428	NA	rs1800961	protein measurement
EFO_0004791	98281389	2e-13	NA	NA	NA	rs1800961	tissue plasminogen activator measurement
EFO_0004791	98281085	1e-10	NA	NA	NA	rs1800961	tissue plasminogen activator measurement
EFO_0004792	98281257	1e-10	NA	NA	NA	rs1800961	plasminogen activator inhibitor 1 measurement
EFO_0004799	93480732	2e-38	0.0246	0.3186	[0.27-0.37]	rs1800961	cholelithiasis
EFO_0004833	62429022	2e-19	NA	NA	NA	rs1800961	neutrophil count
EFO_0004833	21884858	6e-12	0.010303	0.0709361	[0.051-0.091]	rs1800961	neutrophil count
EFO_0004833	64406675	3e-17	0.00637934	0.053925	[0.041-0.066]	rs1800961	neutrophil count
EFO_0004833	21757116	9e-12	0.0103094	0.0702663	[0.05-0.09]	rs1800961	neutrophil count
EFO_0004833	62745254	9e-21	0.005553	0.051942	[0.041-0.063]	rs1800961	neutrophil count
EFO_0004833	93530732	7e-13	0.0065	0.0468	[0.034-0.06]	rs1800961	neutrophil count
EFO_0004833	21758004	1e-11	0.0103184	0.0696768	[0.049-0.09]	rs1800961	neutrophil count
EFO_0004842	21757116	9e-12	0.0103094	0.0702663	[0.05-0.09]	rs1800961	eosinophil count
EFO_0005058	96197361	5e-10	0.0119399	0.0741336	[0.051-0.098]	rs1800961	tyrosine measurement
EFO_0005090	21758004	1e-11	0.0103184	0.0696768	[0.049-0.09]	rs1800961	basophil count
EFO_0005680	96177014	2e-10	0.0117724	0.0748822	[0.052-0.098]	rs1800961	omega-6 polyunsaturated fatty acid measurement
EFO_0005680	100111913	3e-10	0.0118	0.074	[0.051-0.097]	rs1800961	omega-6 polyunsaturated fatty acid measurement
EFO_0005689	101338621	2e-30	NA	NA	NA	rs1800961	non-high density lipoprotein cholesterol measurement
EFO_0005689	101340886	5e-26	0.00444799	0.0550445	[0.046-0.064]	rs1800961	non-high density lipoprotein cholesterol measurement
[truncated: 2,677 more rows]

## Sheet: SNPS associated with confounder
SNP	trait
rs10168349	diastolic blood pressure
rs10265221	glomerular filtration rate
rs1077835	triglyceride measurement
rs1106841	smoking initiation
rs112327620	cortical thickness
rs113670117	alkaline phosphatase measurement
rs11514706	type 2 diabetes mellitus
rs11556924	coronary artery disease
rs116924819	creatine kinase measurement
rs12450826	serum alanine aminotransferase measurement
rs12868938	cholesterol in large VLDL measurement
rs12889267	platelet crit
rs1290790	systolic blood pressure
rs12985	triglyceride measurement
rs13107325	hypertension
rs13389219	body mass index
rs150844304	alcohol drinking
rs174584	triglyceride measurement
rs17476364	platelet count
rs1800961	diabetes mellitus
rs2029466	platelet-to-lymphocyte ratio
rs2043082	alcohol drinking
rs2052285	heel bone mineral density
rs218264	myeloid white cell count
rs2273905	QT interval
rs2294915	triglyceride measurement
rs2379120	glomerular filtration rate
rs241812	glomerular filtration rate
rs2519093	coronary artery disease
rs2561566	cigarettes per day measurement
rs2745353	smoking behavior
rs2748424	HbA1c measurement
rs2823139	cardiovascular disease
rs28432336	cortical surface area measurement
rs2870238	triglyceride measurement
rs2934849	cardiovascular disease
rs30000	smoking behavior
rs3184504	stroke
rs351978	c-reactive protein measurement
rs35240997	high density lipoprotein cholesterol measurement
rs3741414	body mass index
rs3807989	PR interval
rs3809627	body mass index
rs3811444	platelet count
rs395379	body mass index
rs4240624	total cholesterol measurement
rs4760682	HbA1c measurement
rs4886755	glomerular filtration rate
rs4976647	calcium measurement
rs56199187	alkaline phosphatase measurement
rs57828851	alcohol consumption measurement
rs58542926	lipid measurement
rs62435145	glomerular filtration rate
rs636202	serum alanine aminotransferase measurement
rs6415788	central corneal thickness
rs66782572	neural cell adhesion molecule 1, 120 kda isoform measurement
rs699947	vascular endothelial growth factor A, isoform 121 measurement
rs71420186	body fat distribution
rs74035509	total cholesterol measurement
rs744103	diastolic blood pressure
rs7524102	dupuytren contracture
rs760077	non-high density lipoprotein cholesterol measurement
rs77542162	platelet count
rs8042545	Abnormality of refraction
rs833805	platelet crit
rs855791	platelet count
rs8887	BMI-adjusted waist-hip ratio
rs9302635	low density lipoprotein cholesterol measurement
rs9399137	platelet count
rs963837	chronic kidney disease
rs9905274	gout
